# Supplementary material for: Dataset of protein species from human liver
Source: Data Brief. 2017 May 4;12:584–8. doi: 10.1016/j.dib.2017.04.051 (PMC5430161; doi:10.1016/j.dib.2017.04.051)
Supplement: Supplementary file 1 — Supplementary material [file mmc3.xlsx]

## Sheet: liver 2-DE
Position	Protein	Gene	Experimental pI	Experimental MW	Theoretical pI	Тheoretical MW	Database	UniProt	Score	Matches	Pep(sig)	Sequences	Seq(sig)	Amount emPAI	Protein name
D12	H4	HIST1H4A	5,80-6,30	6000-15000	11.36	11367	neXtProt	P62805-1	1077	31	30	9	8	123.37	Histone H4 isoform Iso 1
G5	THIM	ACAA2	8,24-9,80	40000-52000	8.32	41924	neXtProt	P42765-1	5483	154	139	31	30	120.94	3-ketoacyl-CoA thiolase, mitochondrial isoform Iso 1
E7	ST1A1	SULT1A1	6,30-6,88	30000-35000	6.16	34165	neXtProt	P50225-1	3069	115	108	19	19	98.48	Sulfotransferase 1A1 isoform Iso 1
F8	PGAM1	PGAM1	6,88-7,82	26000-30000	6.67	28803	neXtProt	P18669-1	2004	70	63	18	18	85.13	Phosphoglycerate mutase 1 isoform Iso 1
H8	KAD4	AK4	8,86-9,89	26000-30000	8.47	25268	neXtProt	P27144-1	4960	172	153	18	17	67.05	Adenylate kinase 4, mitochondrial isoform Iso 1
C5	ACTB	ACTB	5,11-5,8	40000-52000	5.29	41737	neXtProt	P60709-1	9386	282	248	23	22	61.05	Actin, cytoplasmic 1 isoform Iso 1
G8	HCD2	HSD17B10	7,82-8,86	26000-30000	7.65	26923	neXtProt	Q99714-1	2319	55	53	16	16	59.26	3-hydroxyacyl-CoA dehydrogenase type-2 isoform Iso 1
F8	TPIS	TPI1	6,88-7,82	26000-30000	6.45	26669	neXtProt	P60174-1	2357	53	53	17	17	53.51	Triosephosphate isomerase isoform Iso 2
E8	PRDX6	PRDX6	6,30-6,88	26000-30000	6	25034	neXtProt	P30041-1	2616	69	66	19	17	52.13	Peroxiredoxin-6 isoform Iso 1
F8	HCD2	HSD17B10	6,88-7,82	26000-30000	7.65	26923	neXtProt	Q99714-1	2270	51	50	16	16	51.79	3-hydroxyacyl-CoA dehydrogenase type-2 isoform Iso 1
B5	ATPB	ATP5B	4,45-5,11	40000-52000	5.26	56560	neXtProt	P06576-1	9275	259	237	27	27	45.11	ATP synthase subunit beta, mitochondrial isoform Iso 1
G6	ALDOB	ALDOB	8,24-9,80	35000-40000	8.01	39473	neXtProt	P05062-1	8006	213	194	20	19	44.67	Fructose-bisphosphate aldolase B isoform Iso 1
H9	GSTK1	GSTK1	8,86-9,89	21000-26000	8.51	25496	neXtProt	Q9Y2Q3-1	4598	141	126	12	12	41.53	Glutathione S-transferase kappa 1 isoform Iso 1
G6	ADH4	ADH4	8,24-9,80	35000-40000	8.25	40221	neXtProt	P08319-1	3780	99	90	21	21	41.48	Alcohol dehydrogenase 4 isoform Iso 1
E4	LMNA	LMNA	6,30-6,88	54000-72000	6.4	65134	neXtProt	P02545-2	5572	137	128	46	45	40.38	Prelamin-A/C isoform C
E5	EFTU	TUFM	6,30-6,88	40000-52000	7.26	49541	neXtProt	P49411-1	3977	117	111	28	28	39.81	Elongation factor Tu, mitochondrial isoform Iso 1
H8	DCXR	DCXR	8,86-9,89	26000-30000	8.33	25913	neXtProt	Q7Z4W1-1	5408	149	136	15	15	39.59	L-xylulose reductase isoform Iso 1
G9	HCD2	HSD17B10	7,82-8,86	21000-26000	7.65	26923	neXtProt	Q99714-1	3566	85	82	16	16	39.53	3-hydroxyacyl-CoA dehydrogenase type-2 isoform Iso 1
H6	G3P	GAPDH	8,86-9,89	35000-40000	8.57	36053	neXtProt	P04406-1	4858	144	126	16	16	38.26	Glyceraldehyde-3-phosphate dehydrogenase isoform Iso 1
H6	ADH4	ADH4	8,86-9,89	35000-40000	8.25	40221	neXtProt	P08319-1	16331	448	400	22	21	37.85	Alcohol dehydrogenase 4 isoform Iso 1
G7	BDH	BDH1	8,24-9,80	30000-35000	9.1	38157	neXtProt	Q02338-1	5413	165	154	21	21	37.84	D-beta-hydroxybutyrate dehydrogenase, mitochondrial isoform Iso 1
E12	FABPL	FABP1	6,30-6,88	6000-15000	6.6	14208	neXtProt	P07148-1	2181	94	79	9	9	37.6	Fatty acid-binding protein, liver isoform Iso 1
G5	ASSY	ASS1	8,24-9,80	40000-52000	8.08	46530	neXtProt	P00966-1	4006	128	120	25	25	36.88	Argininosuccinate synthase isoform Iso 1
D8	ECHM	ECHS1	5,80-6,30	26000-30000	8.34	31387	neXtProt	P30084-1	5339	110	109	18	17	36.84	Enoyl-CoA hydratase, mitochondrial isoform Iso 1
H5	THIM	ACAA2	8,86-9,89	40000-52000	8.32	41924	neXtProt	P42765-1	8567	199	178	26	25	35.69	3-ketoacyl-CoA thiolase, mitochondrial isoform Iso 1
H7	VDAC1	VDAC1	8,86-9,89	30000-35000	8.62	30772	neXtProt	P21796-1	9645	270	224	17	17	35.38	Voltage-dependent anion-selective channel protein 1 isoform Iso 1
E12	RB27B	RAB27B	6,30-6,88	6000-15000	5.35	24608	neXtProt	O00194-1	3158	89	82	17	17	35.36	Ras-related protein Rab-27B isoform Iso 1
G8	ETFB	ETFB	7,82-8,86	26000-30000	8.25	27843	neXtProt	P38117-1	2720	80	78	18	18	34.62	Electron transfer flavoprotein subunit beta isoform Iso 1
D8	HSPB1	HSPB1	5,80-6,30	26000-30000	5.98	22782	neXtProt	P04792-1	2035	61	59	17	17	34.54	Heat shock protein beta-1 isoform Iso 1
G8	DCXR	DCXR	7,82-8,86	26000-30000	8.33	25913	neXtProt	Q7Z4W1-1	1939	53	48	16	14	34.38	L-xylulose reductase isoform Iso 1
H9	NDUBA	NDUFB10	8,86-9,89	21000-26000	8.72	20777	neXtProt	O96000-1	1902	87	75	12	12	34.24	NADH dehydrogenase [ubiquinone] 1 beta subcomplex subunit 10 isoform Iso 1
E7	ST1A2	SULT1A2	6,30-6,88	30000-35000	7.75	34309	neXtProt	P50226-1	2080	84	78	17	17	33.58	Sulfotransferase 1A2 isoform Iso 1
D6	GPDA	GPD1	5,80-6,30	35000-40000	5.81	37567	neXtProt	P21695-1	1678	60	56	24	24	33.2	Glycerol-3-phosphate dehydrogenase [NAD(+)], cytoplasmic isoform Iso 1
F5	DHE3	GLUD1	6,88-7,82	40000-52000	7.66	61398	neXtProt	P00367-1	4887	138	127	32	30	33.13	Glutamate dehydrogenase 1, mitochondrial isoform Iso 1
F8	IGKC	IGKC	6,88-7,82	26000-30000	5.58	11608	neXtProt	P01834-1	1394	42	40	7	7	32.81	Ig kappa chain C region isoform Iso 1
G6	AK1C1	AKR1C1	8,24-9,80	35000-40000	8.02	36788	neXtProt	Q04828-1	4338	144	122	21	20	32.37	Aldo-keto reductase family 1 member C1 isoform Iso 1
G5	ATPA	ATP5A1	8,24-9,80	40000-52000	8.25	54494	neXtProt	P25705-2	9433	228	216	34	33	32.32	ATP synthase subunit alpha, mitochondrial isoform Iso 2
F4	LMNA	LMNA	6,88-7,82	52000-64000	6.4	65134	neXtProt	P02545-2	4358	114	107	43	42	32.13	Prelamin-A/C isoform C
G4	UGPA	UGP2	8,24-9,80	52000-64000	8.15	56940	neXtProt	Q16851-1	5106	141	128	33	32	31.61	UTP--glucose-1-phosphate uridylyltransferase isoform Iso 1
G5	GABT	ABAT	8,24-9,80	40000-52000	8.17	56438	neXtProt	P80404-1	3361	108	98	33	32	30.64	4-aminobutyrate aminotransferase, mitochondrial isoform Iso 1
E8	HCD2	HSD17B10	6,30-6,88	26000-30000	7.65	26923	neXtProt	Q99714-1	2009	45	42	16	15	30.11	3-hydroxyacyl-CoA dehydrogenase type-2 isoform Iso 1
H10	PPIB	PPIB	8,86-9,89	18000-21000	9.42	23742	neXtProt	P23284-1	3532	123	110	13	13	29.74	Peptidyl-prolyl cis-trans isomerase B isoform Iso 1
H6	ADH1B	ADH1B	8,86-9,89	35000-40000	8.63	39855	neXtProt	P00325-1	18600	463	425	23	21	29.56	Alcohol dehydrogenase 1B isoform Iso 1
B4	TBB5	TUBB	4,45-5,11	52000-64000	4.78	49671	neXtProt	P07437-1	5299	139	128	26	25	29.28	Tubulin beta chain isoform Iso 1
H7	CBR1	CBR1	8,86-9,89	30000-35000	8.55	30374	neXtProt	P16152-1	4654	109	100	14	14	29.27	Carbonyl reductase [NADPH] 1 isoform Iso 1
E2	CPSM	CPS1	6,30-6,88	83000-116000	6.3	164939	neXtProt	P31327-1	13429	392	366	82	82	28.37	Carbamoyl-phosphate synthase [ammonia], mitochondrial isoform Iso 1
B5	VIME	VIM	4,45-5,11	40000-52000	5.06	53652	neXtProt	P08670-1	3497	107	96	33	31	27.84	Vimentin isoform Iso 1
G5	GLYM	SHMT2	8,24-9,80	40000-52000	8.76	55993	neXtProt	P34897-1	3315	103	97	27	27	27.58	Serine hydroxymethyltransferase, mitochondrial isoform Iso 1
E8	PGAM1	PGAM1	6,30-6,88	26000-30000	6.67	28803	neXtProt	P18669-1	1119	43	39	15	15	27.27	Phosphoglycerate mutase 1 isoform Iso 1
C9	KCY	CMPK1	5,11-5,80	21000-26000	5.44	22222	neXtProt	P30085-1	1473	46	45	12	12	27.19	UMP-CMP kinase isoform Iso 1
G9	GSTK1	GSTK1	7,82-8,86	21000-26000	8.51	25496	neXtProt	Q9Y2Q3-1	3044	92	80	13	12	27.04	Glutathione S-transferase kappa 1 isoform Iso 1
F9	GSTK1	GSTK1	6,88-7,82	21000-26000	8.51	25496	neXtProt	Q9Y2Q3-1	1559	42	41	12	12	27.04	Glutathione S-transferase kappa 1 isoform Iso 1
E11	DNJB9	DNAJB9	6,30-6,88	15000-18000	8.37	25518	neXtProt	Q9UBS3-1	2405	66	58	12	11	27.04	DnaJ homolog subfamily B member 9 isoform Iso 1
H5	ADH1B	ADH1B	8,86-9,89	40000-52000	8.63	39855	neXtProt	P00325-1	10525	221	211	21	21	26.93	Alcohol dehydrogenase 1B isoform Iso 1
H1	ADH1B	ADH1B	8,86-9,89	116000-up	8.63	39855	neXtProt	P00325-1	9793	243	232	22	22	26.93	Alcohol dehydrogenase 1B isoform Iso 1
G5	IDHP	IDH2	8,24-9,80	40000-52000	8.88	50909	neXtProt	P48735-1	4167	118	107	29	29	26.93	Isocitrate dehydrogenase [NADP], mitochondrial isoform Iso 1
G5	ATPA	ATP5A1	8,24-9,80	40000-52000	9.16	59750	neXtProt	P25705-1	9966	234	222	34	33	26.8	ATP synthase subunit alpha, mitochondrial isoform Iso 1
B4	TBB4B	TUBB4B	4,45-5,11	52000-64000	4.79	49831	neXtProt	P68371-1	5084	146	125	26	25	26.75	Tubulin beta-4B chain isoform Iso 1
E4	LMNA	LMNA	6,30-6,88	54000-72000	6.57	74139	neXtProt	P02545-1	5747	138	129	49	48	26.65	Prelamin-A/C isoform A
E7	ECH1	ECH1	6,30-6,88	30000-35000	8.16	35816	neXtProt	Q13011-1	2612	64	58	17	17	26.2	Delta(3,5)-Delta(2,4)-dienoyl-CoA isomerase, mitochondrial isoform Iso 1
G8	ADH4	ADH4	7,82-8,86	26000-30000	8.25	40221	neXtProt	P08319-1	3553	98	86	21	18	26.18	Alcohol dehydrogenase 4 isoform Iso 1
F6	ALDOB	ALDOB	6,88-7,82	35000-40000	8.01	39473	neXtProt	P05062-1	4007	92	87	19	16	25.45	Fructose-bisphosphate aldolase B isoform Iso 1
H8	SDHB	SDHB	8,86-9,89	26000-30000	9.03	31629	neXtProt	P21912-1	4723	162	145	17	14	25.32	Succinate dehydrogenase [ubiquinone] iron-sulfur subunit, mitochondrial isoform Iso 1
E6	ACADS	ACADS	6,30-6,88	35000-40000	8.13	44297	neXtProt	P16219-1	3758	97	94	20	20	24.67	Short-chain specific acyl-CoA dehydrogenase, mitochondrial isoform Iso 1
H4	ADH1B	ADH1B	8,86-9,89	52000-64000	8.63	39855	neXtProt	P00325-1	11001	264	245	23	21	24.53	Alcohol dehydrogenase 1B isoform Iso 1
G8	KAD4	AK4	7,82-8,86	26000-30000	8.47	25268	neXtProt	P27144-1	1440	49	47	14	14	24.42	Adenylate kinase 4, mitochondrial isoform Iso 1
E6	AK1C4	AKR1C4	6,30-6,88	35000-40000	6.46	37067	neXtProt	P17516-1	2461	68	63	18	16	23.22	Aldo-keto reductase family 1 member C4 isoform Iso 1
H6	DHSO	SORD	8,86-9,89	35000-40000	8.23	38324	neXtProt	Q00796-1	6267	156	142	17	16	23.08	Sorbitol dehydrogenase isoform Iso 1
D9	KCY	CMPK1	5,80-6,30	21000-26000	5.44	22222	neXtProt	P30085-1	1408	39	39	10	10	23.04	UMP-CMP kinase isoform Iso 1
F4	DHE3	GLUD1	6,88-7,82	52000-64000	7.66	61398	neXtProt	P00367-1	3960	99	97	30	30	22.98	Glutamate dehydrogenase 1, mitochondrial isoform Iso 1
G6	G3P	GAPDH	8,24-9,80	35000-40000	8.57	36053	neXtProt	P04406-1	1852	66	58	16	16	22.91	Glyceraldehyde-3-phosphate dehydrogenase isoform Iso 1
G9	PEBP1	PEBP1	7,82-8,86	21000-26000	7.01	21056	neXtProt	P30086-1	2423	71	68	12	12	22.9	Phosphatidylethanolamine-binding protein 1 isoform Iso 1
F9	HCD2	HSD17B10	6,88-7,82	21000-26000	7.65	26923	neXtProt	Q99714-1	1872	45	39	15	14	22.88	3-hydroxyacyl-CoA dehydrogenase type-2 isoform Iso 1
D12	FABPL	FABP1	5,80-6,30	6000-15000	6.6	14208	neXtProt	P07148-1	1814	61	55	6	6	22.72	Fatty acid-binding protein, liver isoform Iso 1
D7	CAPZB	CAPZB	5,80-6,30	30000-35000	5.69	30629	neXtProt	P47756-2	1430	55	51	18	18	22.14	F-actin-capping protein subunit beta isoform Iso 2
G7	VDAC1	VDAC1	8,24-9,80	30000-35000	8.62	30772	neXtProt	P21796-1	3570	91	82	19	19	21.88	Voltage-dependent anion-selective channel protein 1 isoform Iso 1
E5	GATM	GATM	6,30-6,88	40000-52000	8.26	48455	neXtProt	P50440-1	2457	68	65	25	23	21.72	Glycine amidinotransferase, mitochondrial isoform Iso 1
G4	MMSA	ALDH6A1	8,24-9,80	52000-64000	8.72	57839	neXtProt	Q02252-1	4055	123	109	30	30	21.65	Methylmalonate-semialdehyde dehydrogenase [acylating], mitochondrial isoform Iso 1
F11	PPIA	PPIA	6,88-7,82	15000-18000	7.68	18012	neXtProt	P62937-1	866	35	30	10	8	21.52	Peptidyl-prolyl cis-trans isomerase A isoform Iso 1
G6	THIL	ACAT1	8,24-9,80	35000-40000	8.98	45199	neXtProt	P24752-1	2818	92	85	24	23	21.27	Acetyl-CoA acetyltransferase, mitochondrial isoform Iso 1
B3	ENPL	HSP90B1	4,45-5,11	64000-83000	4.76	92469	neXtProt	P14625-1	6734	236	210	47	47	21.18	Endoplasmin isoform Iso 1
D8	PSME1	PSME1	5,80-6,30	26000-30000	5.78	28723	neXtProt	Q06323-1	1307	37	36	16	16	21.07	Proteasome activator complex subunit 1 isoform Iso 1
H5	ECHB	HADHB	8,86-9,89	40000-52000	9.45	51294	neXtProt	P55084-1	5720	190	168	27	27	20.99	Trifunctional enzyme subunit beta, mitochondrial isoform Iso 1
F8	CAH1	CA1	6,88-7,82	26000-30000	6.59	28870	neXtProt	P00915-1	2180	75	65	13	12	20.82	Carbonic anhydrase 1 isoform Iso 1
C4	CH60	HSPD1	5,11-5,80	52000-64000	5.7	61055	neXtProt	P10809-1	5549	150	135	36	34	20.67	60 kDa heat shock protein, mitochondrial isoform Iso 1
H6	GLYAT	GLYAT	8,86-9,89	35000-40000	8.38	33924	neXtProt	Q6IB77-1	3482	94	90	15	15	20.35	Glycine N-acyltransferase isoform Iso 1
H7	ADH1B	ADH1B	8,86-9,89	30000-35000	8.63	39855	neXtProt	P00325-1	6863	174	163	21	20	20.32	Alcohol dehydrogenase 1B isoform Iso 1
F11	DNJB9	DNAJB9	6,88-7,82	15000-18000	8.37	25518	neXtProt	Q9UBS3-1	1761	52	45	12	12	20.24	DnaJ homolog subfamily B member 9 isoform Iso 1
A7	1433E	YWHAE	3,70-4,45	30000-35000	4.63	29173.9	neXtProt	P62258-1	1566	57	43	20	17	20.09	14-3-3 protein epsilon isoform Iso 1
H9	PRDX1	PRDX1	8,86-9,89	21000-26000	8.27	22110	neXtProt	Q06830-1	2476	103	86	15	13	19.81	Peroxiredoxin-1 isoform Iso 1
F9	BLVRB	BLVRB	6,88-7,82	21000-26000	7.13	22119	neXtProt	P30043-1	2078	51	48	9	9	19.81	Flavin reductase (NADPH) isoform Iso 1
H5	ADH4	ADH4	8,86-9,89	40000-52000	8.25	40221	neXtProt	P08319-1	6629	142	129	20	20	19.8	Alcohol dehydrogenase 4 isoform Iso 1
H4	ADH4	ADH4	8,86-9,89	52000-64000	8.25	40221	neXtProt	P08319-1	6713	145	132	20	20	19.8	Alcohol dehydrogenase 4 isoform Iso 1
H6	AATM	GOT2	8,86-9,89	35000-40000	9.14	47517	neXtProt	P00505-1	5552	175	156	24	24	19.68	Aspartate aminotransferase, mitochondrial isoform Iso 1
E4	AL1A1	ALDH1A1	6,30-6,88	54000-72000	6.3	54861	neXtProt	P00352-1	4209	112	109	28	27	19.59	Retinal dehydrogenase 1 isoform Iso 1
E4	ALBU	ALB	6,30-6,88	54000-72000	5.92	69366.7	neXtProt	P02768-1	3473	109	93	42	41	19.57	Serum albumin isoform Iso 1
G4	ATPA	ATP5A1	8,24-9,80	52000-64000	9.16	59750	neXtProt	P25705-1	7090	163	153	34	32	19.55	ATP synthase subunit alpha, mitochondrial isoform Iso 1
F6	F16P1	FBP1	6,88-7,82	35000-40000	6.54	36842	neXtProt	P09467-1	2392	75	70	19	18	19.32	Fructose-1,6-bisphosphatase 1 isoform Iso 1
E6	F16P1	FBP1	6,30-6,88	35000-40000	6.54	36842	neXtProt	P09467-1	2476	73	64	19	17	19.32	Fructose-1,6-bisphosphatase 1 isoform Iso 1
D5	ACTB	ACTB	5,80-6,30	40000-52000	5.29	41737	neXtProt	P60709-1	2988	78	75	19	19	19.29	Actin, cytoplasmic 1 isoform Iso 1
B3	GRP78	HSPA5	4,45-5,11	64000-83000	5.07	72332	neXtProt	P11021-1	6109	181	161	36	35	19.18	78 kDa glucose-regulated protein isoform Iso 1
H8	NIPS1	NIPSNAP1	8,86-9,89	26000-30000	9.35	33309	neXtProt	Q9BPW8-1	4710	136	125	14	14	19.15	Protein NipSnap homolog 1 isoform Iso 1
G6	DHSO	SORD	8,24-9,80	35000-40000	8.23	38324	neXtProt	Q00796-1	2716	84	77	16	16	18.97	Sorbitol dehydrogenase isoform Iso 1
D7	COQ5	COQ5	5,80-6,30	30000-35000	6.47	37140	neXtProt	Q5HYK3-1	1644	52	49	22	20	18.97	2-methoxy-6-polyprenyl-1,4-benzoquinol methylase, mitochondrial isoform Iso 1
D9	SAR1B	SAR1B	5,80-6,30	21000-26000	5.75	22409	neXtProt	Q9Y6B6-1	1053	38	32	13	12	18.92	GTP-binding protein SAR1b isoform Iso 1
G5	UGPA	UGP2	8,24-9,80	40000-52000	8.15	56940	neXtProt	Q16851-1	3796	99	89	32	30	18.65	UTP--glucose-1-phosphate uridylyltransferase isoform Iso 1
F4	LMNA	LMNA	6,88-7,82	52000-64000	6.57	74139	neXtProt	P02545-1	4411	111	104	44	43	18.65	Prelamin-A/C isoform A
D4	ALBU	ALB	5,80-6,30	52000-64000	5.92	69366.7	neXtProt	P02768-1	3728	164	128	45	39	18.53	Serum albumin isoform Iso 1
H9	ADH1B	ADH1B	8,86-9,89	21000-26000	8.63	39855	neXtProt	P00325-1	6097	144	140	19	19	18.49	Alcohol dehydrogenase 1B isoform Iso 1
H8	ADH1B	ADH1B	8,86-9,89	26000-30000	8.63	39855	neXtProt	P00325-1	5897	147	133	20	19	18.49	Alcohol dehydrogenase 1B isoform Iso 1
H5	ADH1A	ADH1A	8,86-9,89	40000-52000	8.26	39859	neXtProt	P07327-1	9486	198	187	20	20	18.49	Alcohol dehydrogenase 1A isoform Iso 1
H4	ADH1A	ADH1A	8,86-9,89	52000-64000	8.26	39859	neXtProt	P07327-1	10245	235	216	24	22	18.49	Alcohol dehydrogenase 1A isoform Iso 1
G8	KAD2	AK2	7,82-8,86	26000-30000	7.67	26477	neXtProt	P54819-1	1452	42	42	14	14	18.22	Adenylate kinase 2, mitochondrial isoform Iso 1
G7	CBR1	CBR1	8,24-9,80	30000-35000	8.55	30374	neXtProt	P16152-1	2198	49	48	16	16	17.91	Carbonyl reductase [NADPH] 1 isoform Iso 1
G8	IGKC	IGKC	7,82-8,86	26000-30000	5.58	11608	neXtProt	P01834-1	1074	35	30	5	5	17.8	Ig kappa chain C region isoform Iso 1
E8	IGKC	IGKC	6,30-6,88	26000-30000	5.58	11608	neXtProt	P01834-1	1076	32	28	5	5	17.8	Ig kappa chain C region isoform Iso 1
E8	TPIS	TPI1	6,30-6,88	26000-30000	6.45	26669	neXtProt	P60174-1	1310	35	34	15	15	17.77	Triosephosphate isomerase isoform Iso 2
E5	HMCS2	HMGCS2	6,30-6,88	40000-52000	8.4	56635	neXtProt	P54868-1	4677	133	121	29	26	17.75	Hydroxymethylglutaryl-CoA synthase, mitochondrial isoform Iso 1
G5	HSDL2	HSDL2	8,24-9,80	40000-52000	8.07	45395	neXtProt	Q6YN16-1	2052	59	55	28	26	17.72	Hydroxysteroid dehydrogenase-like protein 2 isoform Iso 1
E7	GRHPR	GRHPR	6,30-6,88	30000-35000	7.01	35668	neXtProt	Q9UBQ7-1	1854	53	49	18	18	17.39	Glyoxylate reductase/hydroxypyruvate reductase isoform Iso 1
F7	BDH	BDH1	6,88-7,82	30000-35000	9.1	38157	neXtProt	Q02338-1	2705	81	75	15	15	17.33	D-beta-hydroxybutyrate dehydrogenase, mitochondrial isoform Iso 1
D8	HCD2	HSD17B10	5,80-6,30	26000-30000	7.65	26923	neXtProt	Q99714-1	1427	35	34	14	13	17.33	3-hydroxyacyl-CoA dehydrogenase type-2 isoform Iso 1
E4	COPD	ARCN1	6,30-6,88	54000-72000	5.89	57210	neXtProt	P48444-1	2148	76	68	33	32	17.23	Coatomer subunit delta isoform Iso 1
F8	ES1	C21orf33	6,88-7,82	26000-30000	8.5	28170	neXtProt	P30042-1	1347	48	46	12	12	17.2	ES1 protein homolog, mitochondrial isoform Long
G5	PGK1	PGK1	8,24-9,80	40000-52000	8.3	44614	neXtProt	P00558-1	2559	65	59	23	22	17.16	Phosphoglycerate kinase 1 isoform Iso 1
E4	EST1	CES1	6,30-6,88	54000-72000	6.15	62521	neXtProt	P23141-1	3733	95	91	33	33	17	Liver carboxylesterase 1 isoform Iso 1
D9	PMVK	PMVK	5,80-6,30	21000-26000	5.56	21994	neXtProt	Q15126-1	1352	36	35	15	14	16.99	Phosphomevalonate kinase isoform Iso 1
E3	CPSM	CPS1	6,30-6,88	64000-83000	6.35	165650	neXtProt	P31327-3	10054	274	256	78	77	16.86	Carbamoyl-phosphate synthase [ammonia], mitochondrial isoform Iso 3
H6	ADH1A	ADH1A	8,86-9,89	35000-40000	8.26	39859	neXtProt	P07327-1	16481	374	345	23	21	16.81	Alcohol dehydrogenase 1A isoform Iso 1
F5	BHMT1	BHMT	6,88-7,82	40000-52000	6.58	44998	neXtProt	Q93088-1	2919	85	76	22	21	16.78	Betaine--homocysteine S-methyltransferase 1 isoform Iso 1
G2	S10A9	S100A9	8,24-9,80	83000-116000	5.71	13241	neXtProt	P06702-1	415	22	18	8	6	16.64	Protein S100-A9 isoform Iso 1
F5	HMCS2	HMGCS2	6,88-7,82	40000-52000	8.4	56635	neXtProt	P54868-1	4245	122	111	26	24	16.6	Hydroxymethylglutaryl-CoA synthase, mitochondrial isoform Iso 1
F4	PCKGM	PCK2	6,88-7,82	52000-64000	7.57	70729	neXtProt	Q16822-1	9951	235	217	34	32	16.55	Phosphoenolpyruvate carboxykinase [GTP], mitochondrial isoform Iso 1
F9	SODM	SOD2	6,88-7,82	21000-26000	8.35	24722	neXtProt	P04179-1	1461	52	50	12	12	16.5	Superoxide dismutase [Mn], mitochondrial isoform Iso 1
D10	NDKA	NME1	5,80-6,30	18000-21000	5.42	19654	neXtProt	P15531-2	758	30	28	10	10	16.48	Nucleoside diphosphate kinase A isoform Iso 2
D7	ST2A1	SULT2A1	5,80-6,30	30000-35000	5.69	33780	neXtProt	Q06520-1	3180	95	87	20	18	16.44	Bile salt sulfotransferase isoform Iso 1
F7	ETFA	ETFA	6,88-7,82	30000-35000	8.62	35079	neXtProt	P13804-1	2635	67	64	16	16	16.37	Electron transfer flavoprotein subunit alpha, mitochondrial isoform Iso 1
G5	UGPA	UGP2	8,24-9,80	40000-52000	7.69	55677	neXtProt	Q16851-2	3051	88	78	31	29	16.35	UTP--glucose-1-phosphate uridylyltransferase isoform Iso 2
E6	AK1A1	AKR1A1	6,30-6,88	35000-40000	6.32	36573	neXtProt	P14550-1	2535	72	68	20	19	16.16	Alcohol dehydrogenase [NADP(+)] isoform Iso 1
F9	PEBP1	PEBP1	6,88-7,82	21000-26000	7.01	21056	neXtProt	P30086-1	1434	38	34	13	12	16.11	Phosphatidylethanolamine-binding protein 1 isoform Iso 1
F7	PIPNB	PITPNB	6,88-7,82	30000-35000	6.41	31540	neXtProt	P48739-1	616	33	29	21	20	15.93	Phosphatidylinositol transfer protein beta isoform isoform Iso 1
D9	PRDX3	PRDX3	5,80-6,30	21000-26000	7.68	27692	neXtProt	P30048-1	1981	60	57	13	12	15.93	Thioredoxin-dependent peroxide reductase, mitochondrial isoform Iso 1
F8	KAD4	AK4	6,88-7,82	26000-30000	8.47	25268	neXtProt	P27144-1	1110	33	31	12	11	15.67	Adenylate kinase 4, mitochondrial isoform Iso 1
G4	ACS2B	ACSM2B	8,24-9,80	52000-64000	8.5	64271	neXtProt	Q68CK6-1	3214	94	88	30	30	15.63	Acyl-coenzyme A synthetase ACSM2B, mitochondrial isoform Iso 1
E5	PSD11	PSMD11	6,30-6,88	40000-52000	6.08	47463	neXtProt	O00231-1	2110	68	61	28	26	15.58	26S proteasome non-ATPase regulatory subunit 11 isoform Iso 1
H5	EF1A1	EEF1A1	8,86-9,89	40000-52000	9.1	50140	neXtProt	P68104-1	9928	374	295	21	21	15.53	Elongation factor 1-alpha 1 isoform Iso 1
D4	PDIA3	PDIA3	5,80-6,30	52000-64000	5.98	56782	neXtProt	P30101-1	4071	127	104	33	30	15.42	Protein disulfide-isomerase A3 isoform Iso 1
F5	ACOT1	ACOT1	6,88-7,82	40000-52000	6.9	46277	neXtProt	Q86TX2-1	2364	75	72	25	25	15.39	Acyl-coenzyme A thioesterase 1 isoform Iso 1
E4	SDHA	SDHA	6,30-6,88	54000-72000	7.06	72692	neXtProt	P31040-1	5875	152	143	30	29	15.31	Succinate dehydrogenase [ubiquinone] flavoprotein subunit, mitochondrial isoform Iso 1
H2	ADH1B	ADH1B	8,86-9,89	83000-116000	8.63	39855	neXtProt	P00325-1	6141	145	139	19	19	15.28	Alcohol dehydrogenase 1B isoform Iso 1
E1	CPSM	CPS1	6,30-6,88	116000-up	6.3	164939	neXtProt	P31327-1	9843	287	268	76	74	15.18	Carbamoyl-phosphate synthase [ammonia], mitochondrial isoform Iso 1
G7	ANXA2	ANXA2	8,24-9,80	30000-35000	7.57	38604	neXtProt	P07355-1	1834	59	52	23	21	15.17	Annexin A2 isoform Iso 1
E4	DARS	DARS	6,30-6,88	54000-72000	6.11	57136	neXtProt	P14868-1	2220	58	53	30	30	15.16	Aspartate--tRNA ligase, cytoplasmic isoform Iso 1
H8	KAD3	AK3	8,86-9,89	26000-30000	9.15	25565	neXtProt	Q9UIJ7-1	2626	92	82	17	16	15.09	GTP:AMP phosphotransferase AK3, mitochondrial isoform Iso 1
G7	ROA2	HNRNPA2B1	8,24-9,80	30000-35000	8.97	37429	neXtProt	P22626-1	1889	58	54	19	19	15.06	Heterogeneous nuclear ribonucleoproteins A2/B1 isoform B1
G4	ACADV	ACADVL	8,24-9,80	52000-64000	8.92	70390	neXtProt	P49748-1	3955	110	98	34	34	15.05	Very long-chain specific acyl-CoA dehydrogenase, mitochondrial isoform Iso 1
H1	ADH4	ADH4	8,86-9,89	116000-up	8.25	40221	neXtProt	P08319-1	5606	120	113	19	19	14.91	Alcohol dehydrogenase 4 isoform Iso 1
G5	ADH4	ADH4	8,24-9,80	40000-52000	8.25	40221	neXtProt	P08319-1	2040	50	48	18	18	14.91	Alcohol dehydrogenase 4 isoform Iso 1
F8	ADH4	ADH4	6,88-7,82	26000-30000	8.25	40221	neXtProt	P08319-1	2128	48	46	19	19	14.91	Alcohol dehydrogenase 4 isoform Iso 1
E8	GSTM1	GSTM1	6,30-6,88	26000-30000	6.24	25711	neXtProt	P09488-1	1228	42	36	15	14	14.9	Glutathione S-transferase Mu 1 isoform Iso 1
C9	SPRY4	SPRYD4	5,11-5,80	21000-26000	6.44	23128	neXtProt	Q8WW59-1	1486	45	43	15	15	14.73	SPRY domain-containing protein 4 isoform Iso 1
D7	ANXA4	ANXA4	5,80-6,30	30000-35000	5.76	27062	neXtProt	P09525-2	1082	38	37	18	18	14.71	Annexin A4 isoform Iso 2
B4	TBB2A	TUBB2A	4,45-5,11	52000-64000	4.78	49907	neXtProt	Q13885-1	4252	123	106	25	22	14.57	Tubulin beta-2A chain isoform Iso 1
B4	ATPB	ATP5B	4,45-5,11	52000-64000	5.26	56560	neXtProt	P06576-1	3371	99	84	24	24	14.57	ATP synthase subunit beta, mitochondrial isoform Iso 1
H9	ATPO	ATP5O	8,86-9,89	21000-26000	9.97	23277	neXtProt	P48047-1	3034	86	78	13	12	14.34	ATP synthase subunit O, mitochondrial isoform Iso 1
E3	TRFE	TF	6,30-6,88	64000-83000	6.81	77063	neXtProt	P02787-1	3919	105	96	39	38	14.28	Serotransferrin isoform Iso 1
E11	PPIA	PPIA	6,30-6,88	15000-18000	7.68	18012	neXtProt	P62937-1	741	25	23	10	9	14.26	Peptidyl-prolyl cis-trans isomerase A isoform Iso 1
G1	GLYC	SHMT1	7,82-8,86	116000-up	7.6	49028	neXtProt	P34896-2	2547	62	60	24	23	14.19	Serine hydroxymethyltransferase, cytosolic isoform Iso 2
F6	IVD	IVD	6,88-7,82	35000-40000	8.45	46319	neXtProt	P26440-1	2728	80	72	22	21	14.17	Isovaleryl-CoA dehydrogenase, mitochondrial isoform Iso 1
G5	GLYC	SHMT1	8,24-9,80	40000-52000	7.61	53082	neXtProt	P34896-1	2976	74	70	25	24	14.14	Serine hydroxymethyltransferase, cytosolic isoform Iso 1
E8	LAC2	IGLC2	6,30-6,88	26000-30000	6.91	11293	neXtProt	P0CG05-1	741	25	24	6	5	14.08	Ig lambda-2 chain C regions isoform Iso 1
E3	H4	HIST1H4A	6,30-6,88	64000-83000	11.36	11367	neXtProt	P62805-1	461	13	13	7	7	14.08	Histone H4 isoform Iso 1
D3	ALBU	ALB	5,80-6,30	64000-83000	5.92	69366.7	neXtProt	P02768-1	3127	133	106	43	40	14.05	Serum albumin isoform Iso 1
F6	AK1C4	AKR1C4	6,88-7,82	35000-40000	6.46	37067	neXtProt	P17516-1	1811	59	53	16	14	13.94	Aldo-keto reductase family 1 member C4 isoform Iso 1
F5	EFTU	TUFM	6,88-7,82	40000-52000	7.26	49541	neXtProt	P49411-1	2352	72	64	24	23	13.74	Elongation factor Tu, mitochondrial isoform Iso 1
B4	VIME	VIM	4,45-5,11	52000-64000	5.06	53652	neXtProt	P08670-1	2423	71	66	27	26	13.72	Vimentin isoform Iso 1
G9	KTHY	DTYMK	7,82-8,86	21000-26000	8.4	23819	neXtProt	P23919-1	749	39	34	15	14	13.6	Thymidylate kinase isoform Iso 1
G1	ADH4	ADH4	7,82-8,86	116000-up	8.25	40221	neXtProt	P08319-1	2031	47	46	19	19	13.55	Alcohol dehydrogenase 4 isoform Iso 1
C6	ACTB	ACTB	5,11-5,80	35000-40000	5.29	41737	neXtProt	P60709-1	2036	78	65	19	18	13.38	Actin, cytoplasmic 1 isoform Iso 1
B5	ACTB	ACTB	4,45-5,11	40000-52000	5.29	41737	neXtProt	P60709-1	2184	76	63	18	18	13.38	Actin, cytoplasmic 1 isoform Iso 1
G1	ATPA	ATP5A1	7,82-8,86	116000-up	9.16	59750	neXtProt	P25705-1	4871	113	109	28	28	13.3	ATP synthase subunit alpha, mitochondrial isoform Iso 1
G4	CPT2	CPT2	8,24-9,80	52000-64000	8.38	73777	neXtProt	P23786-1	3617	112	102	36	34	13.18	Carnitine O-palmitoyltransferase 2, mitochondrial isoform Iso 1
D6	ACDSB	ACADSB	5,80-6,30	35000-40000	6.53	47485	neXtProt	P45954-1	2785	79	73	21	21	13.16	Short/branched chain specific acyl-CoA dehydrogenase, mitochondrial isoform Iso 1
F9	ES1	C21orf33	6,88-7,82	21000-26000	8.5	28170	neXtProt	P30042-1	1356	40	40	11	11	13.14	ES1 protein homolog, mitochondrial isoform Long
F1	DHE3	GLUD1	6,88-7,82	116000-up	7.66	61398	neXtProt	P00367-1	2647	89	80	28	26	13.12	Glutamate dehydrogenase 1, mitochondrial isoform Iso 1
E5	ODBA	BCKDHA	6,30-6,88	40000-52000	8.42	50471	neXtProt	P12694-1	2215	67	66	18	18	13.07	2-oxoisovalerate dehydrogenase subunit alpha, mitochondrial isoform Iso 1
G12	SSBP	SSBP1	7,82-8,86	6000-15000	9.59	17259	neXtProt	Q04837-1	1430	51	40	9	8	13.01	Single-stranded DNA-binding protein, mitochondrial isoform Iso 1
F5	IDHC	IDH1	6,88-7,82	40000-52000	6.53	46659	neXtProt	O75874-1	2572	72	66	20	20	12.78	Isocitrate dehydrogenase [NADP] cytoplasmic isoform Iso 1
E7	HPT	HP	6,30-6,88	30000-35000	6.13	38452	neXtProt	P00738-2	1942	60	56	17	17	12.63	Haptoglobin isoform Iso 2
F6	GRHPR	GRHPR	6,88-7,82	35000-40000	7.01	35668	neXtProt	Q9UBQ7-1	1473	47	44	17	17	12.61	Glyoxylate reductase/hydroxypyruvate reductase isoform Iso 1
H6	ADH1G	ADH1C	8,86-9,89	35000-40000	8.63	39868	neXtProt	P00326-1	14264	363	333	22	21	12.6	Alcohol dehydrogenase 1C isoform Iso 1
G6	ADH1B	ADH1B	8,24-9,80	35000-40000	8.63	39855	neXtProt	P00325-1	2200	69	60	21	20	12.6	Alcohol dehydrogenase 1B isoform Iso 1
G1	ADH1B	ADH1B	7,82-8,86	116000-up	8.63	39855	neXtProt	P00325-1	1840	55	49	20	19	12.6	Alcohol dehydrogenase 1B isoform Iso 1
E3	S10A9	S100A9	6,30-6,88	64000-83000	5.71	13241	neXtProt	P06702-1	316	17	13	10	8	12.59	Protein S100-A9 isoform Iso 1
H9	KAD1	AK1	8,86-9,89	21000-26000	8.73	21634	neXtProt	P00568-1	1680	69	62	13	12	12.55	Adenylate kinase isoenzyme 1 isoform Iso 1
F8	DCXR	DCXR	6,88-7,82	26000-30000	8.33	25913	neXtProt	Q7Z4W1-1	1525	35	34	12	12	12.55	L-xylulose reductase isoform Iso 1
F6	OTC	OTC	6,88-7,82	35000-40000	8.75	39935	neXtProt	P00480-1	1913	55	52	17	17	12.5	Ornithine carbamoyltransferase, mitochondrial isoform Iso 1
F7	ARK73	AKR7A3	6,88-7,82	30000-35000	6.67	37206	neXtProt	O95154-1	1950	53	46	13	12	12.46	Aflatoxin B1 aldehyde reductase member 3 isoform Iso 1
G8	MTHFS	MTHFS	7,82-8,86	26000-30000	7.71	23255	neXtProt	P49914-1	590	26	25	11	10	12.34	5-formyltetrahydrofolate cyclo-ligase isoform Iso 1
E3	LMNA	LMNA	6,30-6,88	64000-83000	6.57	74139	neXtProt	P02545-1	3172	83	75	42	41	12.29	Prelamin-A/C isoform A
F6	AK1D1	AKR1D1	6,88-7,82	35000-40000	7.14	37376	neXtProt	P51857-1	1487	61	45	18	18	12.26	3-oxo-5-beta-steroid 4-dehydrogenase isoform Iso 1
E8	PBLD	PBLD	6,30-6,88	26000-30000	6.06	31785	neXtProt	P30039-1	1378	38	35	15	15	12.26	Phenazine biosynthesis-like domain-containing protein isoform Iso 1
D8	GSTO1	GSTO1	5,80-6,30	26000-30000	6.24	27565	neXtProt	P78417-1	1112	41	39	15	15	12.23	Glutathione S-transferase omega-1 isoform Iso 1
B3	PDIA4	PDIA4	4,45-5,11	64000-83000	4.96	72932	neXtProt	P13667-1	2883	111	94	35	35	12.2	Protein disulfide-isomerase A4 isoform Iso 1
G6	AK1C3	AKR1C3	8,24-9,80	35000-40000	8.15	23364	neXtProt	P42330-2	1272	47	42	13	11	12.18	Aldo-keto reductase family 1 member C3 isoform Iso 2
F4	FIBB	FGB	6,88-7,82	52000-64000	8.54	55928	neXtProt	P02675-1	2796	69	67	25	25	12.18	Fibrinogen beta chain isoform Iso 1
E9	VPS29	VPS29	6,30-6,88	21000-26000	6.29	20505	neXtProt	Q9UBQ0-1	795	29	28	10	10	12.08	Vacuolar protein sorting-associated protein 29 isoform Iso 1
D8	PRDX4	PRDX4	5,80-6,30	26000-30000	5.86	30539	neXtProt	Q13162-1	1464	45	43	14	14	12.05	Peroxiredoxin-4 isoform Iso 1
F7	THTR	TST	6,88-7,82	30000-35000	6.77	33428	neXtProt	Q16762-1	1577	54	42	18	16	12.01	Thiosulfate sulfurtransferase isoform Iso 1
F1	LMNA	LMNA	6,88-7,82	116000-up	6.4	65134	neXtProt	P02545-2	2194	70	61	33	31	11.88	Prelamin-A/C isoform C
E4	HYES	EPHX2	6,30-6,88	54000-72000	5.91	62615	neXtProt	P34913-1	2158	75	64	29	25	11.67	Bifunctional epoxide hydrolase 2 isoform Iso 1
D7	3HIDH	HIBADH	5,80-6,30	30000-35000	8.38	35328	neXtProt	P31937-1	1846	44	44	11	11	11.59	3-hydroxyisobutyrate dehydrogenase, mitochondrial isoform Iso 1
D9	ABHEB	ABHD14B	5,80-6,30	21000-26000	5.94	22345	neXtProt	Q96IU4-1	1677	45	44	9	9	11.57	Alpha/beta hydrolase domain-containing protein 14B isoform Iso 1
G12	PROF1	PFN1	7,82-8,86	6000-15000	8.44	15054	neXtProt	P07737-1	1137	37	35	9	9	11.55	Profilin-1 isoform Iso 1
H4	DHSO	SORD	8,86-9,89	52000-64000	8.23	38324	neXtProt	Q00796-1	3404	98	93	16	16	11.51	Sorbitol dehydrogenase isoform Iso 1
E6	GALE	GALE	6,30-6,88	35000-40000	6.26	38281	neXtProt	Q14376-1	1494	50	42	17	14	11.51	UDP-glucose 4-epimerase isoform Iso 1
F1	F16P1	FBP1	6,88-7,82	116000-up	6.54	36842	neXtProt	P09467-1	1266	35	34	16	15	11.5	Fructose-1,6-bisphosphatase 1 isoform Iso 1
H1	ADH1A	ADH1A	8,86-9,89	116000-up	8.26	39859	neXtProt	P07327-1	7746	186	176	21	20	11.43	Alcohol dehydrogenase 1A isoform Iso 1
G5	ADH1B	ADH1B	8,24-9,80	40000-52000	8.63	39855	neXtProt	P00325-1	1829	57	49	20	19	11.43	Alcohol dehydrogenase 1B isoform Iso 1
F6	HPT	HP	6,88-7,82	35000-40000	6.13	38452	neXtProt	P00738-2	1859	66	57	17	17	11.42	Haptoglobin isoform Iso 2
E6	HPT	HP	6,30-6,88	35000-40000	6.13	38452	neXtProt	P00738-2	1931	69	60	17	16	11.42	Haptoglobin isoform Iso 2
D5	NLTP	SCP2	5,80-6,30	40000-52000	6.44	58993	neXtProt	P22307-1	4770	130	122	21	20	11.32	Non-specific lipid-transfer protein isoform SCPx
H6	SPYA	AGXT	8,86-9,89	35000-40000	8.61	43009	neXtProt	P21549-1	3961	106	102	17	17	11.28	Serine--pyruvate aminotransferase isoform Iso 1
F1	PCKGM	PCK2	6,88-7,82	116000-up	7.57	70729	neXtProt	Q16822-1	4146	106	101	29	29	11.27	Phosphoenolpyruvate carboxykinase [GTP], mitochondrial isoform Iso 1
F12	S10A8	S100A8	6,88-7,82	6000-15000	6.5	10834	neXtProt	P05109-1	374	14	13	6	6	11.22	Protein S100-A8 isoform Iso 1
H8	GSTK1	GSTK1	8,86-9,89	26000-30000	8.51	25496	neXtProt	Q9Y2Q3-1	1137	45	38	12	10	11.18	Glutathione S-transferase kappa 1 isoform Iso 1
H8	ADH4	ADH4	8,86-9,89	26000-30000	8.25	40221	neXtProt	P08319-1	5042	102	99	18	18	11.17	Alcohol dehydrogenase 4 isoform Iso 1
F6	ADH4	ADH4	6,88-7,82	35000-40000	8.25	40221	neXtProt	P08319-1	2042	53	49	17	17	11.17	Alcohol dehydrogenase 4 isoform Iso 1
C5	IF4A1	EIF4A1	5,11-5,8	40000-52000	5.32	46154	neXtProt	P60842-1	2720	83	71	24	23	11.09	Eukaryotic initiation factor 4A-I isoform Iso 1
G3	ECHA	HADHA	8,24-9,80	64000-83000	9.16	82999	neXtProt	P40939-1	3667	106	96	34	33	11.08	Trifunctional enzyme subunit alpha, mitochondrial isoform Iso 1
H8	GSTA1	GSTA1	8,86-9,89	26000-30000	8.91	25631	neXtProt	P08263-1	3164	150	123	13	12	11.06	Glutathione S-transferase A1 isoform Iso 1
H8	GSTA2	GSTA2	8,86-9,89	26000-30000	8.51	25664	neXtProt	P09210-1	3217	147	123	13	12	11.06	Glutathione S-transferase A2 isoform Iso 1
F8	GSTM1	GSTM1	6,88-7,82	26000-30000	6.24	25711	neXtProt	P09488-1	816	26	23	15	14	11.06	Glutathione S-transferase Mu 1 isoform Iso 1
H6	ROA2	HNRNPA2B1	8,86-9,89	35000-40000	8.97	37429	neXtProt	P22626-1	4219	106	103	18	17	11.05	Heterogeneous nuclear ribonucleoproteins A2/B1 isoform B1
H7	DECR	DECR1	8,86-9,89	30000-35000	9.35	36067	neXtProt	Q16698-1	3296	97	84	17	16	10.94	2,4-dienoyl-CoA reductase, mitochondrial isoform Iso 1
F4	CATA	CAT	6,88-7,82	52000-64000	6.9	59756	neXtProt	P04040-1	2456	78	67	28	25	10.92	Catalase isoform Iso 1
C9	ATP5H	ATP5H	5,11-5,80	21000-26000	5.21	18491	neXtProt	O75947-1	660	30	25	11	10	10.85	ATP synthase subunit d, mitochondrial isoform Iso 1
H1	DCXR	DCXR	8,86-9,89	116000-up	8.33	25913	neXtProt	Q7Z4W1-1	1956	60	56	13	12	10.81	L-xylulose reductase isoform Iso 1
E7	HEM2	ALAD	6,30-6,88	30000-35000	6.32	36295	neXtProt	P13716-1	1877	50	50	14	14	10.76	Delta-aminolevulinic acid dehydratase isoform Iso 1
C3	HSP7C	HSPA8	5,11-5,80	64000-83000	5.37	70898	neXtProt	P11142-1	4172	135	123	32	31	10.61	Heat shock cognate 71 kDa protein isoform Iso 1
G7	GBLP	GNB2L1	8,24-9,80	30000-35000	7.6	35076	neXtProt	P63244-1	2126	56	51	18	17	10.55	Guanine nucleotide-binding protein subunit beta-2-like 1 isoform Iso 1
E7	ETFA	ETFA	6,30-6,88	30000-35000	8.62	35079	neXtProt	P13804-1	1650	43	42	15	15	10.55	Electron transfer flavoprotein subunit alpha, mitochondrial isoform Iso 1
G12	DOPD	DDT	7,82-8,86	6000-15000	6.72	12712	neXtProt	P30046-1	1450	42	40	6	6	10.53	D-dopachrome decarboxylase isoform Iso 1
F12	DOPD	DDT	6,88-7,82	6000-15000	6.72	12712	neXtProt	P30046-1	540	13	12	6	6	10.53	D-dopachrome decarboxylase isoform Iso 1
G6	AK1C2	AKR1C2	8,24-9,80	35000-40000	7.13	36735	neXtProt	P52895-1	2720	76	72	15	15	10.43	Aldo-keto reductase family 1 member C2 isoform Iso 1
E5	PH4H	PAH	6,30-6,88	40000-52000	6.15	51862	neXtProt	P00439-1	2077	63	60	24	23	10.39	Phenylalanine-4-hydroxylase isoform Iso 1
D5	ACY1	ACY1	5,80-6,30	40000-52000	5.77	45885	neXtProt	Q03154-1	1518	53	51	21	21	10.37	Aminoacylase-1 isoform Iso 1
D5	ALDH2	ALDH2	5,80-6,30	40000-52000	6.63	56381	neXtProt	P05091-1	4157	108	98	26	26	10.37	Aldehyde dehydrogenase, mitochondrial isoform Iso 1
H8	ADH1A	ADH1A	8,86-9,89	26000-30000	8.26	39859	neXtProt	P07327-1	4481	118	107	19	18	10.36	Alcohol dehydrogenase 1A isoform Iso 1
H5	ADH1G	ADH1C	8,86-9,89	40000-52000	8.63	39868	neXtProt	P00326-1	7088	158	151	19	19	10.36	Alcohol dehydrogenase 1C isoform Iso 1
D8	GAMT	GAMT	5,80-6,30	26000-30000	5.74	26318	neXtProt	Q14353-1	830	27	25	9	8	10.34	Guanidinoacetate N-methyltransferase isoform Iso 1
F7	HPT	HP	6,88-7,82	30000-35000	6.13	38452	neXtProt	P00738-2	1603	56	52	17	17	10.31	Haptoglobin isoform Iso 2
F8	ETFB	ETFB	6,88-7,82	26000-30000	8.25	27843	neXtProt	P38117-1	1152	35	34	15	15	10.3	Electron transfer flavoprotein subunit beta isoform Iso 1
E7	EFTS	TSFM	6,30-6,88	30000-35000	8.62	35390	neXtProt	P43897-1	1236	43	39	16	16	10.3	Elongation factor Ts, mitochondrial isoform Iso 1
G1	ACADV	ACADVL	7,82-8,86	116000-up	8.92	70390	neXtProt	P49748-1	3064	72	72	32	32	10.2	Very long-chain specific acyl-CoA dehydrogenase, mitochondrial isoform Iso 1
D7	3HAO	HAAO	5,80-6,30	30000-35000	5.62	32556	neXtProt	P46952-1	1251	38	37	14	13	10.19	3-hydroxyanthranilate 3,4-dioxygenase isoform Iso 1
G12	H4	HIST1H4A	7,82-8,86	6000-15000	11.36	11367	neXtProt	P62805-1	689	25	24	6	6	10.15	Histone H4 isoform Iso 1
F9	DCD	DCD	6,88-7,82	21000-26000	6.09	11283	neXtProt	P81605-1	503	12	12	5	5	10.15	Dermcidin isoform Iso 1
F8	LAC2	IGLC2	6,88-7,82	26000-30000	6.91	11293	neXtProt	P0CG05-1	380	19	18	5	5	10.15	Ig lambda-2 chain C regions isoform Iso 1
F12	H4	HIST1H4A	6,88-7,82	6000-15000	11.36	11367	neXtProt	P62805-1	599	15	14	7	6	10.15	Histone H4 isoform Iso 1
E12	H4	HIST1H4A	6,30-6,88	6000-15000	11.36	11367	neXtProt	P62805-1	698	18	18	7	7	10.15	Histone H4 isoform Iso 1
G5	ADRO	FDXR	8,24-9,80	40000-52000	8.72	53836	neXtProt	P22570-1	1723	55	52	26	25	10.14	NADPH:adrenodoxin oxidoreductase, mitochondrial isoform Short
H9	ADH4	ADH4	8,86-9,89	21000-26000	8.25	40221	neXtProt	P08319-1	4236	96	87	18	18	10.13	Alcohol dehydrogenase 4 isoform Iso 1
F8	ECHD3	ECHDC3	6,88-7,82	26000-30000	8.9	32634	neXtProt	Q96DC8-1	1706	47	42	14	13	10.1	Enoyl-CoA hydratase domain-containing protein 3, mitochondrial isoform Iso 1
E8	CMBL	CMBL	6,30-6,88	26000-30000	6.71	28048	neXtProt	Q96DG6-1	1321	44	39	14	14	10.09	Carboxymethylenebutenolidase homolog isoform Iso 1
E4	PCKGC	PCK1	6,30-6,88	54000-72000	5.8	69194	neXtProt	P35558-1	3064	83	77	30	27	10.09	Phosphoenolpyruvate carboxykinase, cytosolic [GTP] isoform Iso 1
G7	HCDH	HADH	8,24-9,80	30000-35000	8.88	34293	neXtProt	Q16836-1	1817	56	53	15	15	9.99	Hydroxyacyl-coenzyme A dehydrogenase, mitochondrial isoform Iso 1
F9	PRDX1	PRDX1	6,88-7,82	21000-26000	8.27	22110	neXtProt	Q06830-1	959	36	31	14	13	9.98	Peroxiredoxin-1 isoform Iso 1
F2	HBB	HBB	6,88-7,82	83000-116000	6.74	15998	neXtProt	P68871-1	542	17	16	9	8	9.98	Hemoglobin subunit beta isoform Iso 1
D7	ANXA4	ANXA4	5,80-6,30	30000-35000	5.83	35882	neXtProt	P09525-1	1430	44	43	20	20	9.97	Annexin A4 isoform Iso 1
E3	S10A7	S100A7	6,30-6,88	64000-83000	6.27	11470	neXtProt	P31151-1	487	16	14	6	5	9.91	Protein S100-A7 isoform Iso 1
D4	FTCD	FTCD	5,80-6,30	52000-64000	5.58	58927	neXtProt	O95954-1	2818	88	75	29	26	9.9	Formimidoyltransferase-cyclodeaminase isoform A
F6	THIL	ACAT1	6,88-7,82	35000-40000	8.98	45199	neXtProt	P24752-1	1717	55	51	22	22	9.88	Acetyl-CoA acetyltransferase, mitochondrial isoform Iso 1
D5	FIBG	FGG	5,80-6,30	40000-52000	5.37	51511	neXtProt	P02679-1	1967	66	60	24	24	9.78	Fibrinogen gamma chain isoform Gamma-B
F6	ARGI1	ARG1	6,88-7,82	35000-40000	6.72	34734	neXtProt	P05089-1	1881	51	46	14	14	9.67	Arginase-1 isoform Iso 1
F5	GABT	ABAT	6,88-7,82	40000-52000	8.17	56438	neXtProt	P80404-1	1682	54	49	27	26	9.67	4-aminobutyrate aminotransferase, mitochondrial isoform Iso 1
E7	THTM	MPST	6,30-6,88	30000-35000	6.13	33178	neXtProt	P25325-1	1406	50	46	15	12	9.67	3-mercaptopyruvate sulfurtransferase isoform Iso 1
F5	ENOA	ENO1	6,88-7,82	40000-52000	7.01	47169	neXtProt	P06733-1	2674	63	61	22	22	9.63	Alpha-enolase isoform alpha-enolase
F9	DNJB9	DNAJB9	6,88-7,82	21000-26000	8.37	25518	neXtProt	Q9UBS3-1	1123	33	31	12	11	9.6	DnaJ homolog subfamily B member 9 isoform Iso 1
E3	PYC	PC	6,30-6,88	64000-83000	6.37	129633	neXtProt	P11498-1	5533	152	139	54	52	9.57	Pyruvate carboxylase, mitochondrial isoform Iso 1
H8	IGKC	IGKC	8,86-9,89	26000-30000	5.58	11608	neXtProt	P01834-1	1755	41	39	6	6	9.46	Ig kappa chain C region isoform Iso 1
D8	CATD	CTSD	5,80-6,30	26000-30000	6.1	44552	neXtProt	P07339-1	2060	69	60	16	16	9.4	Cathepsin D isoform Iso 1
H9	TAGL	TAGLN	8,86-9,89	21000-26000	8.87	22610	neXtProt	Q01995-1	793	37	33	11	11	9.38	Transgelin isoform Iso 1
H1	ADH1G	ADH1C	8,86-9,89	116000-up	8.63	39868	neXtProt	P00326-1	6488	182	168	21	20	9.38	Alcohol dehydrogenase 1C isoform Iso 1
G5	ADH1A	ADH1A	8,24-9,80	40000-52000	8.26	39859	neXtProt	P07327-1	2002	58	48	22	19	9.38	Alcohol dehydrogenase 1A isoform Iso 1
E5	BUP1	UPB1	6,30-6,88	40000-52000	6.09	43166	neXtProt	Q9UBR1-1	1587	44	42	20	20	9.27	Beta-ureidopropionase isoform Iso 1
E8	HSPB1	HSPB1	6,30-6,88	26000-30000	5.98	22782	neXtProt	P04792-1	940	30	29	12	12	9.26	Heat shock protein beta-1 isoform Iso 1
E8	GSTO1	GSTO1	6,30-6,88	26000-30000	6.24	27565	neXtProt	P78417-1	948	33	32	15	15	9.22	Glutathione S-transferase omega-1 isoform Iso 1
E4	TCPB	CCT2	6,30-6,88	54000-72000	6.01	57488	neXtProt	P78371-1	2049	53	49	22	22	9.2	T-complex protein 1 subunit beta isoform Iso 1
D6	ACTB	ACTB	5,80-6,30	35000-40000	5.29	41737	neXtProt	P60709-1	1761	56	55	16	16	9.2	Actin, cytoplasmic 1 isoform Iso 1
F7	VDAC1	VDAC1	6,88-7,82	30000-35000	8.62	30772	neXtProt	P21796-1	1432	42	38	16	16	9.16	Voltage-dependent anion-selective channel protein 1 isoform Iso 1
F7	AK1C4	AKR1C4	6,88-7,82	30000-35000	6.46	37067	neXtProt	P17516-1	1270	40	36	14	13	9.15	Aldo-keto reductase family 1 member C4 isoform Iso 1
H6	ECI2	ECI2	8,86-9,89	35000-40000	9.13	43585	neXtProt	O75521-1	2697	81	77	16	16	9.09	Enoyl-CoA delta isomerase 2, mitochondrial isoform Iso 1
E5	LAP3	LAP3	6,30-6,88	40000-52000	8.03	56166	neXtProt	P28838-1	2358	65	62	26	25	9.09	Cytosol aminopeptidase isoform Iso 1
B3	HS90B	HSP90AB1	4,45-5,11	64000-83000	4.97	83264	neXtProt	P08238-1	4529	153	128	40	36	9.05	Heat shock protein HSP 90-beta isoform Iso 1
E9	PSB3	PSMB3	6,30-6,88	21000-26000	6.13	22948	neXtProt	P49720-1	869	30	29	9	8	9.04	Proteasome subunit beta type-3 isoform Iso 1
F5	GATM	GATM	6,88-7,82	40000-52000	8.26	48455	neXtProt	P50440-1	1676	49	45	21	21	9.03	Glycine amidinotransferase, mitochondrial isoform Iso 1
F5	ACOT2	ACOT2	6,88-7,82	40000-52000	8.7	53218	neXtProt	P49753-1	2236	69	65	25	24	9.02	Acyl-coenzyme A thioesterase 2, mitochondrial isoform Iso 1
E8	ST1A1	SULT1A1	6,30-6,88	26000-30000	6.16	34165	neXtProt	P50225-1	828	42	37	14	12	8.97	Sulfotransferase 1A1 isoform Iso 1
E3	LEG7	LGALS7	6,30-6,88	64000-83000	7.02	15075	neXtProt	P47929-1	505	18	16	10	10	8.97	Galectin-7 isoform Iso 1
E4	CPSM	CPS1	6,30-6,88	54000-72000	6.3	164939	neXtProt	P31327-1	6599	184	171	75	71	8.95	Carbamoyl-phosphate synthase [ammonia], mitochondrial isoform Iso 1
H6	PTGR1	PTGR1	8,86-9,89	35000-40000	8.45	35870	neXtProt	Q14914-1	2163	68	62	17	14	8.93	Prostaglandin reductase 1 isoform Iso 1
E5	ODB2	DBT	6,30-6,88	40000-52000	8.71	53487	neXtProt	P11182-1	2061	64	61	23	22	8.88	Lipoamide acyltransferase component of branched-chain alpha-keto acid dehydrogenase complex, mitochondrial isoform Iso 1
C7	PHB	PHB	5,11-5,80	30000-35000	5.57	29804	neXtProt	P35232-1	2567	60	57	15	15	8.73	Prohibitin isoform Iso 1
H6	THIK	ACAA1	8,86-9,89	35000-40000	8.76	44291	neXtProt	P09110-1	2701	72	63	16	15	8.7	3-ketoacyl-CoA thiolase, peroxisomal isoform Iso 1
G10	COF1	CFL1	7,82-8,86	18000-21000	8.22	18502	neXtProt	P23528-1	1139	41	34	7	7	8.67	Cofilin-1 isoform Iso 1
E12	CYB5	CYB5A	6,30-6,88	6000-15000	4.86	15330	neXtProt	P00167-1	1327	41	35	7	6	8.66	Cytochrome b5 isoform Iso 1
H5	IDHP	IDH2	8,86-9,89	40000-52000	8.88	50909	neXtProt	P48735-1	2007	97	80	23	22	8.65	Isocitrate dehydrogenase [NADP], mitochondrial isoform Iso 1
D6	RGN	RGN	5,80-6,30	35000-40000	5.89	33252	neXtProt	Q15493-1	869	26	25	15	15	8.58	Regucalcin isoform Iso 1
H9	ADH1A	ADH1A	8,86-9,89	21000-26000	8.26	39859	neXtProt	P07327-1	4730	114	109	17	17	8.49	Alcohol dehydrogenase 1A isoform Iso 1
H2	ADH1A	ADH1A	8,86-9,89	83000-116000	8.26	39859	neXtProt	P07327-1	5254	123	115	18	18	8.49	Alcohol dehydrogenase 1A isoform Iso 1
G8	ADH1B	ADH1B	7,82-8,86	26000-30000	8.63	39855	neXtProt	P00325-1	1443	46	42	20	18	8.49	Alcohol dehydrogenase 1B isoform Iso 1
G5	DHSO	SORD	8,24-9,80	40000-52000	8.23	38324	neXtProt	Q00796-1	1103	34	33	16	16	8.45	Sorbitol dehydrogenase isoform Iso 1
F1	LMNA	LMNA	6,88-7,82	116000-up	6.57	74139	neXtProt	P02545-1	2364	72	62	35	32	8.45	Prelamin-A/C isoform A
F7	GBLP	GNB2L1	6,88-7,82	30000-35000	7.6	35076	neXtProt	P63244-1	1504	36	34	17	16	8.42	Guanine nucleotide-binding protein subunit beta-2-like 1 isoform Iso 1
F6	AK1C2	AKR1C2	6,88-7,82	35000-40000	7.13	36735	neXtProt	P52895-1	1308	44	39	16	14	8.4	Aldo-keto reductase family 1 member C2 isoform Iso 1
D3	AL1L1	ALDH1L1	5,80-6,30	64000-83000	5.63	98829	neXtProt	O75891-1	3879	136	115	48	45	8.4	Cytosolic 10-formyltetrahydrofolate dehydrogenase isoform Iso 1
F11	PRDX5	PRDX5	6,88-7,82	15000-18000	8.93	22086	neXtProt	P30044-1	1491	35	34	8	8	8.36	Peroxiredoxin-5, mitochondrial isoform Mitochondrial
G6	AK1C3	AKR1C3	8,24-9,80	35000-40000	8.06	36853	neXtProt	P42330-1	2463	85	78	17	15	8.34	Aldo-keto reductase family 1 member C3 isoform Iso 1
G4	ACSM5	ACSM5	8,24-9,80	52000-64000	8.69	64760	neXtProt	Q6NUN0-1	2461	71	66	27	27	8.34	Acyl-coenzyme A synthetase ACSM5, mitochondrial isoform Iso 1
H2	ADH4	ADH4	8,86-9,89	83000-116000	8.25	40221	neXtProt	P08319-1	2390	63	59	16	16	8.31	Alcohol dehydrogenase 4 isoform Iso 1
G5	QCR2	UQCRC2	8,24-9,80	40000-52000	8.74	48443	neXtProt	P22695-1	2894	67	63	16	16	8.31	Cytochrome b-c1 complex subunit 2, mitochondrial isoform Iso 1
F5	THIM	ACAA2	6,88-7,82	40000-52000	8.32	41924	neXtProt	P42765-1	1737	49	43	20	20	8.3	3-ketoacyl-CoA thiolase, mitochondrial isoform Iso 1
E4	SERA	PHGDH	6,30-6,88	54000-72000	6.29	56650	neXtProt	O43175-1	3069	73	70	21	20	8.3	D-3-phosphoglycerate dehydrogenase isoform Iso 1
B3	HS90A	HSP90AA1	4,45-5,11	64000-83000	4.94	84660	neXtProt	P07900-1	4442	146	129	37	36	8.28	Heat shock protein HSP 90-alpha isoform Iso 1
C4	TBA1B	TUBA1B	5,11-5,80	52000-64000	4.94	50151	neXtProt	P68363-1	2623	86	75	21	21	8.25	Tubulin alpha-1B chain isoform Iso 1
E7	AK1C4	AKR1C4	6,30-6,88	30000-35000	6.46	37067	neXtProt	P17516-1	1549	40	39	14	13	8.22	Aldo-keto reductase family 1 member C4 isoform Iso 1
G1	UGPA	UGP2	7,82-8,86	116000-up	8.15	56940	neXtProt	Q16851-1	2248	67	61	26	23	8.18	UTP--glucose-1-phosphate uridylyltransferase isoform Iso 1
F6	ARK73	AKR7A3	6,88-7,82	35000-40000	6.67	37206	neXtProt	O95154-1	1072	34	30	10	10	8.16	Aflatoxin B1 aldehyde reductase member 3 isoform Iso 1
E4	TCPG	CCT3	6,30-6,88	54000-72000	6.1	60533.9	neXtProt	P49368-1	1871	54	52	29	29	8.1	T-complex protein 1 subunit gamma isoform Iso 1
D5	ARP3	ACTR3	5,80-6,30	40000-52000	5.61	47371	neXtProt	P61158-1	1417	46	43	21	20	8.08	Actin-related protein 3 isoform Iso 1
E8	PSA6	PSMA6	6,30-6,88	26000-30000	6.34	27399	neXtProt	P60900-1	1057	23	23	11	11	8.06	Proteasome subunit alpha type-6 isoform Iso 1
G4	ACS2A	ACSM2A	8,24-9,80	52000-64000	8.34	64223	neXtProt	Q08AH3-1	2232	70	65	25	24	7.99	Acyl-coenzyme A synthetase ACSM2A, mitochondrial isoform Iso 1
H9	DCXR	DCXR	8,86-9,89	21000-26000	8.33	25913	neXtProt	Q7Z4W1-1	1781	52	48	12	11	7.98	L-xylulose reductase isoform Iso 1
H7	DCXR	DCXR	8,86-9,89	30000-35000	8.33	25913	neXtProt	Q7Z4W1-1	1702	59	54	13	13	7.98	L-xylulose reductase isoform Iso 1
H7	PECR	PECR	8,86-9,89	30000-35000	8.97	32544	neXtProt	Q9BY49-1	3101	91	81	16	16	7.98	Peroxisomal trans-2-enoyl-CoA reductase isoform Iso 1
H6	DCXR	DCXR	8,86-9,89	35000-40000	8.33	25913	neXtProt	Q7Z4W1-1	1835	53	47	13	12	7.98	L-xylulose reductase isoform Iso 1
D7	KHK	KHK	5,80-6,30	30000-35000	5.64	32730	neXtProt	P50053-1	1825	61	59	15	14	7.98	Ketohexokinase isoform C
D7	ST1A1	SULT1A1	5,80-6,30	30000-35000	6.16	34165	neXtProt	P50225-1	1111	46	39	15	13	7.98	Sulfotransferase 1A1 isoform Iso 1
B12	RET1	RBP1	4,45-5,11	6000-15000	4.99	15850	neXtProt	P09455-1	496	19	14	9	7	7.96	Retinol-binding protein 1 isoform Iso 1
G4	GLYM	SHMT2	8,24-9,80	52000-64000	8.76	55993	neXtProt	P34897-1	1693	59	52	25	24	7.95	Serine hydroxymethyltransferase, mitochondrial isoform Iso 1
E3	S10A8	S100A8	6,30-6,88	64000-83000	6.5	10834	neXtProt	P05109-1	289	12	12	6	6	7.94	Protein S100-A8 isoform Iso 1
F7	ST1A2	SULT1A2	6,88-7,82	30000-35000	7.75	34309	neXtProt	P50226-1	775	35	29	14	13	7.92	Sulfotransferase 1A2 isoform Iso 1
H4	ACSM3	ACSM3	8,86-9,89	52000-64000	9.16	66153	neXtProt	Q53FZ2-1	3474	121	105	29	29	7.9	Acyl-coenzyme A synthetase ACSM3, mitochondrial isoform Iso 1
G5	S14L2	SEC14L2	8,24-9,80	40000-52000	7.95	46145	neXtProt	O76054-1	1893	57	55	19	19	7.9	SEC14-like protein 2 isoform Iso 1
H6	ALDOB	ALDOB	8,86-9,89	35000-40000	8.01	39473	neXtProt	P05062-1	4382	102	92	14	13	7.88	Fructose-bisphosphate aldolase B isoform Iso 1
G5	MMSA	ALDH6A1	8,24-9,80	40000-52000	8.72	57839	neXtProt	Q02252-1	1638	56	52	27	26	7.88	Methylmalonate-semialdehyde dehydrogenase [acylating], mitochondrial isoform Iso 1
F5	GLYC	SHMT1	6,88-7,82	40000-52000	7.61	53082	neXtProt	P34896-1	2207	60	56	24	22	7.79	Serine hydroxymethyltransferase, cytosolic isoform Iso 1
E5	AL1A1	ALDH1A1	6,30-6,88	40000-52000	6.3	54861	neXtProt	P00352-1	2023	55	53	23	23	7.76	Retinal dehydrogenase 1 isoform Iso 1
B4	TBA1C	TUBA1C	4,45-5,11	52000-64000	4.96	49895.3	neXtProt	Q9BQE3-1	1854	76	62	19	19	7.73	Tubulin alpha-1C chain isoform Iso 1
F4	AL4A1	ALDH4A1	6,88-7,82	52000-64000	8.25	61719	neXtProt	P30038-1	2843	79	74	28	26	7.72	Delta-1-pyrroline-5-carboxylate dehydrogenase, mitochondrial isoform Iso 1
E8	HPRT	HPRT1	6,30-6,88	26000-30000	6.21	24579	neXtProt	P00492-1	696	21	20	10	10	7.72	Hypoxanthine-guanine phosphoribosyltransferase isoform Iso 1
H4	ADH1G	ADH1C	8,86-9,89	52000-64000	8.63	39868	neXtProt	P00326-1	7815	200	183	20	17	7.67	Alcohol dehydrogenase 1C isoform Iso 1
G6	ADH1A	ADH1A	8,24-9,80	35000-40000	8.26	39859	neXtProt	P07327-1	2008	56	52	17	17	7.67	Alcohol dehydrogenase 1A isoform Iso 1
E8	ECHM	ECHS1	6,30-6,88	26000-30000	8.34	31387	neXtProt	P30084-1	1148	36	30	13	12	7.65	Enoyl-CoA hydratase, mitochondrial isoform Iso 1
C8	PHB	PHB	5,11-5,80	26000-30000	5.57	29804	neXtProt	P35232-1	2123	51	50	14	14	7.63	Prohibitin isoform Iso 1
C9	RET4	RBP4	5,11-5,80	21000-26000	5.76	23010	neXtProt	P02753-1	1032	36	32	9	9	7.61	Retinol-binding protein 4 isoform Iso 1
C7	SNAA	NAPA	5,11-5,80	30000-35000	5.23	33232	neXtProt	P54920-1	1381	45	37	17	15	7.6	Alpha-soluble NSF attachment protein isoform Iso 1
B4	PDIA1	P4HB	4,45-5,11	52000-64000	4.76	57116.4	neXtProt	P07237-1	2195	97	79	26	25	7.59	Protein disulfide-isomerase isoform Iso 1
F3	LMNA	LMNA	6,88-7,82	64000-83000	6.57	74139	neXtProt	P02545-1	3088	86	79	40	37	7.57	Prelamin-A/C isoform A
D5	PRS7	PSMC2	5,80-6,30	40000-52000	5.71	48633	neXtProt	P35998-1	1618	58	49	25	24	7.56	26S protease regulatory subunit 7 isoform Iso 1
H8	THIM	ACAA2	8,86-9,89	26000-30000	8.32	41924	neXtProt	P42765-1	2874	75	63	19	17	7.54	3-ketoacyl-CoA thiolase, mitochondrial isoform Iso 1
H7	PHB2	PHB2	8,86-9,89	30000-35000	9.83	33296	neXtProt	Q99623-1	2541	82	74	15	14	7.54	Prohibitin-2 isoform Iso 1
H4	PHB2	PHB2	8,86-9,89	52000-64000	9.83	33296	neXtProt	Q99623-1	2037	72	68	14	14	7.54	Prohibitin-2 isoform Iso 1
H1	PHB2	PHB2	8,86-9,89	116000-up	9.83	33296	neXtProt	Q99623-1	2142	69	66	14	14	7.54	Prohibitin-2 isoform Iso 1
C6	STML2	STOML2	5,11-5,80	35000-40000	6.87	38534	neXtProt	Q9UJZ1-1	2036	49	45	16	16	7.5	Stomatin-like protein 2, mitochondrial isoform Iso 1
E7	PBLD	PBLD	6,30-6,88	30000-35000	6.06	31785	neXtProt	P30039-1	947	27	25	14	14	7.46	Phenazine biosynthesis-like domain-containing protein isoform Iso 1
G6	SERC	PSAT1	8,24-9,80	35000-40000	7.56	40423	neXtProt	Q9Y617-1	2070	61	57	16	16	7.42	Phosphoserine aminotransferase isoform Iso 1
H7	ROA1	HNRNPA1	8,86-9,89	30000-35000	9.17	38746	neXtProt	P09651-1	3183	93	81	14	14	7.4	Heterogeneous nuclear ribonucleoprotein A1 isoform A1-B
F5	PRS8	PSMC5	6,88-7,82	40000-52000	7.11	45626	neXtProt	P62195-1	1455	44	38	24	21	7.4	26S protease regulatory subunit 8 isoform Iso 1
D8	PRDX6	PRDX6	5,80-6,30	26000-30000	6	25034	neXtProt	P30041-1	1104	33	27	15	14	7.4	Peroxiredoxin-6 isoform Iso 1
D5	QCR1	UQCRC1	5,80-6,30	40000-52000	5.94	52645	neXtProt	P31930-1	1976	59	53	20	20	7.36	Cytochrome b-c1 complex subunit 1, mitochondrial isoform Iso 1
F4	MCCB	MCCC2	6,88-7,82	52000-64000	7.58	61333	neXtProt	Q9HCC0-1	2106	48	47	23	23	7.35	Methylcrotonoyl-CoA carboxylase beta chain, mitochondrial isoform Iso 1
E6	GALK1	GALK1	6,30-6,88	35000-40000	6.04	42272	neXtProt	P51570-1	2614	69	61	20	18	7.35	Galactokinase isoform Iso 1
H8	CBR1	CBR1	8,86-9,89	26000-30000	8.55	30374	neXtProt	P16152-1	2051	54	49	12	12	7.3	Carbonyl reductase [NADPH] 1 isoform Iso 1
F6	PRS10	PSMC6	6,88-7,82	35000-40000	7.09	44172	neXtProt	P62333-1	1464	45	39	16	15	7.29	26S protease regulatory subunit 10B isoform Iso 1
G5	ADRO	FDXR	8,24-9,80	40000-52000	8.91	49425	neXtProt	P22570-6	1291	42	40	22	21	7.28	NADPH:adrenodoxin oxidoreductase, mitochondrial isoform Iso 6
F4	ETFD	ETFDH	6,88-7,82	52000-64000	7.31	68495	neXtProt	Q16134-1	2172	70	67	27	27	7.27	Electron transfer flavoprotein-ubiquinone oxidoreductase, mitochondrial isoform Iso 1
G1	H4	HIST1H4A	7,82-8,86	116000-up	11.36	11367	neXtProt	P62805-1	489	12	12	5	5	7.25	Histone H4 isoform Iso 1
G6	HAOX1	HAO1	8,24-9,80	35000-40000	8.2	40924	neXtProt	Q9UJM8-1	1235	36	35	15	15	7.23	Hydroxyacid oxidase 1 isoform Iso 1
F7	AK1D1	AKR1D1	6,88-7,82	30000-35000	7.14	37376	neXtProt	P51857-1	857	34	32	17	16	7.22	3-oxo-5-beta-steroid 4-dehydrogenase isoform Iso 1
F1	HMCS2	HMGCS2	6,88-7,82	116000-up	8.4	56635	neXtProt	P54868-1	2473	66	61	21	21	7.19	Hydroxymethylglutaryl-CoA synthase, mitochondrial isoform Iso 1
H8	HTAI2	HTATIP2	8,86-9,89	26000-30000	8.58	27049	neXtProt	Q9BUP3-1	1396	52	46	15	14	7.15	Oxidoreductase HTATIP2 isoform Iso 1
H9	NDUB9	NDUFB9	8,86-9,89	21000-26000	8.57	21830	neXtProt	Q9Y6M9-1	1872	57	52	8	8	7.14	NADH dehydrogenase [ubiquinone] 1 beta subcomplex subunit 9 isoform Iso 1
C9	PRDX2	PRDX2	5,11-5,80	21000-26000	5.66	21891	neXtProt	P32119-1	925	30	28	12	12	7.14	Peroxiredoxin-2 isoform Iso 1
G12	NDUAD	NDUFA13	7,82-8,86	6000-15000	8.02	16698	neXtProt	Q9P0J0-1	774	30	26	8	8	7.13	NADH dehydrogenase [ubiquinone] 1 alpha subcomplex subunit 13 isoform Iso 1
C4	TBA4A	TUBA4A	5,11-5,80	52000-64000	4.93	49924	neXtProt	P68366-1	2315	75	65	20	20	7.13	Tubulin alpha-4A chain isoform Iso 1
B4	TBA4A	TUBA4A	4,45-5,11	52000-64000	4.93	49924	neXtProt	P68366-1	1901	74	58	21	18	7.13	Tubulin alpha-4A chain isoform Iso 1
E5	ARLY	ASL	6,30-6,88	40000-52000	6.04	51658	neXtProt	P04424-1	1603	44	44	22	22	7.12	Argininosuccinate lyase isoform Iso 1
F5	UGPA	UGP2	6,88-7,82	40000-52000	8.15	56940	neXtProt	Q16851-1	2074	61	56	26	24	7.09	UTP--glucose-1-phosphate uridylyltransferase isoform Iso 1
D6	PSD13	PSMD13	5,80-6,30	35000-40000	5.53	42945	neXtProt	Q9UNM6-1	1207	46	38	22	19	7.09	26S proteasome non-ATPase regulatory subunit 13 isoform Iso 1
D12	S10A7	S100A7	5,80-6,30	6000-15000	6.27	11470	neXtProt	P31151-1	191	9	9	4	4	7.09	Protein S100-A7 isoform Iso 1
F5	ASSY	ASS1	6,88-7,82	40000-52000	8.08	46530	neXtProt	P00966-1	1651	54	52	18	18	7.07	Argininosuccinate synthase isoform Iso 1
C5	SUCB2	SUCLG2	5,11-5,8	40000-52000	6.15	46511	neXtProt	Q96I99-1	2335	72	64	21	21	7.07	Succinyl-CoA ligase [GDP-forming] subunit beta, mitochondrial isoform Iso 1
H6	ROA3	HNRNPA3	8,86-9,89	35000-40000	9.1	39594	neXtProt	P51991-1	2726	80	68	16	16	7.06	Heterogeneous nuclear ribonucleoprotein A3 isoform Iso 1
G8	BPHL	BPHL	7,82-8,86	26000-30000	9.2	32542	neXtProt	Q86WA6-1	1293	56	45	16	15	7.05	Valacyclovir hydrolase isoform Iso 1
F7	ARPC2	ARPC2	6,88-7,82	30000-35000	6.84	34333	neXtProt	O15144-1	673	29	29	14	14	7.04	Actin-related protein 2/3 complex subunit 2 isoform Iso 1
H4	IGHG1	IGHG1	8,86-9,89	52000-64000	8.46	36105	neXtProt	P01857-1	4736	146	140	13	13	7.03	Ig gamma-1 chain C region isoform Iso 1
G5	IGHG1	IGHG1	8,24-9,80	40000-52000	8.46	36105	neXtProt	P01857-1	1869	59	55	13	13	7.03	Ig gamma-1 chain C region isoform Iso 1
F4	ACS2B	ACSM2B	6,88-7,82	52000-64000	8.5	64271	neXtProt	Q68CK6-1	2005	65	58	26	25	7.01	Acyl-coenzyme A synthetase ACSM2B, mitochondrial isoform Iso 1
E1	EST1	CES1	6,30-6,88	116000-up	6.15	62521	neXtProt	P23141-1	2233	65	58	29	26	7.01	Liver carboxylesterase 1 isoform Iso 1
E5	HPPD	HPD	6,30-6,88	40000-52000	6.52	44934	neXtProt	P32754-1	1157	34	33	22	22	6.99	4-hydroxyphenylpyruvate dioxygenase isoform Iso 1
E9	PRDX1	PRDX1	6,30-6,88	21000-26000	8.27	22110	neXtProt	Q06830-1	665	26	23	14	12	6.98	Peroxiredoxin-1 isoform Iso 1
G8	GSTA2	GSTA2	7,82-8,86	26000-30000	8.51	25664	neXtProt	P09210-1	1018	44	37	14	12	6.96	Glutathione S-transferase A2 isoform Iso 1
G7	ADH1B	ADH1B	8,24-9,80	30000-35000	8.63	39855	neXtProt	P00325-1	1871	53	49	18	17	6.92	Alcohol dehydrogenase 1B isoform Iso 1
F6	ADH1B	ADH1B	6,88-7,82	35000-40000	8.63	39855	neXtProt	P00325-1	1291	42	39	19	19	6.92	Alcohol dehydrogenase 1B isoform Iso 1
F6	HIBCH	HIBCH	6,88-7,82	35000-40000	8.38	43482	neXtProt	Q6NVY1-1	1292	42	39	17	16	6.92	3-hydroxyisobutyryl-CoA hydrolase, mitochondrial isoform Iso 1
F8	DHPR	QDPR	6,88-7,82	26000-30000	6.9	25789	neXtProt	P09417-1	900	26	23	10	10	6.89	Dihydropteridine reductase isoform Iso 1
E5	GDIB	GDI2	6,30-6,88	40000-52000	6.1	50663	neXtProt	P50395-1	956	37	33	24	23	6.87	Rab GDP dissociation inhibitor beta isoform Iso 1
F6	THIM	ACAA2	6,88-7,82	35000-40000	8.32	41924	neXtProt	P42765-1	1186	40	36	16	16	6.84	3-ketoacyl-CoA thiolase, mitochondrial isoform Iso 1
F4	MMSA	ALDH6A1	6,88-7,82	52000-64000	8.72	57839	neXtProt	Q02252-1	1788	62	52	24	23	6.84	Methylmalonate-semialdehyde dehydrogenase [acylating], mitochondrial isoform Iso 1
E5	METK1	MAT1A	6,30-6,88	40000-52000	5.86	43647	neXtProt	Q00266-1	2222	62	59	16	15	6.84	S-adenosylmethionine synthase isoform type-1 isoform Iso 1
H5	DHSO	SORD	8,86-9,89	40000-52000	8.23	38324	neXtProt	Q00796-1	2321	69	63	16	15	6.83	Sorbitol dehydrogenase isoform Iso 1
H1	DHSO	SORD	8,86-9,89	116000-up	8.23	38324	neXtProt	Q00796-1	1998	62	58	16	15	6.83	Sorbitol dehydrogenase isoform Iso 1
H9	CSRP1	CSRP1	8,86-9,89	21000-26000	8.9	20567	neXtProt	P21291-1	1272	31	30	8	8	6.82	Cysteine and glycine-rich protein 1 isoform Iso 1
G5	NDUV1	NDUFV1	8,24-9,80	40000-52000	8.51	50817	neXtProt	P49821-1	1385	49	47	22	21	6.8	NADH dehydrogenase [ubiquinone] flavoprotein 1, mitochondrial isoform Iso 1
D8	IGKC	IGKC	5,80-6,30	26000-30000	5.58	11608	neXtProt	P01834-1	336	16	12	5	5	6.8	Ig kappa chain C region isoform Iso 1
D12	NDUA5	NDUFA5	5,80-6,30	6000-15000	5.75	13458	neXtProt	Q16718-1	377	13	12	5	5	6.8	NADH dehydrogenase [ubiquinone] 1 alpha subcomplex subunit 5 isoform Iso 1
C3	ANXA6	ANXA6	5,11-5,80	64000-83000	5.41	75873	neXtProt	P08133-1	1916	83	70	34	33	6.8	Annexin A6 isoform Iso 1
H7	ADH4	ADH4	8,86-9,89	30000-35000	8.25	40221	neXtProt	P08319-1	1986	52	44	16	15	6.79	Alcohol dehydrogenase 4 isoform Iso 1
G7	LDHA	LDHA	8,24-9,80	30000-35000	8.44	36689	neXtProt	P00338-1	830	31	29	14	14	6.79	L-lactate dehydrogenase A chain isoform Iso 1
G7	ADH4	ADH4	8,24-9,80	30000-35000	8.25	40221	neXtProt	P08319-1	1435	35	33	17	17	6.79	Alcohol dehydrogenase 4 isoform Iso 1
G8	DHRS4	DHRS4	7,82-8,86	26000-30000	8.81	29537	neXtProt	Q9BTZ2-1	1261	38	35	13	13	6.77	Dehydrogenase/reductase SDR family member 4 isoform Iso 1
A8	1433Z	YWHAZ	3,70-4,45	26000-30000	4.73	27745	neXtProt	P63104-1	972	37	33	16	14	6.77	14-3-3 protein zeta/delta isoform Iso 1
F7	AK1C2	AKR1C2	6,88-7,82	30000-35000	7.13	36735	neXtProt	P52895-1	975	34	33	13	13	6.74	Aldo-keto reductase family 1 member C2 isoform Iso 1
C8	ECHM	ECHS1	5,11-5,80	26000-30000	8.34	31387	neXtProt	P30084-1	745	27	25	11	11	6.72	Enoyl-CoA hydratase, mitochondrial isoform Iso 1
E8	UCRI	UQCRFS1	6,30-6,88	26000-30000	8.55	29667	neXtProt	P47985-1	1354	36	35	11	11	6.71	Cytochrome b-c1 complex subunit Rieske, mitochondrial isoform Iso 1
E5	SERA	PHGDH	6,30-6,88	40000-52000	6.29	56650	neXtProt	O43175-1	2109	57	55	21	21	6.68	D-3-phosphoglycerate dehydrogenase isoform Iso 1
E4	PCYOX	PCYOX1	6,30-6,88	54000-72000	5.8	56640	neXtProt	Q9UHG3-1	1912	50	48	18	18	6.68	Prenylcysteine oxidase 1 isoform Iso 1
E5	SAHH	AHCY	6,30-6,88	40000-52000	5.92	47716	neXtProt	P23526-1	1593	51	45	23	21	6.65	Adenosylhomocysteinase isoform Iso 1
E8	HDHD3	HDHD3	6,30-6,88	26000-30000	6.21	27999	neXtProt	Q9BSH5-1	772	28	27	11	11	6.64	Haloacid dehalogenase-like hydrolase domain-containing protein 3 isoform Iso 1
E4	CBS	CBS	6,30-6,88	54000-72000	6.2	60586	neXtProt	P35520-1	1930	52	49	23	22	6.61	Cystathionine beta-synthase isoform Iso 1
F6	AATC	AATC	6,88-7,82	35000-40000	6.53	46248	neXtProt	P17174-1	1587	52	47	22	21	6.57	Aspartate aminotransferase, cytoplasmic isoform Iso 1
F4	DHAK	DAK	6,88-7,82	52000-64000	7.12	58947	neXtProt	Q3LXA3-1	3672	87	77	26	22	6.55	Triokinase/FMN cyclase isoform Iso 1
H4	ADH6	ADH6	8,86-9,89	52000-64000	8.05	39088	neXtProt	P28332-1	2718	81	74	16	15	6.53	Alcohol dehydrogenase 6 isoform Iso 1
D5	APMAP	APMAP	5,80-6,30	40000-52000	5.82	46480	neXtProt	Q9HDC9-1	1531	50	47	20	19	6.5	Adipocyte plasma membrane-associated protein isoform Iso 1
C6	ST2A1	SULT2A1	5,11-5,80	35000-40000	5.69	33780	neXtProt	Q06520-1	1456	52	44	14	13	6.48	Bile salt sulfotransferase isoform Iso 1
G1	ASSY	ASS1	7,82-8,86	116000-up	8.08	46530	neXtProt	P00966-1	1567	52	48	20	18	6.47	Argininosuccinate synthase isoform Iso 1
C3	ACTN4	ACTN4	5,11-5,80	64000-83000	5.27	104854	neXtProt	O43707-1	3288	128	100	48	42	6.46	Alpha-actinin-4 isoform Iso 1
F5	QCR2	UQCRC2	6,88-7,82	40000-52000	8.74	48443	neXtProt	P22695-1	1835	42	42	15	15	6.45	Cytochrome b-c1 complex subunit 2, mitochondrial isoform Iso 1
E12	HINT1	HINT1	6,30-6,88	6000-15000	6.43	13801	neXtProt	P49773-1	382	16	13	5	5	6.45	Histidine triad nucleotide-binding protein 1 isoform Iso 1
E5	IDHC	IDH1	6,30-6,88	40000-52000	6.53	46659	neXtProt	O75874-1	1587	47	42	18	18	6.43	Isocitrate dehydrogenase [NADP] cytoplasmic isoform Iso 1
F6	MAT2B	MAT2B	6,88-7,82	35000-40000	6.9	37551	neXtProt	Q9NZL9-1	813	28	26	16	16	6.42	Methionine adenosyltransferase 2 subunit beta isoform Iso 1
F7	CBR1	CBR1	6,88-7,82	30000-35000	8.55	30374	neXtProt	P16152-1	1157	25	24	12	12	6.38	Carbonyl reductase [NADPH] 1 isoform Iso 1
F5	HPPD	HPD	6,88-7,82	40000-52000	6.52	44934	neXtProt	P32754-1	1324	39	34	22	21	6.38	4-hydroxyphenylpyruvate dioxygenase isoform Iso 1
G5	THIL	ACAT1	8,24-9,80	40000-52000	8.98	45199	neXtProt	P24752-1	1394	47	43	21	19	6.31	Acetyl-CoA acetyltransferase, mitochondrial isoform Iso 1
D4	ALDH2	ALDH2	5,80-6,30	52000-64000	6.63	56381	neXtProt	P05091-1	2297	80	65	25	24	6.27	Aldehyde dehydrogenase, mitochondrial isoform Iso 1
H7	ADH1A	ADH1A	8,86-9,89	30000-35000	8.26	39859	neXtProt	P07327-1	4809	112	105	15	14	6.24	Alcohol dehydrogenase 1A isoform Iso 1
G7	HMGCL	HMGCL	8,24-9,80	30000-35000	8.81	34360	neXtProt	P35914-1	1314	34	31	12	12	6.24	Hydroxymethylglutaryl-CoA lyase, mitochondrial isoform Iso 1
F8	ADH1B	ADH1B	6,88-7,82	26000-30000	8.63	39855	neXtProt	P00325-1	901	32	29	20	17	6.24	Alcohol dehydrogenase 1B isoform Iso 1
F7	HCDH	HADH	6,88-7,82	30000-35000	8.88	34293	neXtProt	Q16836-1	659	28	25	16	14	6.24	Hydroxyacyl-coenzyme A dehydrogenase, mitochondrial isoform Iso 1
E3	PCCA	PCCA	6,30-6,88	64000-83000	6.96	77048	neXtProt	P05165-2	2389	66	62	30	28	6.2	Propionyl-CoA carboxylase alpha chain, mitochondrial isoform Iso 2
H1	AT5F1	ATP5F1	8,86-9,89	116000-up	9.37	28908	neXtProt	P24539-1	995	45	40	13	12	6.19	ATP synthase F(0) complex subunit B1, mitochondrial isoform Iso 1
F4	ACS2A	ACSM2A	6,88-7,82	52000-64000	8.34	64223	neXtProt	Q08AH3-1	1724	57	53	24	24	6.18	Acyl-coenzyme A synthetase ACSM2A, mitochondrial isoform Iso 1
H1	ECHB	HADHB	8,86-9,89	116000-up	9.45	51294	neXtProt	P55084-1	2359	81	73	24	23	6.15	Trifunctional enzyme subunit beta, mitochondrial isoform Iso 1
F7	FAH2A	FAHD2A	6,88-7,82	30000-35000	8.48	34596	neXtProt	Q96GK7-1	882	29	28	13	13	6.15	Fumarylacetoacetate hydrolase domain-containing protein 2A isoform Iso 1
E7	FAH2A	FAHD2A	6,30-6,88	30000-35000	8.48	34596	neXtProt	Q96GK7-1	1065	36	33	13	13	6.15	Fumarylacetoacetate hydrolase domain-containing protein 2A isoform Iso 1
D5	ACTC	ACTC1	5,80-6,30	40000-52000	5.23	42019	neXtProt	P68032-1	1778	54	49	15	14	6.15	Actin, alpha cardiac muscle 1 isoform Iso 1
H1	CISD1	CISD1	8,86-9,89	116000-up	9.2	12199	neXtProt	Q9NZ45-1	428	14	12	4	4	6.14	CDGSH iron-sulfur domain-containing protein 1 isoform Iso 1
G1	DHSO	SORD	7,82-8,86	116000-up	8.23	38324	neXtProt	Q00796-1	1123	29	28	15	14	6.13	Sorbitol dehydrogenase isoform Iso 1
E8	ADH4	ADH4	6,30-6,88	26000-30000	8.25	40221	neXtProt	P08319-1	1607	39	38	13	13	6.13	Alcohol dehydrogenase 4 isoform Iso 1
H3	HNRPM	HNRNPM	8,86-9,89	64000-83000	8.84	77515	neXtProt	P52272-1	4341	158	139	26	25	6.12	Heterogeneous nuclear ribonucleoprotein M isoform Iso 1
F6	AK1A1	AKR1A1	6,88-7,82	35000-40000	6.32	36573	neXtProt	P14550-1	982	31	31	16	16	6.1	Alcohol dehydrogenase [NADP(+)] isoform Iso 1
D3	ANXA6	ANXA6	5,80-6,30	64000-83000	5.41	75873	neXtProt	P08133-1	1667	79	59	33	30	6.09	Annexin A6 isoform Iso 1
E4	PUR9	ATIC	6,30-6,88	54000-72000	6.27	64616	neXtProt	P31939-1	2065	52	50	29	29	6.08	Bifunctional purine biosynthesis protein PURH isoform Iso 1
A9	PGRC1	PGRMC1	3,70-4,45	21000-26000	4.54	21671	neXtProt	O00264-1	939	31	28	11	10	6.06	Membrane-associated progesterone receptor component 1 isoform Iso 1
F8	CAH2	CA2	6,88-7,82	26000-30000	6.87	29246	neXtProt	P00918-1	761	27	26	12	11	6.04	Carbonic anhydrase 2 isoform Iso 1
F1	ACSL1	ACSL1	6,88-7,82	116000-up	6.81	77943	neXtProt	P33121-1	2406	72	67	31	29	6.04	Long-chain-fatty-acid--CoA ligase 1 isoform Iso 1
C4	TBA1C	TUBA1C	5,11-5,80	52000-64000	4.96	49895.3	neXtProt	Q9BQE3-1	2428	79	69	21	20	6.03	Tubulin alpha-1C chain isoform Iso 1
G12	FABPL	FABP1	7,82-8,86	6000-15000	6.6	14208	neXtProt	P07148-1	1128	33	31	6	6	6.02	Fatty acid-binding protein, liver isoform Iso 1
F7	ST1B1	SULT1B1	6,88-7,82	30000-35000	6.57	34899	neXtProt	O43704-1	773	31	29	12	11	6.02	Sulfotransferase family cytosolic 1B member 1 isoform Iso 1
E1	FABPL	FABP1	6,30-6,88	116000-up	6.6	14208	neXtProt	P07148-1	453	14	13	4	4	6.02	Fatty acid-binding protein, liver isoform Iso 1
F5	UGPA	UGP2	6,88-7,82	40000-52000	7.69	55677	neXtProt	Q16851-2	1703	55	50	25	23	6	UTP--glucose-1-phosphate uridylyltransferase isoform Iso 2
E9	KGUA	GUK1	6,30-6,88	21000-26000	6.11	21725	neXtProt	Q16774-1	631	15	15	10	10	6	Guanylate kinase isoform Iso 1
E7	HNRH3	HNRNPH3	6,30-6,88	30000-35000	6.37	36926	neXtProt	P31942-1	1027	34	32	14	14	5.98	Heterogeneous nuclear ribonucleoprotein H3 isoform Iso 1
H4	EF1A1	EEF1A1	8,86-9,89	52000-64000	9.1	50140	neXtProt	P68104-1	3741	149	125	20	17	5.97	Elongation factor 1-alpha 1 isoform Iso 1
E2	PYC	PC	6,30-6,88	83000-116000	6.37	129633	neXtProt	P11498-1	4308	126	117	48	47	5.94	Pyruvate carboxylase, mitochondrial isoform Iso 1
D6	PDXK	PDXK	5,80-6,30	35000-40000	5.75	35102	neXtProt	O00764-1	901	31	23	15	13	5.94	Pyridoxal kinase isoform Iso 1
G8	GSTA1	GSTA1	7,82-8,86	26000-30000	8.91	25631	neXtProt	P08263-1	972	36	33	12	11	5.93	Glutathione S-transferase A1 isoform Iso 1
G1	QCR2	UQCRC2	7,82-8,86	116000-up	8.74	48443	neXtProt	P22695-1	1455	33	31	15	14	5.91	Cytochrome b-c1 complex subunit 2, mitochondrial isoform Iso 1
D5	SUCB1	SUCLA2	5,80-6,30	40000-52000	7.05	50317	neXtProt	Q9P2R7-1	1650	52	46	23	22	5.91	Succinyl-CoA ligase [ADP-forming] subunit beta, mitochondrial isoform Iso 1
H6	PHB2	PHB2	8,86-9,89	35000-40000	9.83	33296	neXtProt	Q99623-1	1445	51	47	13	13	5.89	Prohibitin-2 isoform Iso 1
E8	PSA1	PSMA1	6,30-6,88	26000-30000	6.15	29555	neXtProt	P25786-1	630	27	24	11	10	5.89	Proteasome subunit alpha type-1 isoform Short
B4	TBB3	TUBB3	4,45-5,11	52000-64000	4.83	50433	neXtProt	Q13509-1	3172	89	73	19	16	5.89	Tubulin beta-3 chain isoform Iso 1
F3	TRFE	TF	6,88-7,82	64000-83000	6.81	77063	neXtProt	P02787-1	2071	72	64	35	32	5.87	Serotransferrin isoform Iso 1
H4	DCXR	DCXR	8,86-9,89	52000-64000	8.33	25913	neXtProt	Q7Z4W1-1	1436	46	42	13	12	5.82	L-xylulose reductase isoform Iso 1
G1	DCXR	DCXR	7,82-8,86	116000-up	8.33	25913	neXtProt	Q7Z4W1-1	809	20	20	10	10	5.82	L-xylulose reductase isoform Iso 1
D6	CRYL1	CRYL1	5,80-6,30	35000-40000	5.81	35419	neXtProt	Q9Y2S2-1	1373	33	33	14	14	5.82	Lambda-crystallin homolog isoform Iso 1
G9	PRDX1	PRDX1	7,82-8,86	21000-26000	8.27	22110	neXtProt	Q06830-1	1327	50	42	11	11	5.8	Peroxiredoxin-1 isoform Iso 1
F7	ROA2	HNRNPA2B1	6,88-7,82	30000-35000	8.97	37429	neXtProt	P22626-1	1110	32	30	16	16	5.79	Heterogeneous nuclear ribonucleoproteins A2/B1 isoform B1
G3	ECHP	EHHADH	8,24-9,80	64000-83000	9.24	79494	neXtProt	Q08426-1	1969	63	56	39	37	5.78	Peroxisomal bifunctional enzyme isoform Iso 1
F7	GRHPR	GRHPR	6,88-7,82	30000-35000	7.01	35668	neXtProt	Q9UBQ7-1	938	31	27	16	14	5.74	Glyoxylate reductase/hydroxypyruvate reductase isoform Iso 1
E1	AL1A1	ALDH1A1	6,30-6,88	116000-up	6.3	54861	neXtProt	P00352-1	1516	44	42	24	23	5.73	Retinal dehydrogenase 1 isoform Iso 1
H8	MIC19	CHCHD3	8,86-9,89	26000-30000	8.48	26152	neXtProt	Q9NX63-1	1027	46	34	12	11	5.72	MICOS complex subunit MIC19 isoform Iso 1
F7	VATE1	ATP6V1E1	6,88-7,82	30000-35000	7.7	26145	neXtProt	P36543-1	502	18	16	10	9	5.72	V-type proton ATPase subunit E 1 isoform Iso 1
F4	UGDH	UGDH	6,88-7,82	52000-64000	6.73	55024	neXtProt	O60701-1	1556	44	38	25	23	5.71	UDP-glucose 6-dehydrogenase isoform Iso 1
D7	SPEB	AGMAT	5,80-6,30	30000-35000	7.54	37660	neXtProt	Q9BSE5-1	1303	44	40	12	11	5.71	Agmatinase, mitochondrial isoform Iso 1
E8	MAAI	GSTZ1	6,30-6,88	26000-30000	8.8	24212	neXtProt	O43708-1	483	19	19	9	9	5.7	Maleylacetoacetate isomerase isoform Iso 1
F4	UGPA	UGP2	6,88-7,82	52000-64000	8.15	56940	neXtProt	Q16851-1	1996	56	51	25	24	5.69	UTP--glucose-1-phosphate uridylyltransferase isoform Iso 1
H6	ECHB	HADHB	8,86-9,89	35000-40000	9.45	51294	neXtProt	P55084-1	2056	80	72	23	22	5.66	Trifunctional enzyme subunit beta, mitochondrial isoform Iso 1
E5	AL1B1	ALDH1B1	6,30-6,88	40000-52000	6.36	57206	neXtProt	P30837-1	1753	48	46	19	18	5.64	Aldehyde dehydrogenase X, mitochondrial isoform Iso 1
E4	PCKGM	PCK2	6,30-6,88	54000-72000	7.57	70729	neXtProt	Q16822-1	2906	74	71	29	28	5.64	Phosphoenolpyruvate carboxykinase [GTP], mitochondrial isoform Iso 1
D5	ERLN2	ERLIN2	5,80-6,30	40000-52000	5.47	37839	neXtProt	O94905-1	1205	32	28	15	14	5.64	Erlin-2 isoform Iso 1
D8	TPMT	TPMT	5,80-6,30	26000-30000	5.85	28180	neXtProt	P51580-1	638	21	19	14	13	5.63	Thiopurine S-methyltransferase isoform Iso 1
D7	TPMT	TPMT	5,80-6,30	30000-35000	5.85	28180	neXtProt	P51580-1	779	27	23	14	13	5.63	Thiopurine S-methyltransferase isoform Iso 1
H3	ADH1B	ADH1B	8,86-9,89	64000-83000	8.63	39855	neXtProt	P00325-1	4002	132	120	14	14	5.62	Alcohol dehydrogenase 1B isoform Iso 1
G1	ADH1A	ADH1A	7,82-8,86	116000-up	8.26	39859	neXtProt	P07327-1	1642	47	39	19	16	5.62	Alcohol dehydrogenase 1A isoform Iso 1
B5	TBB5	TUBB	4,45-5,11	40000-52000	4.78	49671	neXtProt	P07437-1	2003	61	52	19	16	5.6	Tubulin beta chain isoform Iso 1
H4	A1CF	A1CF	8,86-9,89	52000-64000	8.6	65202	neXtProt	Q9NQ94-1	2843	111	91	28	25	5.59	APOBEC1 complementation factor isoform Iso 1
F8	RAN	RAN	6,88-7,82	26000-30000	7.01	24423	neXtProt	P62826-1	805	28	25	11	11	5.59	GTP-binding nuclear protein Ran isoform Iso 1
G5	DHE3	GLUD1	8,24-9,80	40000-52000	7.66	61398	neXtProt	P00367-1	1237	45	42	22	22	5.57	Glutamate dehydrogenase 1, mitochondrial isoform Iso 1
B6	VIME	VIM	4,45-5,11	40000-35000	5.06	53652	neXtProt	P08670-1	2002	53	46	21	20	5.57	Vimentin isoform Iso 1
H8	MIC25	CHCHD6	8,86-9,89	26000-30000	9.01	26458	neXtProt	Q9BRQ6-1	1360	36	32	11	10	5.56	MICOS complex subunit MIC25 isoform Iso 1
E4	PCCA	PCCA	6,30-6,88	54000-72000	6.96	77048	neXtProt	P05165-2	2580	68	59	30	28	5.56	Propionyl-CoA carboxylase alpha chain, mitochondrial isoform Iso 2
G2	S10A8	S100A8	8,24-9,80	83000-116000	6.5	10834	neXtProt	P05109-1	179	8	7	4	4	5.54	Protein S100-A8 isoform Iso 1
B5	TBB4B	TUBB4B	4,45-5,11	40000-52000	4.79	49831	neXtProt	P68371-1	1876	79	50	20	16	5.54	Tubulin beta-4B chain isoform Iso 1
H6	AIMP1	AIMP1	8,86-9,89	35000-40000	8.61	34352	neXtProt	Q12904-1	1492	51	38	15	12	5.53	Aminoacyl tRNA synthase complex-interacting multifunctional protein 1 isoform Iso 1
G8	BDH	BDH1	7,82-8,86	26000-30000	9.1	38157	neXtProt	Q02338-1	984	37	33	14	14	5.53	D-beta-hydroxybutyrate dehydrogenase, mitochondrial isoform Iso 1
F7	HMGCL	HMGCL	6,88-7,82	30000-35000	8.81	34360	neXtProt	P35914-1	1246	31	28	12	12	5.53	Hydroxymethylglutaryl-CoA lyase, mitochondrial isoform Iso 1
E7	ARPC2	ARPC2	6,30-6,88	30000-35000	6.84	34333	neXtProt	O15144-1	584	22	22	14	14	5.53	Actin-related protein 2/3 complex subunit 2 isoform Iso 1
F5	HGD	HGD	6,88-7,82	40000-52000	6.5	49963	neXtProt	Q93099-1	1504	44	42	17	17	5.52	Homogentisate 1,2-dioxygenase isoform Iso 1
C8	GSTM3	GSTM3	5,11-5,80	26000-30000	5.37	26560	neXtProt	P21266-1	791	26	23	12	11	5.51	Glutathione S-transferase Mu 3 isoform Iso 1
F6	DHSO	SORD	6,88-7,82	35000-40000	8.23	38324	neXtProt	Q00796-1	1078	29	27	14	14	5.5	Sorbitol dehydrogenase isoform Iso 1
H7	RS3	RPS3	8,86-9,89	30000-35000	9.68	26688	neXtProt	P23396-1	1230	51	43	14	12	5.46	40S ribosomal protein S3 isoform Iso 1
H5	THIK	ACAA1	8,86-9,89	40000-52000	8.76	44291	neXtProt	P09110-1	1426	52	41	15	14	5.46	3-ketoacyl-CoA thiolase, peroxisomal isoform Iso 1
F7	RS3	RPS3	6,88-7,82	30000-35000	9.68	26688	neXtProt	P23396-1	460	19	19	13	13	5.46	40S ribosomal protein S3 isoform Iso 1
E7	PSDE	PSMD14	6,30-6,88	30000-35000	6.06	34577	neXtProt	O00487-1	973	37	31	11	9	5.45	26S proteasome non-ATPase regulatory subunit 14 isoform Iso 1
E8	NIT2	NIT2	6,30-6,88	26000-30000	6.83	30607	neXtProt	Q9NQR4-1	907	26	25	14	14	5.43	Omega-amidase NIT2 isoform Iso 1
C5	IF4A2	EIF4A2	5,11-5,8	40000-52000	5.33	46402	neXtProt	Q14240-1	1912	60	53	18	17	5.43	Eukaryotic initiation factor 4A-II isoform Iso 1
F7	ANXA2	ANXA2	6,88-7,82	30000-35000	7.57	38604	neXtProt	P07355-1	1085	34	31	17	16	5.4	Annexin A2 isoform Iso 1
G1	ACS2B	ACSM2B	7,82-8,86	116000-up	8.5	64271	neXtProt	Q68CK6-1	1541	53	47	25	24	5.39	Acyl-coenzyme A synthetase ACSM2B, mitochondrial isoform Iso 1
C5	ATPB	ATP5B	5,11-5,8	40000-52000	5.26	56560	neXtProt	P06576-1	1916	64	55	22	21	5.37	ATP synthase subunit beta, mitochondrial isoform Iso 1
F5	FUMH	FH	6,88-7,82	40000-52000	8.85	54636	neXtProt	P07954-1	1831	50	47	20	20	5.35	Fumarate hydratase, mitochondrial isoform Mitochondrial
F2	CPSM	CPS1	6,88-7,82	83000-116000	6.35	165650	neXtProt	P31327-3	4599	163	149	63	61	5.35	Carbamoyl-phosphate synthase [ammonia], mitochondrial isoform Iso 3
D8	PGDH	HPGD	5,80-6,30	26000-30000	5.56	28977	neXtProt	P15428-1	1078	29	26	11	10	5.31	15-hydroxyprostaglandin dehydrogenase [NAD(+)] isoform Iso 1
G4	AIFM1	AIFM1	8,24-9,80	52000-64000	9.04	66900	neXtProt	O95831-1	2052	60	55	25	23	5.29	Apoptosis-inducing factor 1, mitochondrial isoform Iso 1
F4	NLTP	SCP2	6,88-7,82	52000-64000	6.44	58993	neXtProt	P22307-1	1462	47	45	22	22	5.28	Non-specific lipid-transfer protein isoform SCPx
C9	HEBP1	HEBP1	5,11-5,80	21000-26000	5.71	21097	neXtProt	Q9NRV9-1	634	20	19	8	7	5.28	Heme-binding protein 1 isoform Iso 1
G1	GBLP	GNB2L1	7,82-8,86	116000-up	7.6	35076	neXtProt	P63244-1	1297	31	28	14	13	5.27	Guanine nucleotide-binding protein subunit beta-2-like 1 isoform Iso 1
F1	AK1C4	AKR1C4	6,88-7,82	116000-up	6.46	37067	neXtProt	P17516-1	935	31	29	12	12	5.27	Aldo-keto reductase family 1 member C4 isoform Iso 1
E8	ECHD2	ECHDC2	6,30-6,88	26000-30000	9.03	31126	neXtProt	Q86YB7-1	814	25	22	12	12	5.27	Enoyl-CoA hydratase domain-containing protein 2, mitochondrial isoform Iso 1
H1	ADH6	ADH6	8,86-9,89	116000-up	8.05	39088	neXtProt	P28332-1	1782	65	53	16	14	5.26	Alcohol dehydrogenase 6 isoform Iso 1
E8	S10A9	S100A9	6,30-6,88	26000-30000	5.71	13241	neXtProt	P06702-1	155	8	8	5	5	5.21	Protein S100-A9 isoform Iso 1
D7	S10A9	S100A9	5,80-6,30	30000-35000	5.71	13241	neXtProt	P06702-1	206	12	9	6	6	5.21	Protein S100-A9 isoform Iso 1
D5	S10A9	S100A9	5,80-6,30	40000-52000	5.71	13241	neXtProt	P06702-1	180	9	8	6	5	5.21	Protein S100-A9 isoform Iso 1
D12	S10A9	S100A9	5,80-6,30	6000-15000	5.71	13241	neXtProt	P06702-1	180	9	8	5	4	5.21	Protein S100-A9 isoform Iso 1
F5	ODPA	PDHA1	6,88-7,82	40000-52000	8.35	43295	neXtProt	P08559-1	892	33	31	19	19	5.2	Pyruvate dehydrogenase E1 component subunit alpha, somatic form, mitochondrial isoform Iso 1
F4	DHE4	GLUD2	6,88-7,82	52000-64000	8.63	61434	neXtProt	P49448-1	2239	59	58	21	21	5.2	Glutamate dehydrogenase 2, mitochondrial isoform Iso 1
E4	PGM1	PGM1	6,30-6,88	54000-72000	6.3	61449	neXtProt	P36871-1	2129	52	50	25	25	5.2	Phosphoglucomutase-1 isoform Iso 1
E3	ALBU	ALB	6,30-6,88	64000-83000	5.92	69366.7	neXtProt	P02768-1	1467	56	48	34	31	5.2	Serum albumin isoform Iso 1
F7	NMRL1	NMRAL1	6,88-7,82	30000-35000	7.06	33344	neXtProt	Q9HBL8-1	596	23	22	13	13	5.19	NmrA-like family domain-containing protein 1 isoform Iso 1
H7	ROA2	HNRNPA2B1	8,86-9,89	30000-35000	8.97	37429	neXtProt	P22626-1	2026	56	49	15	15	5.17	Heterogeneous nuclear ribonucleoproteins A2/B1 isoform B1
H1	AATM	GOT2	8,86-9,89	116000-up	9.14	47517	neXtProt	P00505-1	1820	60	53	22	20	5.16	Aspartate aminotransferase, mitochondrial isoform Iso 1
G4	PDIA5	PDIA5	8,24-9,80	52000-64000	8.08	59594	neXtProt	Q14554-1	1219	47	43	26	25	5.15	Protein disulfide-isomerase A5 isoform Iso 1
G1	CPT2	CPT2	7,82-8,86	116000-up	8.38	73777	neXtProt	P23786-1	1638	58	51	27	26	5.15	Carnitine O-palmitoyltransferase 2, mitochondrial isoform Iso 1
F4	CPT2	CPT2	6,88-7,82	52000-64000	8.38	73777	neXtProt	P23786-1	2451	75	64	30	28	5.15	Carnitine O-palmitoyltransferase 2, mitochondrial isoform Iso 1
C4	VIME	VIM	5,11-5,80	52000-64000	5.06	53652	neXtProt	P08670-1	1374	46	41	22	21	5.14	Vimentin isoform Iso 1
B11	CYB5	CYB5A	4,45-5,11	15000-18000	4.86	15330	neXtProt	P00167-1	315	19	15	5	5	5.14	Cytochrome b5 isoform Iso 1
H7	MDHM	MDH2	8,86-9,89	30000-35000	8.92	35503	neXtProt	P40926-1	2224	61	54	14	14	5.13	Malate dehydrogenase, mitochondrial isoform Iso 1
H6	MDHM	MDH2	8,86-9,89	35000-40000	8.92	35503	neXtProt	P40926-1	4246	93	88	15	15	5.13	Malate dehydrogenase, mitochondrial isoform Iso 1
E7	PIPNB	PITPNB	6,30-6,88	30000-35000	6.41	31540	neXtProt	P48739-1	362	21	17	16	14	5.11	Phosphatidylinositol transfer protein beta isoform isoform Iso 1
G8	DCD	DCD	7,82-8,86	26000-30000	6.09	11283	neXtProt	P81605-1	379	9	9	4	4	5.1	Dermcidin isoform Iso 1
G8	LAC2	IGLC2	7,82-8,86	26000-30000	6.91	11293	neXtProt	P0CG05-1	348	18	13	4	4	5.1	Ig lambda-2 chain C regions isoform Iso 1
G5	H4	HIST1H4A	8,24-9,80	40000-52000	11.36	11367	neXtProt	P62805-1	213	6	6	5	5	5.1	Histone H4 isoform Iso 1
G12	DCD	DCD	7,82-8,86	6000-15000	6.09	11283	neXtProt	P81605-1	1154	28	28	4	4	5.1	Dermcidin isoform Iso 1
G10	DCD	DCD	7,82-8,86	18000-21000	6.09	11283	neXtProt	P81605-1	799	22	21	4	4	5.1	Dermcidin isoform Iso 1
F5	DCD	DCD	6,88-7,82	40000-52000	6.09	11283	neXtProt	P81605-1	530	10	10	4	4	5.1	Dermcidin isoform Iso 1
F2	DCD	DCD	6,88-7,82	83000-116000	6.09	11283	neXtProt	P81605-1	508	11	11	4	4	5.1	Dermcidin isoform Iso 1
F10	DCD	DCD	6,88-7,82	18000-21000	6.09	11283	neXtProt	P81605-1	408	10	10	4	4	5.1	Dermcidin isoform Iso 1
F1	H4	HIST1H4A	6,88-7,82	116000-up	11.36	11367	neXtProt	P62805-1	273	7	7	5	5	5.1	Histone H4 isoform Iso 1
E7	PSA1	PSMA1	6,30-6,88	30000-35000	6.15	29555	neXtProt	P25786-1	549	22	21	14	13	5.1	Proteasome subunit alpha type-1 isoform Short
E5	DCD	DCD	6,30-6,88	40000-52000	6.09	11283	neXtProt	P81605-1	460	9	9	4	4	5.1	Dermcidin isoform Iso 1
E2	DCD	DCD	6,30-6,88	83000-116000	6.09	11283	neXtProt	P81605-1	478	11	10	4	4	5.1	Dermcidin isoform Iso 1
E12	DCD	DCD	6,30-6,88	6000-15000	6.09	11283	neXtProt	P81605-1	401	10	9	4	4	5.1	Dermcidin isoform Iso 1
E1	DCD	DCD	6,30-6,88	116000-up	6.09	11283	neXtProt	P81605-1	483	9	9	4	4	5.1	Dermcidin isoform Iso 1
E1	H4	HIST1H4A	6,30-6,88	116000-up	11.36	11367	neXtProt	P62805-1	346	10	10	5	5	5.1	Histone H4 isoform Iso 1
D9	H4	HIST1H4A	5,80-6,30	21000-26000	11.36	11367	neXtProt	P62805-1	293	8	8	5	5	5.1	Histone H4 isoform Iso 1
D8	LAC6	IGLC6	5,80-6,30	26000-30000	6.91	11277	neXtProt	P0CF74-1	212	15	10	3	3	5.1	Ig lambda-6 chain C region isoform Iso 1
D8	DCD	DCD	5,80-6,30	26000-30000	6.09	11283	neXtProt	P81605-1	344	9	9	4	4	5.1	Dermcidin isoform Iso 1
D12	DCD	DCD	5,80-6,30	6000-15000	6.09	11283	neXtProt	P81605-1	503	11	11	4	4	5.1	Dermcidin isoform Iso 1
D11	DCD	DCD	5,80-6,30	15000-18000	6.09	11283	neXtProt	P81605-1	439	10	10	4	4	5.1	Dermcidin isoform Iso 1
B11	DCD	DCD	4,45-5,11	15000-18000	6.09	11283	neXtProt	P81605-1	542	18	15	5	4	5.1	Dermcidin isoform Iso 1
A8	DCD	DCD	3,70-4,45	26000-30000	6.09	11283	neXtProt	P81605-1	461	16	11	5	5	5.1	Dermcidin isoform Iso 1
A8	H4	HIST1H4A	3,70-4,45	26000-30000	11.36	11367	neXtProt	P62805-1	375	11	11	4	4	5.1	Histone H4 isoform Iso 1
H7	SFXN1	SFXN1	8,86-9,89	30000-35000	9.22	35619	neXtProt	Q9H9B4-1	1969	67	55	13	11	5.09	Sideroflexin-1 isoform Iso 1
C4	TBB4B	TUBB4B	5,11-5,80	52000-64000	4.79	49831	neXtProt	P68371-1	2263	68	60	19	18	5.09	Tubulin beta-4B chain isoform Iso 1
D11	DNJB9	DNAJB9	5,80-6,30	15000-18000	8.37	25518	neXtProt	Q9UBS3-1	768	24	23	9	9	5.08	DnaJ homolog subfamily B member 9 isoform Iso 1
D10	DNJB9	DNAJB9	5,80-6,30	18000-21000	8.37	25518	neXtProt	Q9UBS3-1	835	20	19	9	9	5.08	DnaJ homolog subfamily B member 9 isoform Iso 1
E4	WDR1	WDR1	6,30-6,88	54000-72000	6.17	66193	neXtProt	O75083-1	2172	57	52	24	23	5.07	WD repeat-containing protein 1 isoform Iso 1
D7	ECH1	ECH1	5,80-6,30	30000-35000	8.16	35816	neXtProt	Q13011-1	1277	32	28	14	12	5.06	Delta(3,5)-Delta(2,4)-dienoyl-CoA isomerase, mitochondrial isoform Iso 1
H10	ADH1B	ADH1B	8,86-9,89	18000-21000	8.63	39855	neXtProt	P00325-1	2449	82	75	15	14	5.05	Alcohol dehydrogenase 1B isoform Iso 1
F6	ADH1A	ADH1A	6,88-7,82	35000-40000	8.26	39859	neXtProt	P07327-1	1218	36	35	17	17	5.05	Alcohol dehydrogenase 1A isoform Iso 1
E4	PCCB	PCCB	6,30-6,88	54000-72000	7.56	58215	neXtProt	P05166-1	2279	51	49	23	23	5.05	Propionyl-CoA carboxylase beta chain, mitochondrial isoform Iso 1
H9	GSTA1	GSTA1	8,86-9,89	21000-26000	8.91	25631	neXtProt	P08263-1	2030	91	80	11	10	5.04	Glutathione S-transferase A1 isoform Iso 1
H9	GSTA2	GSTA2	8,86-9,89	21000-26000	8.51	25664	neXtProt	P09210-1	2083	94	80	11	10	5.04	Glutathione S-transferase A2 isoform Iso 1
G9	GSTA2	GSTA2	7,82-8,86	21000-26000	8.51	25664	neXtProt	P09210-1	1896	102	85	12	11	5.04	Glutathione S-transferase A2 isoform Iso 1
D6	ACTC	ACTC1	5,80-6,30	35000-40000	5.23	42019	neXtProt	P68032-1	1226	41	41	12	12	5.03	Actin, alpha cardiac muscle 1 isoform Iso 1
H7	DHRS1	DHRS1	8,86-9,89	30000-35000	8.01	33909	neXtProt	Q96LJ7-1	1316	58	47	15	15	5.02	Dehydrogenase/reductase SDR family member 1 isoform Iso 1
G2	S10A7	S100A7	8,24-9,80	83000-116000	6.27	11470	neXtProt	P31151-1	464	13	13	3	3	5	Protein S100-A7 isoform Iso 1
E1	S10A7	S100A7	6,30-6,88	116000-up	6.27	11470	neXtProt	P31151-1	274	8	8	3	3	5	Protein S100-A7 isoform Iso 1
F3	C1TC	MTHFD1	6,88-7,82	64000-83000	6.89	101559	neXtProt	P11586-1	3192	93	86	44	42	4.98	C-1-tetrahydrofolate synthase, cytoplasmic isoform Iso 1
H8	ETFB	ETFB	8,86-9,89	26000-30000	8.25	27843	neXtProt	P38117-1	1174	46	38	13	12	4.97	Electron transfer flavoprotein subunit beta isoform Iso 1
E8	ETFB	ETFB	6,30-6,88	26000-30000	8.25	27843	neXtProt	P38117-1	340	15	15	11	11	4.97	Electron transfer flavoprotein subunit beta isoform Iso 1
G4	IGHG1	IGHG1	8,24-9,80	52000-64000	8.46	36105	neXtProt	P01857-1	1735	56	54	12	12	4.96	Ig gamma-1 chain C region isoform Iso 1
E8	DCXR	DCXR	6,30-6,88	26000-30000	8.33	25913	neXtProt	Q7Z4W1-1	716	18	17	10	10	4.95	L-xylulose reductase isoform Iso 1
C8	COMT	COMT	5,11-5,80	26000-30000	5.26	30037	neXtProt	P21964-1	739	32	27	14	12	4.95	Catechol O-methyltransferase isoform Membrane-bound
E7	PNPH	PNP	6,30-6,88	30000-35000	6.45	32117	neXtProt	P00491-1	551	17	16	12	12	4.93	Purine nucleoside phosphorylase isoform Iso 1
F6	SERC	PSAT1	6,88-7,82	35000-40000	7.56	40423	neXtProt	Q9Y617-1	1344	39	36	15	14	4.9	Phosphoserine aminotransferase isoform Iso 1
H10	RL12	RPL12	8,86-9,89	18000-21000	9.48	17818	neXtProt	P30050-1	1562	34	32	6	6	4.89	60S ribosomal protein L12 isoform Iso 1
E1	ALBU	ALB	6,30-6,88	116000-up	5.92	69366.7	neXtProt	P02768-1	1675	54	50	33	29	4.89	Serum albumin isoform Iso 1
D6	RLA0	RPLP0	5,80-6,30	35000-40000	5.7	34273	neXtProt	P05388-1	1194	35	30	15	13	4.88	60S acidic ribosomal protein P0 isoform Iso 1
G12	NDUS6	NDUFS6	7,82-8,86	6000-15000	8.58	13712	neXtProt	O75380-1	486	19	17	5	5	4.87	NADH dehydrogenase [ubiquinone] iron-sulfur protein 6, mitochondrial isoform Iso 1
E9	PARK7	PARK7	6,30-6,88	21000-26000	6.32	19891	neXtProt	Q99497-1	509	18	15	7	7	4.87	Protein deglycase DJ-1 isoform Iso 1
B6	HNRPC	HNRNPC	4,45-5,11	40000-35000	4.94	32338	neXtProt	P07910-2	1332	53	43	11	11	4.86	Heterogeneous nuclear ribonucleoproteins C1/C2 isoform C1
G4	GLYC	SHMT1	8,24-9,80	52000-64000	7.61	53082	neXtProt	P34896-1	1277	36	35	18	18	4.85	Serine hydroxymethyltransferase, cytosolic isoform Iso 1
F3	ACSL1	ACSL1	6,88-7,82	64000-83000	6.81	77943	neXtProt	P33121-1	2281	74	67	29	29	4.85	Long-chain-fatty-acid--CoA ligase 1 isoform Iso 1
H9	CBR1	CBR1	8,86-9,89	21000-26000	8.55	30374	neXtProt	P16152-1	1368	36	34	11	11	4.84	Carbonyl reductase [NADPH] 1 isoform Iso 1
B5	ERP44	ERP44	4,45-5,11	40000-52000	5.09	46971	neXtProt	Q9BS26-1	1570	51	45	17	14	4.82	Endoplasmic reticulum resident protein 44 isoform Iso 1
G6	SPYA	AGXT	8,24-9,80	35000-40000	8.61	43009	neXtProt	P21549-1	1383	41	39	14	14	4.79	Serine--pyruvate aminotransferase isoform Iso 1
G5	ENOA	ENO1	8,24-9,80	40000-52000	7.01	47169	neXtProt	P06733-1	997	28	27	18	17	4.78	Alpha-enolase isoform alpha-enolase
E5	NAKD2	NADK2	6,30-6,88	40000-52000	8.46	49432	neXtProt	Q4G0N4-1	1501	35	34	18	18	4.75	NAD kinase 2, mitochondrial isoform Iso 1
H6	ADH6	ADH6	8,86-9,89	35000-40000	8.05	39088	neXtProt	P28332-1	2239	79	62	17	14	4.72	Alcohol dehydrogenase 6 isoform Iso 1
F6	PSMD7	PSMD7	6,88-7,82	35000-40000	6.29	37025	neXtProt	P51665-1	832	28	27	11	11	4.72	26S proteasome non-ATPase regulatory subunit 7 isoform Iso 1
C4	TBB5	TUBB	5,11-5,80	52000-64000	4.78	49671	neXtProt	P07437-1	2240	68	61	18	17	4.71	Tubulin beta chain isoform Iso 1
C6	ODPB	PDHB	5,11-5,80	35000-40000	6.2	39233	neXtProt	P11177-1	1111	41	33	13	13	4.69	Pyruvate dehydrogenase E1 component subunit beta, mitochondrial isoform Iso 1
G7	RS3	RPS3	8,24-9,80	30000-35000	9.68	26688	neXtProt	P23396-1	591	21	18	14	13	4.66	40S ribosomal protein S3 isoform Iso 1
D6	CAZA2	CAPZA2	5,80-6,30	35000-40000	5.57	32949	neXtProt	P47755-1	867	23	23	11	11	4.66	F-actin-capping protein subunit alpha-2 isoform Iso 1
H6	QOR	CRYZ	8,86-9,89	35000-40000	8.56	35206	neXtProt	Q08257-1	1975	54	49	13	13	4.63	Quinone oxidoreductase isoform Iso 1
G7	QOR	CRYZ	8,24-9,80	30000-35000	8.56	35206	neXtProt	Q08257-1	933	28	26	14	14	4.63	Quinone oxidoreductase isoform Iso 1
F7	ALDOB	ALDOB	6,88-7,82	30000-35000	8.01	39473	neXtProt	P05062-1	1372	32	30	12	11	4.63	Fructose-bisphosphate aldolase B isoform Iso 1
G5	EF1A1	EEF1A1	8,24-9,80	40000-52000	9.1	50140	neXtProt	P68104-1	1346	49	43	19	17	4.62	Elongation factor 1-alpha 1 isoform Iso 1
E5	PA2G4	PA2G4	6,30-6,88	40000-52000	6.13	43786	neXtProt	Q9UQ80-1	1034	31	30	18	18	4.61	Proliferation-associated protein 2G4 isoform Iso 1
D6	IDH3A	IDH3A	5,80-6,30	35000-40000	6.46	39591	neXtProt	P50213-1	855	29	28	13	13	4.61	Isocitrate dehydrogenase [NAD] subunit alpha, mitochondrial isoform Iso 1
F4	AOFB	MAOB	6,88-7,82	52000-64000	7.2	58763	neXtProt	P27338-1	1541	52	47	23	19	4.59	Amine oxidase [flavin-containing] B isoform Iso 1
G1	ACSL1	ACSL1	7,82-8,86	116000-up	6.81	77943	neXtProt	P33121-1	1734	54	51	30	29	4.58	Long-chain-fatty-acid--CoA ligase 1 isoform Iso 1
E9	HCD2	HSD17B10	6,30-6,88	21000-26000	7.65	26923	neXtProt	Q99714-1	735	25	21	10	9	4.58	3-hydroxyacyl-CoA dehydrogenase type-2 isoform Iso 1
H2	PHB2	PHB2	8,86-9,89	83000-116000	9.83	33296	neXtProt	Q99623-1	1579	52	52	12	12	4.56	Prohibitin-2 isoform Iso 1
H9	ADH1G	ADH1C	8,86-9,89	21000-26000	8.63	39868	neXtProt	P00326-1	3543	96	91	16	15	4.53	Alcohol dehydrogenase 1C isoform Iso 1
G8	ADH1A	ADH1A	7,82-8,86	26000-30000	8.26	39859	neXtProt	P07327-1	1236	38	35	17	16	4.53	Alcohol dehydrogenase 1A isoform Iso 1
G6	ADH1G	ADH1C	8,24-9,80	35000-40000	8.63	39868	neXtProt	P00326-1	1355	44	41	16	16	4.53	Alcohol dehydrogenase 1C isoform Iso 1
G5	ADH1G	ADH1C	8,24-9,80	40000-52000	8.63	39868	neXtProt	P00326-1	1311	42	34	17	15	4.53	Alcohol dehydrogenase 1C isoform Iso 1
G3	ADH1B	ADH1B	8,24-9,80	64000-83000	8.63	39855	neXtProt	P00325-1	740	30	26	16	15	4.53	Alcohol dehydrogenase 1B isoform Iso 1
D5	LDHD	LDHD	5,80-6,30	40000-52000	6.2	54870	neXtProt	Q86WU2-1	1610	44	40	17	16	4.53	Probable D-lactate dehydrogenase, mitochondrial isoform Iso 1
E9	HSPB1	HSPB1	6,30-6,88	21000-26000	5.98	22782	neXtProt	P04792-1	538	18	16	11	10	4.52	Heat shock protein beta-1 isoform Iso 1
E5	DHE3	GLUD1	6,30-6,88	40000-52000	7.66	61398	neXtProt	P00367-1	1571	42	41	21	21	4.51	Glutamate dehydrogenase 1, mitochondrial isoform Iso 1
H10	RM13	MRPL13	8,86-9,89	18000-21000	9.18	20691	neXtProt	Q9BYD1-1	353	22	19	7	7	4.5	39S ribosomal protein L13, mitochondrial isoform Iso 1
E5	APMAP	APMAP	6,30-6,88	40000-52000	5.82	46480	neXtProt	Q9HDC9-1	806	31	28	17	16	4.5	Adipocyte plasma membrane-associated protein isoform Iso 1
F5	IDHP	IDH2	6,88-7,82	40000-52000	8.88	50909	neXtProt	P48735-1	1184	39	34	21	21	4.48	Isocitrate dehydrogenase [NADP], mitochondrial isoform Iso 1
D6	GALK1	GALK1	5,80-6,30	35000-40000	6.04	42272	neXtProt	P51570-1	1145	34	30	14	14	4.46	Galactokinase isoform Iso 1
E1	SDHA	SDHA	6,30-6,88	116000-up	7.06	72692	neXtProt	P31040-1	2232	62	56	24	23	4.45	Succinate dehydrogenase [ubiquinone] flavoprotein subunit, mitochondrial isoform Iso 1
F4	ATPA	ATP5A1	6,88-7,82	52000-64000	9.16	59750	neXtProt	P25705-1	1706	44	42	23	23	4.43	ATP synthase subunit alpha, mitochondrial isoform Iso 1
D6	BHMT2	BHMT2	5,80-6,30	35000-40000	5.61	40354	neXtProt	Q9H2M3-1	1235	40	35	15	14	4.43	S-methylmethionine--homocysteine S-methyltransferase BHMT2 isoform Iso 1
B7	ANXA5	ANXA5	4,45-5,11	30000-35000	4.93	35936	neXtProt	P08758-1	1161	35	29	17	15	4.43	Annexin A5 isoform Iso 1
G7	DHRS1	DHRS1	8,24-9,80	30000-35000	8.01	33909	neXtProt	Q96LJ7-1	870	31	25	15	13	4.41	Dehydrogenase/reductase SDR family member 1 isoform Iso 1
G7	GLYAT	GLYAT	8,24-9,80	30000-35000	8.38	33924	neXtProt	Q6IB77-1	661	22	22	11	11	4.41	Glycine N-acyltransferase isoform Iso 1
E7	SUMF2	SUMF2	6,30-6,88	30000-35000	7.78	33843	neXtProt	Q8NBJ7-1	790	23	23	12	12	4.41	Sulfatase-modifying factor 2 isoform Iso 1
E7	BDH	BDH1	6,30-6,88	30000-35000	9.1	38157	neXtProt	Q02338-1	770	30	27	11	11	4.41	D-beta-hydroxybutyrate dehydrogenase, mitochondrial isoform Iso 1
H4	ECHB	HADHB	8,86-9,89	52000-64000	9.45	51294	neXtProt	P55084-1	1822	75	61	22	20	4.4	Trifunctional enzyme subunit beta, mitochondrial isoform Iso 1
E6	ARP2	ACTR2	6,30-6,88	35000-40000	6.29	44761	neXtProt	P61160-1	914	28	27	12	12	4.4	Actin-related protein 2 isoform Iso 1
G1	MMSA	ALDH6A1	7,82-8,86	116000-up	8.72	57839	neXtProt	Q02252-1	1169	38	37	23	23	4.39	Methylmalonate-semialdehyde dehydrogenase [acylating], mitochondrial isoform Iso 1
E5	ADK	ADK	6,30-6,88	40000-52000	6.24	40545	neXtProt	P55263-1	872	30	29	14	14	4.38	Adenosine kinase isoform Iso 1
G1	GLYM	SHMT2	7,82-8,86	116000-up	8.76	55993	neXtProt	P34897-1	1399	43	39	20	20	4.35	Serine hydroxymethyltransferase, mitochondrial isoform Iso 1
F8	MTHFS	MTHFS	6,88-7,82	26000-30000	7.71	23255	neXtProt	P49914-1	355	19	16	9	8	4.34	5-formyltetrahydrofolate cyclo-ligase isoform Iso 1
E9	PRDX3	PRDX3	6,30-6,88	21000-26000	7.68	27692	neXtProt	P30048-1	922	28	27	10	10	4.32	Thioredoxin-dependent peroxide reductase, mitochondrial isoform Iso 1
D8	PRDX3	PRDX3	5,80-6,30	26000-30000	7.68	27692	neXtProt	P30048-1	725	24	23	10	9	4.32	Thioredoxin-dependent peroxide reductase, mitochondrial isoform Iso 1
D3	GRP75	HSPA9	5,80-6,30	64000-83000	5.87	73680	neXtProt	P38646-1	2741	85	71	26	24	4.32	Stress-70 protein, mitochondrial isoform Iso 1
D5	ALBU	ALB	5,80-6,30	40000-52000	5.92	69366.7	neXtProt	P02768-1	1576	48	44	29	28	4.3	Serum albumin isoform Iso 1
H7	GSTK1	GSTK1	8,86-9,89	30000-35000	8.51	25496	neXtProt	Q9Y2Q3-1	635	27	21	9	8	4.29	Glutathione S-transferase kappa 1 isoform Iso 1
H6	ROA1	HNRNPA1	8,86-9,89	35000-40000	9.17	38746	neXtProt	P09651-1	1540	49	44	12	12	4.29	Heterogeneous nuclear ribonucleoprotein A1 isoform A1-B
E9	DNJB9	DNAJB9	6,30-6,88	21000-26000	8.37	25518	neXtProt	Q9UBS3-1	622	19	17	10	9	4.29	DnaJ homolog subfamily B member 9 isoform Iso 1
C9	COMT	COMT	5,11-5,80	21000-26000	5.26	30037	neXtProt	P21964-1	779	23	23	11	11	4.28	Catechol O-methyltransferase isoform Membrane-bound
H7	LDHA	LDHA	8,86-9,89	30000-35000	8.44	36689	neXtProt	P00338-1	1095	49	40	12	12	4.27	L-lactate dehydrogenase A chain isoform Iso 1
G9	GSTA1	GSTA1	7,82-8,86	21000-26000	8.91	25631	neXtProt	P08263-1	1742	85	73	11	10	4.26	Glutathione S-transferase A1 isoform Iso 1
F1	AOFB	MAOB	6,88-7,82	116000-up	7.2	58763	neXtProt	P27338-1	857	34	33	19	19	4.26	Amine oxidase [flavin-containing] B isoform Iso 1
E1	LMNA	LMNA	6,30-6,88	116000-up	6.57	74139	neXtProt	P02545-1	1806	55	48	32	29	4.26	Prelamin-A/C isoform A
H7	HTAI2	HTATIP2	8,86-9,89	30000-35000	8.57	30131	neXtProt	Q9BUP3-3	821	35	29	14	13	4.25	Oxidoreductase HTATIP2 isoform Iso 3
D12	CX6B1	COX6B1	5,80-6,30	6000-15000	6.54	10192	neXtProt	P14854-1	245	6	6	4	4	4.25	Cytochrome c oxidase subunit 6B1 isoform Iso 1
B12	LEG1	LGALS1	4,45-5,11	6000-15000	5.3	14715	neXtProt	P09382-1	364	19	14	7	6	4.24	Galectin-1 isoform Iso 1
E6	HIBCH	HIBCH	6,30-6,88	35000-40000	8.38	43482	neXtProt	Q6NVY1-1	692	27	25	13	13	4.23	3-hydroxyisobutyryl-CoA hydrolase, mitochondrial isoform Iso 1
G7	AK1C3	AKR1C3	8,24-9,80	30000-35000	8.06	36853	neXtProt	P42330-1	1078	33	29	14	13	4.22	Aldo-keto reductase family 1 member C3 isoform Iso 1
F7	AK1C3	AKR1C3	6,88-7,82	30000-35000	8.06	36853	neXtProt	P42330-1	879	33	31	13	13	4.22	Aldo-keto reductase family 1 member C3 isoform Iso 1
E3	MOES	MSN	6,30-6,88	64000-83000	6.08	67820	neXtProt	P26038-1	1113	47	42	26	25	4.22	Moesin isoform Iso 1
E3	AL1L1	ALDH1L1	6,30-6,88	64000-83000	5.63	98829	neXtProt	O75891-1	2171	63	60	36	33	4.22	Cytosolic 10-formyltetrahydrofolate dehydrogenase isoform Iso 1
B6	A1AG1	ORM1	4,45-5,11	40000-35000	4.93	23512	neXtProt	P02763-1	542	22	21	8	8	4.22	Alpha-1-acid glycoprotein 1 isoform Iso 1
H6	PECR	PECR	8,86-9,89	35000-40000	8.97	32544	neXtProt	Q9BY49-1	557	25	22	13	12	4.19	Peroxisomal trans-2-enoyl-CoA reductase isoform Iso 1
H4	CALR	CALR	8,86-9,89	52000-64000	4.29	48142	neXtProt	P27797-1	2002	71	59	15	14	4.19	Calreticulin isoform Iso 1
H1	PECR	PECR	8,86-9,89	116000-up	8.97	32544	neXtProt	Q9BY49-1	761	35	30	12	11	4.19	Peroxisomal trans-2-enoyl-CoA reductase isoform Iso 1
E6	ARGI1	ARG1	6,30-6,88	35000-40000	6.72	34734	neXtProt	P05089-1	1196	27	26	13	13	4.19	Arginase-1 isoform Iso 1
E4	DHE3	GLUD1	6,30-6,88	54000-72000	7.66	61398	neXtProt	P00367-1	1495	39	37	23	22	4.19	Glutamate dehydrogenase 1, mitochondrial isoform Iso 1
D7	AAKB2	PRKAB2	5,80-6,30	30000-35000	5.99	30302	neXtProt	O43741-1	664	19	18	10	9	4.19	5'-AMP-activated protein kinase subunit beta-2 isoform Iso 1
E5	DARS	DARS	6,30-6,88	40000-52000	6.11	57136	neXtProt	P14868-1	712	27	27	23	23	4.18	Aspartate--tRNA ligase, cytoplasmic isoform Iso 1
F4	PRELP	PRELP	6,88-7,82	52000-64000	9.47	43810	neXtProt	P51888-1	1148	30	29	13	13	4.17	Prolargin isoform Iso 1
E4	ANT3	SERPINC1	6,30-6,88	54000-72000	6.32	52602	neXtProt	P01008-1	1158	40	34	19	18	4.17	Antithrombin-III isoform Iso 1
H9	PPIB	PPIB	8,86-9,89	21000-26000	9.42	23742	neXtProt	P23284-1	461	31	22	13	10	4.15	Peptidyl-prolyl cis-trans isomerase B isoform Iso 1
H9	KTHY	DTYMK	8,86-9,89	21000-26000	8.4	23819	neXtProt	P23919-1	485	26	19	13	11	4.15	Thymidylate kinase isoform Iso 1
F4	RTCB	RTCB	6,88-7,82	52000-64000	6.77	55210	neXtProt	Q9Y3I0-1	1212	35	34	20	20	4.13	tRNA-splicing ligase RtcB homolog isoform Iso 1
E7	LACB2	LACTB2	6,30-6,88	30000-35000	6.32	32805	neXtProt	Q53H82-1	519	19	19	12	12	4.13	Beta-lactamase-like protein 2 isoform Iso 1
D11	UBE2N	UBE2N	5,80-6,30	15000-18000	6.13	17137	neXtProt	P61088-1	389	12	11	8	7	4.13	Ubiquitin-conjugating enzyme E2 N isoform Iso 1
C7	ACTB	ACTB	5,11-5,80	30000-35000	5.29	41737	neXtProt	P60709-1	1359	46	35	14	12	4.12	Actin, cytoplasmic 1 isoform Iso 1
F4	GLYC	SHMT1	6,88-7,82	52000-64000	7.61	53082	neXtProt	P34896-1	998	32	29	21	19	4.11	Serine hydroxymethyltransferase, cytosolic isoform Iso 1
E5	IVD	IVD	6,30-6,88	40000-52000	8.45	46319	neXtProt	P26440-1	1062	31	31	15	15	4.11	Isovaleryl-CoA dehydrogenase, mitochondrial isoform Iso 1
E1	PYC	PC	6,30-6,88	116000-up	6.37	129633	neXtProt	P11498-1	3419	94	88	46	44	4.1	Pyruvate carboxylase, mitochondrial isoform Iso 1
H8	MCAT	SLC25A20	8,86-9,89	26000-30000	9.48	32944	neXtProt	O43772-1	818	48	40	14	13	4.08	Mitochondrial carnitine/acylcarnitine carrier protein isoform Iso 1
F6	ACADS	ACADS	6,88-7,82	35000-40000	8.13	44297	neXtProt	P16219-1	1076	33	28	15	14	4.07	Short-chain specific acyl-CoA dehydrogenase, mitochondrial isoform Iso 1
D6	TALDO	TALDO1	5,80-6,30	35000-40000	6.36	37540	neXtProt	P37837-1	530	27	21	17	15	4.07	Transaldolase isoform Iso 1
C8	APOA1	APOA1	5,11-5,80	26000-30000	5.56	30777	neXtProt	P02647-1	722	25	22	11	11	4.07	Apolipoprotein A-I isoform Iso 1
H8	ADH1G	ADH1C	8,86-9,89	26000-30000	8.63	39868	neXtProt	P00326-1	3171	95	86	15	14	4.05	Alcohol dehydrogenase 1C isoform Iso 1
H7	ADH1G	ADH1C	8,86-9,89	30000-35000	8.63	39868	neXtProt	P00326-1	3883	101	94	14	13	4.05	Alcohol dehydrogenase 1C isoform Iso 1
H3	ADH1A	ADH1A	8,86-9,89	64000-83000	8.26	39859	neXtProt	P07327-1	3221	106	96	14	14	4.05	Alcohol dehydrogenase 1A isoform Iso 1
H3	ADH1G	ADH1C	8,86-9,89	64000-83000	8.63	39868	neXtProt	P00326-1	3020	109	100	15	15	4.05	Alcohol dehydrogenase 1C isoform Iso 1
H2	ADH1G	ADH1C	8,86-9,89	83000-116000	8.63	39868	neXtProt	P00326-1	4003	107	100	15	15	4.05	Alcohol dehydrogenase 1C isoform Iso 1
G7	ADH1A	ADH1A	8,24-9,80	30000-35000	8.26	39859	neXtProt	P07327-1	1437	40	36	17	15	4.05	Alcohol dehydrogenase 1A isoform Iso 1
G4	ADH1B	ADH1B	8,24-9,80	52000-64000	8.63	39855	neXtProt	P00325-1	837	31	28	17	15	4.05	Alcohol dehydrogenase 1B isoform Iso 1
F8	LYPL1	LYPLAL1	6,88-7,82	26000-30000	7.71	26316	neXtProt	Q5VWZ2-1	686	21	21	9	9	4.05	Lysophospholipase-like protein 1 isoform Iso 1
F7	ADH1B	ADH1B	6,88-7,82	30000-35000	8.63	39855	neXtProt	P00325-1	889	30	28	16	16	4.05	Alcohol dehydrogenase 1B isoform Iso 1
E4	TCPZ	CCT6A	6,30-6,88	54000-72000	6.24	58024	neXtProt	P40227-1	1270	40	37	19	19	4.05	T-complex protein 1 subunit zeta isoform Iso 1
D5	RUVB2	RUVBL2	5,80-6,30	40000-52000	5.49	51156	neXtProt	Q9Y230-1	1033	30	29	18	18	4.05	RuvB-like 2 isoform Iso 1
H3	ECHA	HADHA	8,86-9,89	64000-83000	9.16	82999	neXtProt	P40939-1	5649	197	169	26	25	4.04	Trifunctional enzyme subunit alpha, mitochondrial isoform Iso 1
F4	IMDH2	IMPDH2	6,88-7,82	52000-64000	6.44	55804	neXtProt	P12268-1	985	31	29	20	20	4.04	Inosine-5'-monophosphate dehydrogenase 2 isoform Iso 1
E5	CGL	CTH	6,30-6,88	40000-52000	6.21	44508	neXtProt	P32929-1	896	28	23	17	16	4.03	Cystathionine gamma-lyase isoform Iso 1
E5	TIM44	TIMM44	6,30-6,88	40000-52000	8.51	51356	neXtProt	O43615-1	1220	30	29	19	19	4.03	Mitochondrial import inner membrane translocase subunit TIM44 isoform Iso 1
E3	MUTA	MUT	6,30-6,88	64000-83000	6.48	83134	neXtProt	P22033-1	2482	63	57	27	25	4.03	Methylmalonyl-CoA mutase, mitochondrial isoform Iso 1
D11	MGN2	MAGOHB	5,80-6,30	15000-18000	5.96	17275	neXtProt	Q96A72-1	380	13	11	8	7	4.03	Protein mago nashi homolog 2 isoform Iso 1
F8	KAD2	AK2	6,88-7,82	26000-30000	7.67	26477	neXtProt	P54819-1	694	18	18	10	10	4.01	Adenylate kinase 2, mitochondrial isoform Iso 1
H5	PHB2	PHB2	8,86-9,89	40000-52000	9.83	33296	neXtProt	Q99623-1	985	44	39	14	13	4	Prohibitin-2 isoform Iso 1
G4	FIBA	FGA	8,24-9,80	52000-64000	8.23	69757	neXtProt	P02671-2	1519	57	50	20	20	4	Fibrinogen alpha chain isoform Iso 2
G3	C1TC	MTHFD1	8,24-9,80	64000-83000	6.89	101559	neXtProt	P11586-1	2385	73	70	40	38	4	C-1-tetrahydrofolate synthase, cytoplasmic isoform Iso 1
G12	ADH4	ADH4	7,82-8,86	6000-15000	8.25	40221	neXtProt	P08319-1	1253	45	38	15	15	3.99	Alcohol dehydrogenase 4 isoform Iso 1
E9	ADH4	ADH4	6,30-6,88	21000-26000	8.25	40221	neXtProt	P08319-1	1397	34	32	13	12	3.99	Alcohol dehydrogenase 4 isoform Iso 1
E6	GRHPR	GRHPR	6,30-6,88	35000-40000	7.01	35668	neXtProt	Q9UBQ7-1	843	28	26	14	13	3.99	Glyoxylate reductase/hydroxypyruvate reductase isoform Iso 1
F5	NAKD2	NADK2	6,88-7,82	40000-52000	8.46	49432	neXtProt	Q4G0N4-1	1347	33	32	17	17	3.97	NAD kinase 2, mitochondrial isoform Iso 1
D8	GRPE1	GRPEL1	5,80-6,30	26000-30000	8.24	24279	neXtProt	Q9HAV7-1	230	12	11	10	10	3.96	GrpE protein homolog 1, mitochondrial isoform Iso 1
D10	COQ7	COQ7	5,80-6,30	18000-21000	8.77	24277	neXtProt	Q99807-1	489	20	14	8	7	3.96	5-demethoxyubiquinone hydroxylase, mitochondrial isoform Iso 1
H6	HBA	HBA2	8,86-9,89	35000-40000	8.72	15257	neXtProt	P69905-1	337	14	12	5	5	3.95	Hemoglobin subunit alpha isoform Iso 1
E7	HBA	HBA2	6,30-6,88	30000-35000	8.72	15257	neXtProt	P69905-1	204	7	7	5	5	3.95	Hemoglobin subunit alpha isoform Iso 1
E5	ALDH2	ALDH2	6,30-6,88	40000-52000	6.63	56381	neXtProt	P05091-1	1384	44	39	21	21	3.95	Aldehyde dehydrogenase, mitochondrial isoform Iso 1
E11	HBA	HBA2	6,30-6,88	15000-18000	8.72	15257	neXtProt	P69905-1	182	8	7	6	6	3.95	Hemoglobin subunit alpha isoform Iso 1
F1	TRFE	TF	6,88-7,82	116000-up	6.81	77063	neXtProt	P02787-1	1424	50	44	30	27	3.94	Serotransferrin isoform Iso 1
E7	NIT1	NIT1	6,30-6,88	30000-35000	7.91	35896	neXtProt	Q86X76-1	847	27	25	12	12	3.94	Nitrilase homolog 1 isoform Iso 2
D9	GPX1	GPX1	5,80-6,30	21000-26000	6.15	22088	neXtProt	P07203-1	409	17	14	10	9	3.94	Glutathione peroxidase 1 isoform Iso 1
H7	BDH	BDH1	8,86-9,89	30000-35000	9.1	38157	neXtProt	Q02338-1	1974	72	64	14	12	3.93	D-beta-hydroxybutyrate dehydrogenase, mitochondrial isoform Iso 1
G1	BDH	BDH1	7,82-8,86	116000-up	9.1	38157	neXtProt	Q02338-1	858	28	26	12	12	3.93	D-beta-hydroxybutyrate dehydrogenase, mitochondrial isoform Iso 1
F8	BDH	BDH1	6,88-7,82	26000-30000	9.1	38157	neXtProt	Q02338-1	771	27	24	12	11	3.93	D-beta-hydroxybutyrate dehydrogenase, mitochondrial isoform Iso 1
E6	DJB11	DNAJB11	6,30-6,88	35000-40000	5.81	40513	neXtProt	Q9UBS4-1	797	31	26	12	11	3.92	DnaJ homolog subfamily B member 11 isoform Iso 1
E6	THIL	ACAT1	6,30-6,88	35000-40000	8.98	45199	neXtProt	P24752-1	634	26	24	16	14	3.91	Acetyl-CoA acetyltransferase, mitochondrial isoform Iso 1
D6	ST2A1	SULT2A1	5,80-6,30	35000-40000	5.69	33780	neXtProt	Q06520-1	886	24	22	12	11	3.9	Bile salt sulfotransferase isoform Iso 1
G7	G3P	GAPDH	8,24-9,80	30000-35000	8.57	36053	neXtProt	P04406-1	757	22	20	11	11	3.89	Glyceraldehyde-3-phosphate dehydrogenase isoform Iso 1
E4	TRAP1	TRAP1	6,30-6,88	54000-72000	8.3	80110	neXtProt	Q12931-1	1863	54	51	25	25	3.88	Heat shock protein 75 kDa, mitochondrial isoform Iso 1
E1	PCCA	PCCA	6,30-6,88	116000-up	7.24	80058	neXtProt	P05165-1	1573	51	46	26	25	3.88	Propionyl-CoA carboxylase alpha chain, mitochondrial isoform Iso 1
E5	EF1G	EEF1G	6,30-6,88	40000-52000	6.25	50119	neXtProt	P26641-1	1134	37	32	15	15	3.87	Elongation factor 1-gamma isoform Iso 1
E5	NDUS2	NDUFS2	6,30-6,88	40000-52000	7.21	52546	neXtProt	O75306-1	1266	45	38	18	15	3.85	NADH dehydrogenase [ubiquinone] iron-sulfur protein 2, mitochondrial isoform Iso 1
F10	RL12	RPL12	6,88-7,82	18000-21000	9.48	17818	neXtProt	P30050-1	361	11	11	6	6	3.84	60S ribosomal protein L12 isoform Iso 1
H4	ATPA	ATP5A1	8,86-9,89	52000-64000	9.16	59750	neXtProt	P25705-1	3095	110	98	23	21	3.82	ATP synthase subunit alpha, mitochondrial isoform Iso 1
H1	ECHA	HADHA	8,86-9,89	116000-up	9.16	82999	neXtProt	P40939-1	3054	103	91	29	27	3.82	Trifunctional enzyme subunit alpha, mitochondrial isoform Iso 1
F5	GCDH	GCDH	6,88-7,82	40000-52000	8.31	48127	neXtProt	Q92947-1	1244	31	28	12	12	3.82	Glutaryl-CoA dehydrogenase, mitochondrial isoform Long
F5	ATPA	ATP5A1	6,88-7,82	40000-52000	9.16	59750	neXtProt	P25705-1	1797	49	44	21	20	3.82	ATP synthase subunit alpha, mitochondrial isoform Iso 1
D7	ATPF1	ATPAF1	5,80-6,30	30000-35000	8.12	36436	neXtProt	Q5TC12-1	600	18	18	12	12	3.82	ATP synthase mitochondrial F1 complex assembly factor 1 isoform Iso 1
F7	ST1A1	SULT1A1	6,88-7,82	30000-35000	6.16	34165	neXtProt	P50225-1	517	24	20	12	11	3.8	Sulfotransferase 1A1 isoform Iso 1
F4	AIFM1	AIFM1	6,88-7,82	52000-64000	9.04	66900	neXtProt	O95831-1	1691	47	43	22	20	3.8	Apoptosis-inducing factor 1, mitochondrial isoform Iso 1
F1	CPSM	CPS1	6,88-7,82	116000-up	6.3	164939	neXtProt	P31327-1	2801	94	88	55	53	3.8	Carbamoyl-phosphate synthase [ammonia], mitochondrial isoform Iso 1
E4	DNAJC3	DNAJC3	6,30-6,88	54000-72000	5.83	57580	neXtProt	Q13217-1	1149	36	32	22	19	3.8	DnaJ homolog subfamily C member 3 isoform Iso 1
H4	IGHG3	IGHG3	8,86-9,89	52000-64000	8.23	41286	neXtProt	P01860-1	2931	134	113	14	13	3.78	Ig gamma-3 chain C region isoform Iso 1
F4	ALBU	ALB	6,88-7,82	52000-64000	5.92	69366.7	neXtProt	P02768-1	1263	41	36	29	26	3.78	Serum albumin isoform Iso 1
E5	METK2	MAT2A	6,30-6,88	40000-52000	5.72	43414	neXtProt	P31153-1	1199	38	35	14	13	3.78	S-adenosylmethionine synthase isoform type-2 isoform Iso 1
D12	S10A8	S100A8	5,80-6,30	6000-15000	6.5	10834	neXtProt	P05109-1	147	5	5	4	4	3.78	Protein S100-A8 isoform Iso 1
D10	S10A9	S100A9	5,80-6,30	18000-21000	5.71	13241	neXtProt	P06702-1	240	10	8	5	4	3.78	Protein S100-A9 isoform Iso 1
H5	ADH6	ADH6	8,86-9,89	40000-52000	8.05	39088	neXtProt	P28332-1	1268	40	34	16	14	3.76	Alcohol dehydrogenase 6 isoform Iso 1
F8	PRDX6	PRDX6	6,88-7,82	26000-30000	6	25034	neXtProt	P30041-1	447	14	13	12	11	3.76	Peroxiredoxin-6 isoform Iso 1
E2	EST1	CES1	6,30-6,88	83000-116000	6.15	62521	neXtProt	P23141-1	1106	38	35	22	21	3.76	Liver carboxylesterase 1 isoform Iso 1
C9	PRDX6	PRDX6	5,11-5,80	21000-26000	6	25034	neXtProt	P30041-1	527	15	14	10	10	3.76	Peroxiredoxin-6 isoform Iso 1
B7	COPE	COPE	4,45-5,11	30000-35000	4.98	34482	neXtProt	O14579-1	701	28	24	11	10	3.75	Coatomer subunit epsilon isoform Iso 1
F8	MMAB	MMAB	6,88-7,82	26000-30000	8.86	27388	neXtProt	Q96EY8-1	612	18	17	8	8	3.74	Cob(I)yrinic acid a,c-diamide adenosyltransferase, mitochondrial isoform Iso 1
E7	LASP1	LASP1	6,30-6,88	30000-35000	6.61	29717	neXtProt	Q14847-1	416	17	15	12	12	3.74	LIM and SH3 domain protein 1 isoform Iso 1
C3	GRP78	HSPA5	5,11-5,80	64000-83000	5.07	72332	neXtProt	P11021-1	1939	66	56	27	26	3.72	78 kDa glucose-regulated protein isoform Iso 1
D5	ODB2	DBT	5,80-6,30	40000-52000	8.71	53487	neXtProt	P11182-1	863	33	31	18	17	3.71	Lipoamide acyltransferase component of branched-chain alpha-keto acid dehydrogenase complex, mitochondrial isoform Iso 1
E5	ACTB	ACTB	6,30-6,88	40000-52000	5.29	41737	neXtProt	P60709-1	918	26	26	14	14	3.7	Actin, cytoplasmic 1 isoform Iso 1
E3	ACTB	ACTB	6,30-6,88	64000-83000	5.29	41737	neXtProt	P60709-1	1067	35	30	16	13	3.7	Actin, cytoplasmic 1 isoform Iso 1
C8	ACTB	ACTB	5,11-5,80	26000-30000	5.29	41737	neXtProt	P60709-1	1038	41	31	13	12	3.7	Actin, cytoplasmic 1 isoform Iso 1
H2	CPSM	CPS1	8,86-9,89	83000-116000	6.3	164939	neXtProt	P31327-1	5202	192	169	54	52	3.69	Carbamoyl-phosphate synthase [ammonia], mitochondrial isoform Iso 1
G5	ECHB	HADHB	8,24-9,80	40000-52000	9.45	51294	neXtProt	P55084-1	887	27	27	18	18	3.69	Trifunctional enzyme subunit beta, mitochondrial isoform Iso 1
F8	ASPD	ASPDH	6,88-7,82	26000-30000	6.79	29946	neXtProt	A6ND91-1	539	18	18	9	9	3.69	Putative L-aspartate dehydrogenase isoform Iso 1
D8	COQ5	COQ5	5,80-6,30	26000-30000	6.47	37140	neXtProt	Q5HYK3-1	605	24	22	14	12	3.69	2-methoxy-6-polyprenyl-1,4-benzoquinol methylase, mitochondrial isoform Iso 1
H10	ARPC3	ARPC3	8,86-9,89	18000-21000	8.78	20547	neXtProt	O15145-1	584	28	24	5	5	3.68	Actin-related protein 2/3 complex subunit 3 isoform Iso 1
E6	TWF2	TWF2	6,30-6,88	35000-40000	6.37	39548	neXtProt	Q6IBS0-1	676	26	24	13	12	3.68	Twinfilin-2 isoform Iso 1
E6	THIM	ACAA2	6,30-6,88	35000-40000	8.32	41924	neXtProt	P42765-1	776	30	27	16	15	3.68	3-ketoacyl-CoA thiolase, mitochondrial isoform Iso 1
E5	AL7A1	ALDH7A1	6,30-6,88	40000-52000	8.21	58487	neXtProt	P49419-1	876	33	29	17	17	3.68	Alpha-aminoadipic semialdehyde dehydrogenase isoform Iso 1
E4	EHD3	EHD3	6,30-6,88	54000-72000	6.12	60887	neXtProt	Q9NZN3-1	1088	32	30	21	20	3.68	EH domain-containing protein 3 isoform Iso 1
D5	AL9A1	ALDH9A1	5,80-6,30	40000-52000	5.69	53801	neXtProt	P49189-1	1231	39	35	19	18	3.68	4-trimethylaminobutyraldehyde dehydrogenase isoform Iso 1
E7	ARK73	AKR7A3	6,30-6,88	30000-35000	6.67	37206	neXtProt	O95154-1	735	20	19	10	10	3.67	Aflatoxin B1 aldehyde reductase member 3 isoform Iso 1
D6	PP1B	PPP1CB	5,80-6,30	35000-40000	5.84	37186	neXtProt	P62140-1	921	25	23	11	11	3.67	Serine/threonine-protein phosphatase PP1-beta catalytic subunit isoform Iso 1
F4	C1TC	MTHFD1	6,88-7,82	52000-64000	6.89	101559	neXtProt	P11586-1	2631	71	68	34	34	3.66	C-1-tetrahydrofolate synthase, cytoplasmic isoform Iso 1
C6	ACTC	ACTC1	5,11-5,80	35000-40000	5.23	42019	neXtProt	P68032-1	1036	42	37	13	13	3.66	Actin, alpha cardiac muscle 1 isoform Iso 1
G3	ACSL1	ACSL1	8,24-9,80	64000-83000	6.81	77943	neXtProt	P33121-1	1278	51	47	25	24	3.64	Long-chain-fatty-acid--CoA ligase 1 isoform Iso 1
F12	CYTB	CSTB	6,88-7,82	6000-15000	6.96	11139	neXtProt	P04080-1	215	6	6	3	3	3.64	Cystatin-B isoform Iso 1
E5	IF4A3	EIF4A3	6,30-6,88	40000-52000	6.3	46871	neXtProt	P38919-1	753	26	24	20	18	3.64	Eukaryotic initiation factor 4A-III isoform Iso 1
G6	ROA2	HNRNPA2B1	8,24-9,80	35000-40000	8.97	37429	neXtProt	P22626-1	745	27	24	14	14	3.63	Heterogeneous nuclear ribonucleoproteins A2/B1 isoform B1
H8	PSA7	PSMA7	8,86-9,89	26000-30000	8.6	27886	neXtProt	O14818-1	1007	37	31	11	10	3.62	Proteasome subunit alpha type-7 isoform Iso 1
H4	ECHA	HADHA	8,86-9,89	52000-64000	9.16	82999	neXtProt	P40939-1	3066	108	96	28	26	3.62	Trifunctional enzyme subunit alpha, mitochondrial isoform Iso 1
G1	ADH1G	ADH1C	7,82-8,86	116000-up	8.63	39868	neXtProt	P00326-1	1187	39	33	16	13	3.62	Alcohol dehydrogenase 1C isoform Iso 1
F8	ADH1A	ADH1A	6,88-7,82	26000-30000	8.26	39859	neXtProt	P07327-1	806	26	23	17	14	3.62	Alcohol dehydrogenase 1A isoform Iso 1
F1	ADH1B	ADH1B	6,88-7,82	116000-up	8.63	39855	neXtProt	P00325-1	856	28	26	14	13	3.62	Alcohol dehydrogenase 1B isoform Iso 1
H9	DNJB9	DNAJB9	8,86-9,89	21000-26000	8.37	25518	neXtProt	Q9UBS3-1	1020	31	24	9	9	3.61	DnaJ homolog subfamily B member 9 isoform Iso 1
G9	DNJB9	DNAJB9	7,82-8,86	21000-26000	8.37	25518	neXtProt	Q9UBS3-1	881	27	25	9	8	3.61	DnaJ homolog subfamily B member 9 isoform Iso 1
G12	QCR7	UQCRB	7,82-8,86	6000-15000	8.73	13530	neXtProt	P14927-1	429	20	12	7	5	3.61	Cytochrome b-c1 complex subunit 7 isoform Iso 1
E6	AAKG1	PRKAG1	6,30-6,88	35000-40000	6.42	37579	neXtProt	P54619-1	747	24	21	13	13	3.61	5'-AMP-activated protein kinase subunit gamma-1 isoform Iso 1
G1	OTC	OTC	7,82-8,86	116000-up	8.75	39935	neXtProt	P00480-1	765	21	19	11	11	3.6	Ornithine carbamoyltransferase, mitochondrial isoform Iso 1
E7	GNMT	GNMT	6,30-6,88	30000-35000	6.55	32742	neXtProt	Q14749-1	1041	25	22	10	9	3.6	Glycine N-methyltransferase isoform Iso 1
E6	EIF3H	EIF3H	6,30-6,88	35000-40000	6.09	39930	neXtProt	O15372-1	739	27	24	13	13	3.6	Eukaryotic translation initiation factor 3 subunit H isoform Iso 1
D7	KHK	KHK	5,80-6,30	30000-35000	5.91	32523	neXtProt	P50053-2	1311	46	44	12	11	3.6	Ketohexokinase isoform A
H9	HBB	HBB	8,86-9,89	21000-26000	6.74	15998	neXtProt	P68871-1	177	13	10	7	6	3.59	Hemoglobin subunit beta isoform Iso 1
E4	IGHA1	IGHA1	6,30-6,88	54000-72000	6.08	37654	neXtProt	P01876-1	1275	34	30	12	12	3.59	Ig alpha-1 chain C region isoform Iso 1
G1	ACS2A	ACSM2A	7,82-8,86	116000-up	8.34	64223	neXtProt	Q08AH3-1	1248	42	38	20	20	3.58	Acyl-coenzyme A synthetase ACSM2A, mitochondrial isoform Iso 1
B5	PRS6B	PSMC4	4,45-5,11	40000-52000	5.09	47366	neXtProt	P43686-1	614	38	26	17	16	3.58	26S protease regulatory subunit 6B isoform Iso 1
E8	CN166	C14orf166	6,30-6,88	26000-30000	6.19	28068	neXtProt	Q9Y224-1	537	16	16	11	11	3.57	UPF0568 protein C14orf166 isoform Iso 1
F9	ADH4	ADH4	6,88-7,82	21000-26000	8.25	40221	neXtProt	P08319-1	1036	26	23	14	13	3.56	Alcohol dehydrogenase 4 isoform Iso 1
F12	NDUS6	NDUFS6	6,88-7,82	6000-15000	8.58	13712	neXtProt	O75380-1	213	6	6	4	4	3.56	NADH dehydrogenase [ubiquinone] iron-sulfur protein 6, mitochondrial isoform Iso 1
D12	ADH4	ADH4	5,80-6,30	6000-15000	8.25	40221	neXtProt	P08319-1	1080	28	26	13	12	3.56	Alcohol dehydrogenase 4 isoform Iso 1
B4	TBB6	TUBB6	4,45-5,11	52000-64000	4.77	49857	neXtProt	Q9BUF5-1	1810	54	48	13	12	3.56	Tubulin beta-6 chain isoform Iso 1
E4	AL1B1	ALDH1B1	6,30-6,88	54000-72000	6.36	57206	neXtProt	P30837-1	1541	45	41	18	16	3.55	Aldehyde dehydrogenase X, mitochondrial isoform Iso 1
D6	ERLN2	ERLIN2	5,80-6,30	35000-40000	5.47	37839	neXtProt	O94905-1	828	23	20	13	12	3.55	Erlin-2 isoform Iso 1
H1	CMC2	SLC25A13	8,86-9,89	116000-up	8.79	74175	neXtProt	Q9UJS0-1	2856	95	89	28	26	3.54	Calcium-binding mitochondrial carrier protein Aralar2 isoform Iso 1
E8	ES1	C21orf33	6,30-6,88	26000-30000	8.5	28170	neXtProt	P30042-1	527	23	22	8	8	3.54	ES1 protein homolog, mitochondrial isoform Long
D5	BHMT2	BHMT2	5,80-6,30	40000-52000	5.61	40354	neXtProt	Q9H2M3-1	982	29	25	13	12	3.54	S-methylmethionine--homocysteine S-methyltransferase BHMT2 isoform Iso 1
H1	EF1A1	EEF1A1	8,86-9,89	116000-up	9.1	50140	neXtProt	P68104-1	2962	106	92	15	13	3.53	Elongation factor 1-alpha 1 isoform Iso 1
G7	ATPA	ATP5A1	8,24-9,80	30000-35000	9.16	59750	neXtProt	P25705-1	1298	36	32	22	21	3.53	ATP synthase subunit alpha, mitochondrial isoform Iso 1
E10	HPT	HP	6,30-6,88	18000-21000	6.13	45205	neXtProt	P00738-1	1377	45	39	10	10	3.53	Haptoglobin isoform Iso 1
D10	HPT	HP	5,80-6,30	18000-21000	6.13	45205	neXtProt	P00738-1	1949	57	54	10	10	3.53	Haptoglobin isoform Iso 1
C5	TXND5	TXNDC5	5,11-5,8	40000-52000	5.63	47629	neXtProt	Q8NBS9-1	1048	48	38	17	15	3.53	Thioredoxin domain-containing protein 5 isoform Iso 1
H9	DCD	DCD	8,86-9,89	21000-26000	6.09	11283	neXtProt	P81605-1	799	23	18	4	4	3.51	Dermcidin isoform Iso 1
H6	DCD	DCD	8,86-9,89	35000-40000	6.09	11283	neXtProt	P81605-1	421	15	13	4	4	3.51	Dermcidin isoform Iso 1
H4	H4	HIST1H4A	8,86-9,89	52000-64000	11.36	11367	neXtProt	P62805-1	162	8	7	4	4	3.51	Histone H4 isoform Iso 1
H2	DCD	DCD	8,86-9,89	83000-116000	6.09	11283	neXtProt	P81605-1	601	21	18	4	4	3.51	Dermcidin isoform Iso 1
H1	H4	HIST1H4A	8,86-9,89	116000-up	11.36	11367	neXtProt	P62805-1	278	10	10	4	4	3.51	Histone H4 isoform Iso 1
G8	VDAC1	VDAC1	7,82-8,86	26000-30000	8.62	30772	neXtProt	P21796-1	816	23	20	13	11	3.51	Voltage-dependent anion-selective channel protein 1 isoform Iso 1
G2	DCD	DCD	8,24-9,80	83000-116000	6.09	11283	neXtProt	P81605-1	391	9	9	3	3	3.51	Dermcidin isoform Iso 1
G1	DCD	DCD	7,82-8,86	116000-up	6.09	11283	neXtProt	P81605-1	258	7	6	3	3	3.51	Dermcidin isoform Iso 1
F8	DCD	DCD	6,88-7,82	26000-30000	6.09	11283	neXtProt	P81605-1	439	9	9	3	3	3.51	Dermcidin isoform Iso 1
F7	MGLL	MGLL	6,88-7,82	30000-35000	6.49	33261	neXtProt	Q99685-1	500	17	16	10	10	3.51	Monoglyceride lipase isoform Iso 1
F6	DCD	DCD	6,88-7,82	35000-40000	6.09	11283	neXtProt	P81605-1	290	8	8	3	3	3.51	Dermcidin isoform Iso 1
F4	DCD	DCD	6,88-7,82	52000-64000	6.09	11283	neXtProt	P81605-1	249	5	5	4	4	3.51	Dermcidin isoform Iso 1
F3	DCD	DCD	6,88-7,82	64000-83000	6.09	11283	neXtProt	P81605-1	476	10	9	4	4	3.51	Dermcidin isoform Iso 1
F1	DCD	DCD	6,88-7,82	116000-up	6.09	11283	neXtProt	P81605-1	373	9	8	3	3	3.51	Dermcidin isoform Iso 1
E9	DCD	DCD	6,30-6,88	21000-26000	6.09	11283	neXtProt	P81605-1	413	9	9	4	4	3.51	Dermcidin isoform Iso 1
E5	TCPB	CCT2	6,30-6,88	40000-52000	6.01	57488	neXtProt	P78371-1	723	27	26	16	16	3.51	T-complex protein 1 subunit beta isoform Iso 1
E4	DCD	DCD	6,30-6,88	54000-72000	6.09	11283	neXtProt	P81605-1	409	8	7	4	4	3.51	Dermcidin isoform Iso 1
E11	DCD	DCD	6,30-6,88	15000-18000	6.09	11283	neXtProt	P81605-1	478	10	9	4	4	3.51	Dermcidin isoform Iso 1
E11	H4	HIST1H4A	6,30-6,88	15000-18000	11.36	11367	neXtProt	P62805-1	207	6	6	4	4	3.51	Histone H4 isoform Iso 1
E10	DCD	DCD	6,30-6,88	18000-21000	6.09	11283	neXtProt	P81605-1	448	9	9	4	4	3.51	Dermcidin isoform Iso 1
D9	DCD	DCD	5,80-6,30	21000-26000	6.09	11283	neXtProt	P81605-1	349	9	8	4	4	3.51	Dermcidin isoform Iso 1
D8	H4	HIST1H4A	5,80-6,30	26000-30000	11.36	11367	neXtProt	P62805-1	188	5	5	4	4	3.51	Histone H4 isoform Iso 1
D7	DCD	DCD	5,80-6,30	30000-35000	6.09	11283	neXtProt	P81605-1	461	10	10	3	3	3.51	Dermcidin isoform Iso 1
D7	H4	HIST1H4A	5,80-6,30	30000-35000	11.36	11367	neXtProt	P62805-1	171	5	5	4	4	3.51	Histone H4 isoform Iso 1
D5	DCD	DCD	5,80-6,30	40000-52000	6.09	11283	neXtProt	P81605-1	333	8	8	3	3	3.51	Dermcidin isoform Iso 1
D5	H4	HIST1H4A	5,80-6,30	40000-52000	11.36	11367	neXtProt	P62805-1	165	5	5	4	4	3.51	Histone H4 isoform Iso 1
D10	DCD	DCD	5,80-6,30	18000-21000	6.09	11283	neXtProt	P81605-1	318	9	8	3	3	3.51	Dermcidin isoform Iso 1
C7	DCD	DCD	5,11-5,80	30000-35000	6.09	11283	neXtProt	P81605-1	327	10	9	4	4	3.51	Dermcidin isoform Iso 1
C12	H4	HIST1H4A	5,11-5,80	6000-15000	11.36	11367	neXtProt	P62805-1	213	9	7	4	4	3.51	Histone H4 isoform Iso 1
B6	DCD	DCD	4,45-5,11	40000-35000	6.09	11283	neXtProt	P81605-1	196	9	8	4	4	3.51	Dermcidin isoform Iso 1
B3	DCD	DCD	4,45-5,11	64000-83000	6.09	11283	neXtProt	P81605-1	509	14	11	4	4	3.51	Dermcidin isoform Iso 1
B12	DCD	DCD	4,45-5,11	6000-15000	6.09	11283	neXtProt	P81605-1	232	12	9	5	4	3.51	Dermcidin isoform Iso 1
B12	H4	HIST1H4A	4,45-5,11	6000-15000	11.36	11367	neXtProt	P62805-1	183	10	9	4	4	3.51	Histone H4 isoform Iso 1
B1	H4	HIST1H4A	4,45-5,11	116000-up	11.36	11367	neXtProt	P62805-1	249	8	8	4	4	3.51	Histone H4 isoform Iso 1
A9	DCD	DCD	3,70-4,45	21000-26000	6.09	11283	neXtProt	P81605-1	326	9	8	4	4	3.51	Dermcidin isoform Iso 1
A6	DCD	DCD	3,70-4,45	35000-40000	6.09	11283	neXtProt	P81605-1	89	5	5	4	4	3.51	Dermcidin isoform Iso 1
H4	SPYA	AGXT	8,86-9,89	52000-64000	8.61	43009	neXtProt	P21549-1	1441	62	48	13	13	3.5	Serine--pyruvate aminotransferase isoform Iso 1
E9	PEBP1	PEBP1	6,30-6,88	21000-26000	7.01	21056	neXtProt	P30086-1	483	13	11	10	9	3.5	Phosphatidylethanolamine-binding protein 1 isoform Iso 1
E12	HEMH	FECH	6,30-6,88	6000-15000	8.96	47862	neXtProt	P22830-1	1086	34	28	14	14	3.5	Ferrochelatase, mitochondrial isoform Iso 1
E9	RAB2A	RAB2A	6,30-6,88	21000-26000	6.08	23545	neXtProt	P61019-1	459	11	10	8	7	3.49	Ras-related protein Rab-2A isoform Iso 1
E3	EST1	CES1	6,30-6,88	64000-83000	6.15	62521	neXtProt	P23141-1	1419	39	34	21	19	3.49	Liver carboxylesterase 1 isoform Iso 1
F9	MSRA	MSRA	6,88-7,82	21000-26000	8.22	26132	neXtProt	Q9UJ68-1	373	15	13	9	9	3.47	Mitochondrial peptide methionine sulfoxide reductase isoform Iso 1
F6	NDUAA	NDUFA10	6,88-7,82	35000-40000	8.67	40750	neXtProt	O95299-1	1060	32	27	17	14	3.47	NADH dehydrogenase [ubiquinone] 1 alpha subcomplex subunit 10, mitochondrial isoform Iso 1
F4	NAMPT	NAMPT	6,88-7,82	52000-64000	6.69	55521	neXtProt	P43490-1	1303	40	37	20	19	3.46	Nicotinamide phosphoribosyltransferase isoform Iso 1
F10	COF2	CFL2	6,88-7,82	18000-21000	7.66	18736	neXtProt	Q9Y281-1	653	19	18	7	7	3.46	Cofilin-2 isoform CFL2b
E11	H2B2F	HIST2H2BF	6,30-6,88	15000-18000	10.31	13920	neXtProt	Q5QNW6-1	505	11	11	5	5	3.46	Histone H2B type 2-F isoform Iso 1
D11	H2B1J	HIST1H2BJ	5,80-6,30	15000-18000	10.31	13904	neXtProt	P06899-1	230	7	7	5	5	3.46	Histone H2B type 1-J isoform Iso 1
H1	ATP5L	ATP5L	8,86-9,89	116000-up	9.65	11428	neXtProt	O75964-1	452	13	12	4	4	3.45	ATP synthase subunit g, mitochondrial isoform Iso 1
E9	S10A7	S100A7	6,30-6,88	21000-26000	6.27	11470	neXtProt	P31151-1	131	6	6	2	2	3.45	Protein S100-A7 isoform Iso 1
E5	ODPA	PDHA1	6,30-6,88	40000-52000	8.35	43295	neXtProt	P08559-1	758	26	22	17	16	3.45	Pyruvate dehydrogenase E1 component subunit alpha, somatic form, mitochondrial isoform Iso 1
E2	S10A7	S100A7	6,30-6,88	83000-116000	6.27	11470	neXtProt	P31151-1	245	7	6	3	3	3.45	Protein S100-A7 isoform Iso 1
F8	ECHD2	ECHDC2	6,88-7,82	26000-30000	9.03	31126	neXtProt	Q86YB7-1	795	22	18	13	11	3.44	Enoyl-CoA hydratase domain-containing protein 2, mitochondrial isoform Iso 1
H1	IGHG1	IGHG1	8,86-9,89	116000-up	8.46	36105	neXtProt	P01857-1	1395	47	43	12	11	3.43	Ig gamma-1 chain C region isoform Iso 1
G7	DECR	DECR1	8,24-9,80	30000-35000	9.35	36067	neXtProt	Q16698-1	957	28	22	14	12	3.43	2,4-dienoyl-CoA reductase, mitochondrial isoform Iso 1
G1	IGHG1	IGHG1	7,82-8,86	116000-up	8.46	36105	neXtProt	P01857-1	985	32	28	13	12	3.43	Ig gamma-1 chain C region isoform Iso 1
F9	KTHY	DTYMK	6,88-7,82	21000-26000	8.4	23819	neXtProt	P23919-1	393	11	11	9	9	3.43	Thymidylate kinase isoform Iso 1
F5	IGHG1	IGHG1	6,88-7,82	40000-52000	8.46	36105	neXtProt	P01857-1	909	31	30	12	12	3.43	Ig gamma-1 chain C region isoform Iso 1
F4	PCCB	PCCB	6,88-7,82	52000-64000	7.56	58215	neXtProt	P05166-1	1279	33	32	21	21	3.43	Propionyl-CoA carboxylase beta chain, mitochondrial isoform Iso 1
F3	MCCA	MCCC1	6,88-7,82	64000-83000	7.66	80473	neXtProt	Q96RQ3-1	1855	60	53	30	27	3.42	Methylcrotonoyl-CoA carboxylase subunit alpha, mitochondrial isoform Iso 1
F3	PCKGM	PCK2	6,88-7,82	64000-83000	7.57	70729	neXtProt	Q16822-1	1530	47	42	25	24	3.41	Phosphoenolpyruvate carboxykinase [GTP], mitochondrial isoform Iso 1
C4	HNRPK	HNRNPK	5,11-5,80	52000-64000	5.38	48562	neXtProt	P61978-3	1750	52	46	17	15	3.41	Heterogeneous nuclear ribonucleoprotein K isoform Iso 3
H9	CH082	C8orf82	8,86-9,89	21000-26000	9.36	23889	neXtProt	Q6P1X6-1	834	26	22	9	8	3.4	UPF0598 protein C8orf82 isoform Iso 1
F8	GLO2	HAGH	6,88-7,82	26000-30000	8.34	33805	neXtProt	Q16775-1	712	27	25	11	10	3.4	Hydroxyacylglutathione hydrolase, mitochondrial isoform Iso 1
C7	ST2A1	SULT2A1	5,11-5,80	30000-35000	5.69	33780	neXtProt	Q06520-1	1327	41	38	12	12	3.4	Bile salt sulfotransferase isoform Iso 1
H8	AT5F1	ATP5F1	8,86-9,89	26000-30000	9.37	28908	neXtProt	P24539-1	936	36	31	10	8	3.39	ATP synthase F(0) complex subunit B1, mitochondrial isoform Iso 1
F5	CPSM	CPS1	6,88-7,82	40000-52000	6.3	164939	neXtProt	P31327-1	3467	107	103	50	49	3.39	Carbamoyl-phosphate synthase [ammonia], mitochondrial isoform Iso 1
E8	CAH1	CA1	6,30-6,88	26000-30000	6.59	28870	neXtProt	P00915-1	779	23	19	10	8	3.39	Carbonic anhydrase 1 isoform Iso 1
E6	HEM2	ALAD	6,30-6,88	35000-40000	6.32	36295	neXtProt	P13716-1	721	27	21	14	11	3.39	Delta-aminolevulinic acid dehydratase isoform Iso 1
G9	PSB1	PSMB1	7,82-8,86	21000-26000	8.27	26489	neXtProt	P20618-1	545	27	22	8	7	3.38	Proteasome subunit beta type-1 isoform Iso 1
G6	GLYAT	GLYAT	8,24-9,80	35000-40000	8.38	33924	neXtProt	Q6IB77-1	675	31	28	10	9	3.38	Glycine N-acyltransferase isoform Iso 1
G4	IGHG3	IGHG3	8,24-9,80	52000-64000	8.23	41286	neXtProt	P01860-1	1257	53	45	14	14	3.38	Ig gamma-3 chain C region isoform Iso 1
F5	IVD	IVD	6,88-7,82	40000-52000	8.45	46319	neXtProt	P26440-1	1367	34	32	16	16	3.38	Isovaleryl-CoA dehydrogenase, mitochondrial isoform Iso 1
E7	ESTD	ESD	6,30-6,88	30000-35000	6.54	31462	neXtProt	P10768-1	472	19	19	9	9	3.38	S-formylglutathione hydrolase isoform Iso 1
E6	RT22	MRPS22	6,30-6,88	35000-40000	7.7	41280	neXtProt	P82650-1	891	24	24	14	14	3.38	28S ribosomal protein S22, mitochondrial isoform Iso 1
E4	LAP3	LAP3	6,30-6,88	54000-72000	8.03	56166	neXtProt	P28838-1	1437	34	32	19	19	3.38	Cytosol aminopeptidase isoform Iso 1
H7	ECHB	HADHB	8,86-9,89	30000-35000	9.45	51294	neXtProt	P55084-1	1655	68	53	20	19	3.37	Trifunctional enzyme subunit beta, mitochondrial isoform Iso 1
E5	PCY2	PCYT2	6,30-6,88	40000-52000	6.44	43835	neXtProt	Q99447-1	766	27	24	17	16	3.37	Ethanolamine-phosphate cytidylyltransferase isoform Iso 1
G5	ILK	ILK	8,24-9,80	40000-52000	8.3	51419	neXtProt	Q13418-1	718	36	27	18	16	3.36	Integrin-linked protein kinase isoform Iso 1
E7	PPCS	PPCS	6,30-6,88	30000-35000	6.26	34005	neXtProt	Q9HAB8-1	760	23	20	14	13	3.36	Phosphopantothenate--cysteine ligase isoform Iso 1
E4	ALDH2	ALDH2	6,30-6,88	54000-72000	6.63	56381	neXtProt	P05091-1	1484	50	41	21	20	3.36	Aldehyde dehydrogenase, mitochondrial isoform Iso 1
G6	ASSY	ASS1	8,24-9,80	35000-40000	8.08	46530	neXtProt	P00966-1	803	30	26	16	14	3.35	Argininosuccinate synthase isoform Iso 1
G4	DHAK	DAK	8,24-9,80	52000-64000	7.12	58947	neXtProt	Q3LXA3-1	1537	42	37	19	17	3.35	Triokinase/FMN cyclase isoform Iso 1
F4	PGM1	PGM1	6,88-7,82	52000-64000	6.3	61449	neXtProt	P36871-1	1321	35	35	22	22	3.35	Phosphoglucomutase-1 isoform Iso 1
F1	GLYC	SHMT1	6,88-7,82	116000-up	7.6	49028	neXtProt	P34896-2	861	28	25	20	18	3.35	Serine hydroxymethyltransferase, cytosolic isoform Iso 2
F1	C1TC	MTHFD1	6,88-7,82	116000-up	6.89	101559	neXtProt	P11586-1	1917	60	55	36	32	3.34	C-1-tetrahydrofolate synthase, cytoplasmic isoform Iso 1
H1	RS3	RPS3	8,86-9,89	116000-up	9.68	26688	neXtProt	P23396-1	322	21	13	14	11	3.33	40S ribosomal protein S3 isoform Iso 1
A8	PGRC1	PGRMC1	3,70-4,45	26000-30000	4.54	21671	neXtProt	O00264-1	569	20	17	9	8	3.33	Membrane-associated progesterone receptor component 1 isoform Iso 1
H9	PTH2	PTRH2	8,86-9,89	21000-26000	8.95	19194	neXtProt	Q9Y3E5-1	373	14	12	6	6	3.32	Peptidyl-tRNA hydrolase 2, mitochondrial isoform Iso 1
H6	AK1C1	AKR1C1	8,86-9,89	35000-40000	8.02	36788	neXtProt	Q04828-1	1134	43	39	12	11	3.31	Aldo-keto reductase family 1 member C1 isoform Iso 1
G5	AK1C1	AKR1C1	8,24-9,80	40000-52000	8.02	36788	neXtProt	Q04828-1	650	25	20	14	11	3.31	Aldo-keto reductase family 1 member C1 isoform Iso 1
H9	THIM	ACAA2	8,86-9,89	21000-26000	8.32	41924	neXtProt	P42765-1	1438	50	42	15	13	3.3	3-ketoacyl-CoA thiolase, mitochondrial isoform Iso 1
E7	RLA0	RPLP0	6,30-6,88	30000-35000	5.7	34273	neXtProt	P05388-1	1098	29	27	12	12	3.3	60S acidic ribosomal protein P0 isoform Iso 1
E5	THIM	ACAA2	6,30-6,88	40000-52000	8.32	41924	neXtProt	P42765-1	821	25	23	13	12	3.3	3-ketoacyl-CoA thiolase, mitochondrial isoform Iso 1
F6	ALDOC	ALDOC	6,88-7,82	35000-40000	6.41	39455	neXtProt	P09972-1	862	21	19	14	13	3.29	Fructose-bisphosphate aldolase C isoform Iso 1
B6	TBB5	TUBB	4,45-5,11	40000-35000	4.78	49671	neXtProt	P07437-1	1521	51	45	17	16	3.27	Tubulin beta chain isoform Iso 1
F8	ABHDB	ABHD11	6,88-7,82	26000-30000	9.5	34689	neXtProt	Q8NFV4-1	373	21	17	13	11	3.24	Alpha/beta hydrolase domain-containing protein 11 isoform Iso 1
C4	TBB2A	TUBB2A	5,11-5,80	52000-64000	4.78	49907	neXtProt	Q13885-1	1771	59	50	17	14	3.24	Tubulin beta-2A chain isoform Iso 1
B5	TBB2A	TUBB2A	4,45-5,11	40000-52000	4.78	49907	neXtProt	Q13885-1	1542	54	42	18	12	3.24	Tubulin beta-2A chain isoform Iso 1
G12	APOC1	APOC1	7,82-8,86	6000-15000	8.01	9332	neXtProt	P02654-1	156	12	8	3	3	3.23	Apolipoprotein C-I isoform Iso 1
G12	NDUA3	NDUFA3	7,82-8,86	6000-15000	8.01	9279	neXtProt	O95167-1	449	18	16	4	3	3.23	NADH dehydrogenase [ubiquinone] 1 alpha subcomplex subunit 3 isoform Iso 1
G9	ADH1B	ADH1B	7,82-8,86	21000-26000	8.63	39855	neXtProt	P00325-1	1672	59	51	15	14	3.22	Alcohol dehydrogenase 1B isoform Iso 1
G3	ACADV	ACADVL	8,24-9,80	64000-83000	8.92	70390	neXtProt	P49748-1	1247	44	40	26	24	3.22	Very long-chain specific acyl-CoA dehydrogenase, mitochondrial isoform Iso 1
F7	ADH1A	ADH1A	6,88-7,82	30000-35000	8.26	39859	neXtProt	P07327-1	891	28	25	14	14	3.22	Alcohol dehydrogenase 1A isoform Iso 1
F1	HPPD	HPD	6,88-7,82	116000-up	6.52	44934	neXtProt	P32754-1	745	26	24	15	15	3.22	4-hydroxyphenylpyruvate dioxygenase isoform Iso 1
E7	PRPS2	PRPS2	6,30-6,88	30000-35000	6.15	34769	neXtProt	P11908-1	837	21	17	11	11	3.22	Ribose-phosphate pyrophosphokinase 2 isoform Iso 1
E6	ADH1B	ADH1B	6,30-6,88	35000-40000	8.63	39855	neXtProt	P00325-1	617	22	20	14	13	3.22	Alcohol dehydrogenase 1B isoform Iso 1
E5	BHMT1	BHMT	6,30-6,88	40000-52000	6.58	44998	neXtProt	Q93088-1	864	29	26	14	14	3.22	Betaine--homocysteine S-methyltransferase 1 isoform Iso 1
E4	ACSL1	ACSL1	6,30-6,88	54000-72000	6.81	77943	neXtProt	P33121-1	1337	42	37	28	25	3.22	Long-chain-fatty-acid--CoA ligase 1 isoform Iso 1
E1	ADH1B	ADH1B	6,30-6,88	116000-up	8.63	39855	neXtProt	P00325-1	582	23	21	13	13	3.22	Alcohol dehydrogenase 1B isoform Iso 1
E4	GLCTK	GLYCTK	6,30-6,88	54000-72000	6.25	55252	neXtProt	Q8IVS8-1	1293	32	31	14	13	3.21	Glycerate kinase isoform Iso 1
E11	PRDX5	PRDX5	6,30-6,88	15000-18000	8.93	22086	neXtProt	P30044-1	599	16	15	7	7	3.21	Peroxiredoxin-5, mitochondrial isoform Mitochondrial
D8	PHB	PHB	5,80-6,30	26000-30000	5.57	29804	neXtProt	P35232-1	886	24	22	11	11	3.21	Prohibitin isoform Iso 1
C5	RB27B	RAB27B	5,11-5,8	40000-52000	5.35	24608	neXtProt	O00194-1	707	32	29	10	9	3.21	Ras-related protein Rab-27B isoform Iso 1
E5	CPSM	CPS1	6,30-6,88	40000-52000	6.3	164939	neXtProt	P31327-1	2717	88	82	53	51	3.2	Carbamoyl-phosphate synthase [ammonia], mitochondrial isoform Iso 1
E4	ACSF2	ACSF2	6,30-6,88	54000-72000	8.04	70623	neXtProt	Q96CM8-2	1790	41	39	23	21	3.2	Acyl-CoA synthetase family member 2, mitochondrial isoform Iso 2
G1	HYEP	EPHX1	7,82-8,86	116000-up	6.77	52949	neXtProt	P07099-1	680	30	25	21	19	3.18	Epoxide hydrolase 1 isoform Iso 1
D9	APT	APRT	5,80-6,30	21000-26000	5.75	19607	neXtProt	P07741-1	335	11	11	7	7	3.18	Adenine phosphoribosyltransferase isoform Iso 1
D12	RS12	RPS12	5,80-6,30	6000-15000	6.81	14514	neXtProt	P25398-1	165	7	7	5	5	3.18	40S ribosomal protein S12 isoform Iso 1
G7	ETFA	ETFA	8,24-9,80	30000-35000	8.62	35079	neXtProt	P13804-1	682	19	19	10	10	3.17	Electron transfer flavoprotein subunit alpha, mitochondrial isoform Iso 1
E12	CX7A2	COX7A2	6,30-6,88	6000-15000	9.75	9395	neXtProt	P14406-1	256	6	6	3	3	3.17	Cytochrome c oxidase subunit 7A2, mitochondrial isoform Iso 1
F9	ATP5S	ATP5S	6,88-7,82	21000-26000	7.51	24865	neXtProt	Q99766-1	401	14	13	9	9	3.16	ATP synthase subunit s, mitochondrial isoform Iso 1
F7	ASPD	ASPDH	6,88-7,82	30000-35000	6.79	29946	neXtProt	A6ND91-1	565	15	15	9	9	3.16	Putative L-aspartate dehydrogenase isoform Iso 1
F6	GLYC	SHMT1	6,88-7,82	35000-40000	7.61	53082	neXtProt	P34896-1	796	29	27	17	17	3.16	Serine hydroxymethyltransferase, cytosolic isoform Iso 1
F1	ETFD	ETFDH	6,88-7,82	116000-up	7.31	68495	neXtProt	Q16134-1	914	38	35	22	20	3.16	Electron transfer flavoprotein-ubiquinone oxidoreductase, mitochondrial isoform Iso 1
D8	NDUV2	NDUFV2	5,80-6,30	26000-30000	8.22	27391	neXtProt	P19404-1	578	19	17	10	10	3.16	NADH dehydrogenase [ubiquinone] flavoprotein 2, mitochondrial isoform Iso 1
C3	GRP75	HSPA9	5,11-5,80	64000-83000	5.87	73680	neXtProt	P38646-1	2249	72	58	25	22	3.16	Stress-70 protein, mitochondrial isoform Iso 1
B8	COMT	COMT	4,45-5,11	26000-30000	5.26	30037	neXtProt	P21964-1	962	33	26	12	10	3.16	Catechol O-methyltransferase isoform Membrane-bound
G8	ECHD3	ECHDC3	7,82-8,86	26000-30000	8.9	32634	neXtProt	Q96DC8-1	680	21	18	10	8	3.15	Enoyl-CoA hydratase domain-containing protein 3, mitochondrial isoform Iso 1
F5	GDIB	GDI2	6,88-7,82	40000-52000	6.1	50663	neXtProt	P50395-1	503	26	20	20	18	3.15	Rab GDP dissociation inhibitor beta isoform Iso 1
E9	ABHEB	ABHD14B	6,30-6,88	21000-26000	5.94	22345	neXtProt	Q96IU4-1	481	16	15	6	6	3.15	Alpha/beta hydrolase domain-containing protein 14B isoform Iso 1
F4	AL8A1	ALDH8A1	6,88-7,82	52000-64000	6.76	53401	neXtProt	Q9H2A2-1	1393	36	34	16	16	3.13	Aldehyde dehydrogenase family 8 member A1 isoform Iso 1
D6	FIBB	FGB	5,80-6,30	35000-40000	8.54	55928	neXtProt	P02675-1	1200	38	37	17	16	3.13	Fibrinogen beta chain isoform Iso 1
H2	CMC2	SLC25A13	8,86-9,89	83000-116000	8.79	74175	neXtProt	Q9UJS0-1	2407	84	76	27	26	3.12	Calcium-binding mitochondrial carrier protein Aralar2 isoform Iso 1
E8	CY1	CYC1	6,30-6,88	26000-30000	9.15	35422	neXtProt	P08574-1	802	28	24	9	9	3.11	Cytochrome c1, heme protein, mitochondrial isoform Iso 1
D7	CRYL1	CRYL1	5,80-6,30	30000-35000	5.81	35419	neXtProt	Q9Y2S2-1	765	20	20	12	12	3.11	Lambda-crystallin homolog isoform Iso 1
D5	BUP1	UPB1	5,80-6,30	40000-52000	6.09	43166	neXtProt	Q9UBR1-1	545	20	18	15	13	3.11	Beta-ureidopropionase isoform Iso 1
H1	MCAT	SLC25A20	8,86-9,89	116000-up	9.48	32944	neXtProt	O43772-1	742	39	30	13	11	3.09	Mitochondrial carnitine/acylcarnitine carrier protein isoform Iso 1
F3	CPSM	CPS1	6,88-7,82	64000-83000	6.35	165650	neXtProt	P31327-3	2798	95	92	58	55	3.09	Carbamoyl-phosphate synthase [ammonia], mitochondrial isoform Iso 3
D7	SRSF1	SRSF1	5,80-6,30	30000-35000	10.37	27744	neXtProt	Q07955-1	501	15	14	12	11	3.09	Serine/arginine-rich splicing factor 1 isoform ASF-1
B8	1433Z	YWHAZ	4,45-5,11	26000-30000	4.73	27745	neXtProt	P63104-1	773	22	19	11	10	3.09	14-3-3 protein zeta/delta isoform Iso 1
A8	1433T	YWHAQ	3,70-4,45	26000-30000	4.68	27764.2	neXtProt	P27348-1	673	23	19	11	10	3.09	14-3-3 protein theta isoform Iso 1
H4	FUBP3	FUBP3	8,86-9,89	52000-64000	8.6	61640	neXtProt	Q96I24-1	1362	57	44	24	19	3.08	Far upstream element-binding protein 3 isoform Iso 1
F4	SYYC	YARS	6,88-7,82	52000-64000	6.61	59143	neXtProt	P54577-1	993	28	26	22	20	3.08	Tyrosine--tRNA ligase, cytoplasmic isoform Iso 1
G8	PSA7	PSMA7	7,82-8,86	26000-30000	8.6	27886	neXtProt	O14818-1	538	18	15	10	9	3.07	Proteasome subunit alpha type-7 isoform Iso 1
F8	ECHB	HADHB	6,88-7,82	26000-30000	9.45	51294	neXtProt	P55084-1	1197	37	33	15	14	3.07	Trifunctional enzyme subunit beta, mitochondrial isoform Iso 1
F4	TRXR2	TXNRD2	6,88-7,82	52000-64000	7.24	56506	neXtProt	Q9NNW7-1	1288	35	33	14	13	3.07	Thioredoxin reductase 2, mitochondrial isoform Iso 1
E4	AL4A1	ALDH4A1	6,30-6,88	54000-72000	8.25	61719	neXtProt	P30038-1	1117	30	30	20	20	3.07	Delta-1-pyrroline-5-carboxylate dehydrogenase, mitochondrial isoform Iso 1
G10	NDUA8	NDUFA8	7,82-8,86	18000-21000	7.58	20105	neXtProt	P51970-1	623	27	25	7	7	3.06	NADH dehydrogenase [ubiquinone] 1 alpha subcomplex subunit 8 isoform Iso 1
F1	HPT	HP	6,88-7,82	116000-up	6.13	38452	neXtProt	P00738-2	448	19	17	11	11	3.05	Haptoglobin isoform Iso 2
F1	ACOT1	ACOT1	6,88-7,82	116000-up	6.9	46277	neXtProt	Q86TX2-1	767	27	24	16	15	3.05	Acyl-coenzyme A thioesterase 1 isoform Iso 1
E6	CECR5	CECR5	6,30-6,88	35000-40000	8.38	46321	neXtProt	Q9BXW7-1	786	28	25	12	12	3.05	Cat eye syndrome critical region protein 5 isoform Iso 2
E4	PDIA3	PDIA3	6,30-6,88	54000-72000	5.98	56782	neXtProt	P30101-1	1562	36	32	20	19	3.05	Protein disulfide-isomerase A3 isoform Iso 1
F8	NIT2	NIT2	6,88-7,82	26000-30000	6.83	30607	neXtProt	Q9NQR4-1	452	15	14	11	11	3.04	Omega-amidase NIT2 isoform Iso 1
E12	GFRP	GCHFR	6,30-6,88	6000-15000	6.06	9698	neXtProt	P30047-1	152	6	5	3	3	3.04	GTP cyclohydrolase 1 feedback regulatory protein isoform Iso 1
D5	DX39B	DDX39B	5,80-6,30	40000-52000	5.44	48991	neXtProt	Q13838-1	1023	35	30	17	14	3.04	Spliceosome RNA helicase DDX39B isoform Iso 1
C8	HSPB1	HSPB1	5,11-5,80	26000-30000	5.98	22782	neXtProt	P04792-1	468	24	18	9	9	3.04	Heat shock protein beta-1 isoform Iso 1
H3	PHB2	PHB2	8,86-9,89	64000-83000	9.83	33296	neXtProt	Q99623-1	1063	51	45	11	11	3.03	Prohibitin-2 isoform Iso 1
F8	CMBL	CMBL	6,88-7,82	26000-30000	6.71	28048	neXtProt	Q96DG6-1	403	19	16	11	9	3.03	Carboxymethylenebutenolidase homolog isoform Iso 1
E8	PMM2	PMM2	6,30-6,88	26000-30000	6.35	28082	neXtProt	O15305-1	475	17	16	10	9	3.03	Phosphomannomutase 2 isoform Iso 1
E8	VDAC1	VDAC1	6,30-6,88	26000-30000	8.62	30772	neXtProt	P21796-1	604	16	16	9	9	3.02	Voltage-dependent anion-selective channel protein 1 isoform Iso 1
D5	SUCB2	SUCLG2	5,80-6,30	40000-52000	6.15	46511	neXtProt	Q96I99-1	814	24	21	18	15	3.02	Succinyl-CoA ligase [GDP-forming] subunit beta, mitochondrial isoform Iso 1
D3	CPSM	CPS1	5,80-6,30	64000-83000	6.3	164939	neXtProt	P31327-1	2995	130	105	58	52	3.02	Carbamoyl-phosphate synthase [ammonia], mitochondrial isoform Iso 1
F7	G3P	GAPDH	6,88-7,82	30000-35000	8.57	36053	neXtProt	P04406-1	493	17	17	10	10	3.01	Glyceraldehyde-3-phosphate dehydrogenase isoform Iso 1
F10	DNJB9	DNAJB9	6,88-7,82	18000-21000	8.37	25518	neXtProt	Q9UBS3-1	412	14	12	9	7	3.01	DnaJ homolog subfamily B member 9 isoform Iso 1
E10	DNJB9	DNAJB9	6,30-6,88	18000-21000	8.37	25518	neXtProt	Q9UBS3-1	451	12	12	7	7	3.01	DnaJ homolog subfamily B member 9 isoform Iso 1
D5	HNRH2	HNRNPH2	5,80-6,30	40000-52000	5.89	49263	neXtProt	P55795-1	1192	36	32	13	12	3.01	Heterogeneous nuclear ribonucleoprotein H2 isoform Iso 1
A8	1433F	YWHAH	3,70-4,45	26000-30000	4.76	28219	neXtProt	Q04917-1	629	27	23	11	10	3.01	14-3-3 protein eta isoform Iso 1
E5	HUTI	AMDHD1	6,30-6,88	40000-52000	6.14	46743	neXtProt	Q96NU7-1	831	28	24	18	16	3	Probable imidazolonepropionase isoform Iso 1
H7	SUCA	SUCLG1	8,86-9,89	30000-35000	9.01	36249	neXtProt	P53597-1	2439	70	59	12	9	2.99	Succinyl-CoA ligase [ADP/GDP-forming] subunit alpha, mitochondrial isoform Iso 1
C7	APOE	APOE	5,11-5,80	30000-35000	5.65	36154	neXtProt	P02649-1	1047	32	26	15	12	2.99	Apolipoprotein E isoform Iso 1
F4	AL1A1	ALDH1A1	6,88-7,82	52000-64000	6.3	54861	neXtProt	P00352-1	724	30	27	18	18	2.98	Retinal dehydrogenase 1 isoform Iso 1
F4	ACSF2	ACSF2	6,88-7,82	52000-64000	7.5	68124	neXtProt	Q96CM8-1	1344	36	35	20	19	2.98	Acyl-CoA synthetase family member 2, mitochondrial isoform Iso 1
H6	LEG7	LGALS7	8,86-9,89	35000-40000	7.02	15075	neXtProt	P47929-1	582	15	13	6	5	2.97	Galectin-7 isoform Iso 1
G10	RL12	RPL12	7,82-8,86	18000-21000	9.48	17818	neXtProt	P30050-1	649	15	14	5	5	2.97	60S ribosomal protein L12 isoform Iso 1
E8	IGLL5	IGLL5	6,30-6,88	26000-30000	9.08	23063	neXtProt	B9A064-1	496	17	14	6	5	2.97	Immunoglobulin lambda-like polypeptide 5 isoform Iso 1
D7	LEG7	LGALS7	5,80-6,30	30000-35000	7.02	15075	neXtProt	P47929-1	278	8	7	6	6	2.97	Galectin-7 isoform Iso 1
D6	ACADS	ACADS	5,80-6,30	35000-40000	8.13	44297	neXtProt	P16219-1	906	28	24	14	14	2.97	Short-chain specific acyl-CoA dehydrogenase, mitochondrial isoform Iso 1
G1	ADH6	ADH6	7,82-8,86	116000-up	8.05	39088	neXtProt	P28332-1	794	25	22	13	12	2.96	Alcohol dehydrogenase 6 isoform Iso 1
F7	MDHC	MDH1	6,88-7,82	30000-35000	6.91	36426	neXtProt	P40925-1	744	25	19	14	11	2.96	Malate dehydrogenase, cytoplasmic isoform Iso 1
D5	SBP1	SELENBP1	5,80-6,30	40000-52000	5.93	52390	neXtProt	Q13228-1	1272	33	31	20	18	2.96	Selenium-binding protein 1 isoform Iso 1
B6	EF1D	EEF1D	4,45-5,11	40000-35000	4.9	31121	neXtProt	P29692-1	835	19	19	9	9	2.96	Elongation factor 1-delta isoform Iso 1
B1	ENPL	HSP90B1	4,45-5,11	116000-up	4.76	92469	neXtProt	P14625-1	2325	76	67	29	29	2.95	Endoplasmin isoform Iso 1
H5	DCXR	DCXR	8,86-9,89	40000-52000	8.33	25913	neXtProt	Q7Z4W1-1	718	22	21	10	10	2.94	L-xylulose reductase isoform Iso 1
G4	HBA	HBA2	8,24-9,80	52000-64000	8.72	15257	neXtProt	P69905-1	279	10	10	5	5	2.94	Hemoglobin subunit alpha isoform Iso 1
G2	HBA	HBA2	8,24-9,80	83000-116000	8.72	15257	neXtProt	P69905-1	251	8	7	5	4	2.94	Hemoglobin subunit alpha isoform Iso 1
F9	PSA2	PSMA2	6,88-7,82	21000-26000	6.91	25898	neXtProt	P25787-1	720	19	17	7	6	2.94	Proteasome subunit alpha type-2 isoform Iso 1
H6	LDHA	LDHA	8,86-9,89	35000-40000	8.44	36689	neXtProt	P00338-1	972	38	31	12	12	2.93	L-lactate dehydrogenase A chain isoform Iso 1
F8	ABHDA	ABHD10	6,88-7,82	26000-30000	8.81	33932	neXtProt	Q9NUJ1-1	694	24	20	13	10	2.93	Mycophenolic acid acyl-glucuronide esterase, mitochondrial isoform Iso 1
F6	PDIP2	POLDIP2	6,88-7,82	35000-40000	8.8	42033	neXtProt	Q9Y2S7-1	860	28	25	13	13	2.93	Polymerase delta-interacting protein 2 isoform Iso 1
H8	EF1A1	EEF1A1	8,86-9,89	26000-30000	9.1	50140	neXtProt	P68104-1	2149	87	67	17	13	2.92	Elongation factor 1-alpha 1 isoform Iso 1
C7	CAPZB	CAPZB	5,11-5,80	30000-35000	5.36	31350	neXtProt	P47756-1	577	21	18	11	10	2.92	F-actin-capping protein subunit beta isoform Iso 1
H7	EF1A3	EEF1A1P5	8,86-9,89	30000-35000	9.15	50185	neXtProt	Q5VTE0-1	2339	86	70	14	13	2.91	Putative elongation factor 1-alpha-like 3 isoform Iso 1
G7	ALDOB	ALDOB	8,24-9,80	30000-35000	8.01	39473	neXtProt	P05062-1	897	25	23	11	10	2.91	Fructose-bisphosphate aldolase B isoform Iso 1
F7	ESTD	ESD	6,88-7,82	30000-35000	6.54	31462	neXtProt	P10768-1	542	21	21	8	8	2.91	S-formylglutathione hydrolase isoform Iso 1
F5	NAMPT	NAMPT	6,88-7,82	40000-52000	6.69	55521	neXtProt	P43490-1	1031	35	30	18	18	2.91	Nicotinamide phosphoribosyltransferase isoform Iso 1
H6	AK1C3	AKR1C3	8,86-9,89	35000-40000	8.06	36853	neXtProt	P42330-1	1413	42	39	12	11	2.9	Aldo-keto reductase family 1 member C3 isoform Iso 1
G5	C1TC	MTHFD1	8,24-9,80	40000-52000	6.89	101559	neXtProt	P11586-1	1757	52	49	35	34	2.9	C-1-tetrahydrofolate synthase, cytoplasmic isoform Iso 1
G1	AK1C3	AKR1C3	7,82-8,86	116000-up	8.06	36853	neXtProt	P42330-1	787	23	23	11	11	2.9	Aldo-keto reductase family 1 member C3 isoform Iso 1
B1	HYEP	EPHX1	4,45-5,11	116000-up	6.77	52949	neXtProt	P07099-1	685	43	35	18	16	2.9	Epoxide hydrolase 1 isoform Iso 1
F1	BHMT1	BHMT	6,88-7,82	116000-up	6.58	44998	neXtProt	Q93088-1	787	30	24	15	14	2.89	Betaine--homocysteine S-methyltransferase 1 isoform Iso 1
D12	DOPD	DDT	5,80-6,30	6000-15000	6.72	12712	neXtProt	P30046-1	204	7	7	5	5	2.89	D-dopachrome decarboxylase isoform Iso 1
H9	AT5F1	ATP5F1	8,86-9,89	21000-26000	9.37	28908	neXtProt	P24539-1	660	34	25	9	7	2.88	ATP synthase F(0) complex subunit B1, mitochondrial isoform Iso 1
H8	CPSF5	NUDT21	8,86-9,89	26000-30000	8.85	26227	neXtProt	O43809-1	589	23	21	8	8	2.88	Cleavage and polyadenylation specificity factor subunit 5 isoform Iso 1
E7	HMGCL	HMGCL	6,30-6,88	30000-35000	8.81	34360	neXtProt	P35914-1	825	17	17	11	11	2.88	Hydroxymethylglutaryl-CoA lyase, mitochondrial isoform Iso 1
E4	MCCB	MCCC2	6,30-6,88	54000-72000	7.58	61333	neXtProt	Q9HCC0-1	1012	28	25	17	16	2.88	Methylcrotonoyl-CoA carboxylase beta chain, mitochondrial isoform Iso 1
E11	PPIL3	PPIL3	6,30-6,88	15000-18000	6.29	18154	neXtProt	Q9H2H8-1	259	9	9	5	5	2.88	Peptidyl-prolyl cis-trans isomerase-like 3 isoform Iso 1
H6	THIL	ACAT1	8,86-9,89	35000-40000	8.98	45199	neXtProt	P24752-1	1601	50	50	14	14	2.87	Acetyl-CoA acetyltransferase, mitochondrial isoform Iso 1
E6	FIBB	FGB	6,30-6,88	35000-40000	8.54	55928	neXtProt	P02675-1	995	32	31	17	17	2.87	Fibrinogen beta chain isoform Iso 1
H10	ADH1A	ADH1A	8,86-9,89	18000-21000	8.26	39859	neXtProt	P07327-1	1375	54	45	13	12	2.86	Alcohol dehydrogenase 1A isoform Iso 1
G3	ADH1A	ADH1A	8,24-9,80	64000-83000	8.26	39859	neXtProt	P07327-1	612	26	21	14	12	2.86	Alcohol dehydrogenase 1A isoform Iso 1
F6	ADH1G	ADH1C	6,88-7,82	35000-40000	8.63	39868	neXtProt	P00326-1	921	28	27	14	14	2.86	Alcohol dehydrogenase 1C isoform Iso 1
E7	ADH1A	ADH1A	6,30-6,88	30000-35000	8.26	39859	neXtProt	P07327-1	728	25	22	15	13	2.86	Alcohol dehydrogenase 1A isoform Iso 1
E6	ADH1A	ADH1A	6,30-6,88	35000-40000	8.26	39859	neXtProt	P07327-1	579	19	18	13	13	2.86	Alcohol dehydrogenase 1A isoform Iso 1
E1	ADH1A	ADH1A	6,30-6,88	116000-up	8.26	39859	neXtProt	P07327-1	513	19	17	13	13	2.86	Alcohol dehydrogenase 1A isoform Iso 1
B7	TPM3	TPM3	4,45-5,11	30000-35000	4.75	29033	neXtProt	P06753-2	546	22	17	10	9	2.86	Tropomyosin alpha-3 chain isoform Iso 2
E7	PIPNA	PITPNA	6,30-6,88	30000-35000	6.11	31806	neXtProt	Q00169-1	287	17	14	12	11	2.85	Phosphatidylinositol transfer protein alpha isoform isoform Iso 1
E6	ARK73	AKR7A3	6,30-6,88	35000-40000	6.67	37206	neXtProt	O95154-1	642	23	18	10	10	2.85	Aflatoxin B1 aldehyde reductase member 3 isoform Iso 1
E5	ACTZ	ACTR1A	6,30-6,88	40000-52000	6.19	42613	neXtProt	P61163-1	967	24	24	11	11	2.85	Alpha-centractin isoform Iso 1
E3	ACSL1	ACSL1	6,30-6,88	64000-83000	6.81	77943	neXtProt	P33121-1	1165	42	38	24	23	2.85	Long-chain-fatty-acid--CoA ligase 1 isoform Iso 1
F5	NDUV1	NDUFV1	6,88-7,82	40000-52000	8.51	50817	neXtProt	P49821-1	801	28	27	17	17	2.84	NADH dehydrogenase [ubiquinone] flavoprotein 1, mitochondrial isoform Iso 1
F1	AL4A1	ALDH4A1	6,88-7,82	116000-up	8.25	61719	neXtProt	P30038-1	1024	37	33	19	18	2.84	Delta-1-pyrroline-5-carboxylate dehydrogenase, mitochondrial isoform Iso 1
E6	SDSL	SDSL	6,30-6,88	35000-40000	6.41	34674	neXtProt	Q96GA7-1	639	20	19	11	10	2.83	Serine dehydratase-like isoform Iso 1
C4	ALDH2	ALDH2	5,11-5,80	52000-64000	6.63	56381	neXtProt	P05091-1	1175	37	36	19	19	2.83	Aldehyde dehydrogenase, mitochondrial isoform Iso 1
A8	PSA5	PSMA5	3,70-4,45	26000-30000	4.74	26411	neXtProt	P28066-1	450	20	14	9	7	2.83	Proteasome subunit alpha type-5 isoform Iso 1
G4	TCPH	CCT7	8,24-9,80	52000-64000	7.55	59842	neXtProt	Q99832-1	1203	33	31	19	19	2.82	T-complex protein 1 subunit eta isoform Iso 1
G1	ACSM5	ACSM5	7,82-8,86	116000-up	8.69	64760	neXtProt	Q6NUN0-1	1332	37	35	20	19	2.82	Acyl-coenzyme A synthetase ACSM5, mitochondrial isoform Iso 1
G9	ADH4	ADH4	7,82-8,86	21000-26000	8.25	40221	neXtProt	P08319-1	1539	44	37	11	11	2.81	Alcohol dehydrogenase 4 isoform Iso 1
F6	PCBP1	PCBP1	6,88-7,82	35000-40000	6.66	37497	neXtProt	Q15365-1	1004	30	24	11	10	2.81	Poly(rC)-binding protein 1 isoform Iso 1
F4	ACADV	ACADVL	6,88-7,82	52000-64000	8.92	70390	neXtProt	P49748-1	1545	40	39	23	23	2.81	Very long-chain specific acyl-CoA dehydrogenase, mitochondrial isoform Iso 1
F1	GATM	GATM	6,88-7,82	116000-up	8.26	48455	neXtProt	P50440-1	705	28	24	12	10	2.81	Glycine amidinotransferase, mitochondrial isoform Iso 1
E7	PRPS1	PRPS1	6,30-6,88	30000-35000	6.51	34834	neXtProt	P60891-1	673	19	15	11	11	2.8	Ribose-phosphate pyrophosphokinase 1 isoform Iso 1
C4	PDIA3	PDIA3	5,11-5,80	52000-64000	5.98	56782	neXtProt	P30101-1	1255	43	37	20	18	2.8	Protein disulfide-isomerase A3 isoform Iso 1
B7	TPM1	TPM1	4,45-5,11	30000-35000	4.77	26680	neXtProt	P09493-2	333	20	15	9	8	2.79	Tropomyosin alpha-1 chain isoform Iso 2
H7	ATPA	ATP5A1	8,86-9,89	30000-35000	9.16	59750	neXtProt	P25705-1	2698	81	75	19	19	2.78	ATP synthase subunit alpha, mitochondrial isoform Iso 1
G4	PCKGM	PCK2	8,24-9,80	52000-64000	7.57	70729	neXtProt	Q16822-1	1381	47	41	22	20	2.78	Phosphoenolpyruvate carboxykinase [GTP], mitochondrial isoform Iso 1
F1	AATC	AATC	6,88-7,82	116000-up	6.53	46248	neXtProt	P17174-1	661	24	23	15	14	2.76	Aspartate aminotransferase, cytoplasmic isoform Iso 1
D3	NDUS1	NDUFS1	5,80-6,30	64000-83000	5.89	79467	neXtProt	P28331-1	961	46	38	24	21	2.76	NADH-ubiquinone oxidoreductase 75 kDa subunit, mitochondrial isoform Iso 1
G7	DHI1	HSD11B1	8,24-9,80	30000-35000	8.71	32401	neXtProt	P28845-1	751	19	18	8	8	2.75	Corticosteroid 11-beta-dehydrogenase isozyme 1 isoform Iso 1
G4	CAP1	CAP1	8,24-9,80	52000-64000	8.24	51901	neXtProt	Q01518-1	777	34	25	18	14	2.75	Adenylyl cyclase-associated protein 1 isoform Iso 1
F7	HOGA1	HOGA1	6,88-7,82	30000-35000	8.13	35248	neXtProt	Q86XE5-1	1012	27	25	9	9	2.75	4-hydroxy-2-oxoglutarate aldolase, mitochondrial isoform Iso 1
D7	PHYD1	PHYHD1	5,80-6,30	30000-35000	5.88	32410	neXtProt	Q5SRE7-1	964	20	20	8	8	2.75	Phytanoyl-CoA dioxygenase domain-containing protein 1 isoform Iso 1
E7	KHK	KHK	6,30-6,88	30000-35000	5.64	32730	neXtProt	P50053-1	582	18	16	10	10	2.73	Ketohexokinase isoform C
E1	TRFE	TF	6,30-6,88	116000-up	6.81	77063	neXtProt	P02787-1	1189	42	36	28	24	2.73	Serotransferrin isoform Iso 1
D5	METK1	MAT1A	5,80-6,30	40000-52000	5.86	43647	neXtProt	Q00266-1	1251	31	31	11	11	2.73	S-adenosylmethionine synthase isoform type-1 isoform Iso 1
D5	HNRH1	HNRNPH1	5,80-6,30	40000-52000	5.89	49229	neXtProt	P31943-1	1156	34	31	13	12	2.73	Heterogeneous nuclear ribonucleoprotein H isoform Iso 1
G4	PRELP	PRELP	8,24-9,80	52000-64000	9.47	43810	neXtProt	P51888-1	671	21	20	11	11	2.72	Prolargin isoform Iso 1
F5	ACADM	ACADM	6,88-7,82	40000-52000	8.61	46588	neXtProt	P11310-1	990	29	26	13	13	2.72	Medium-chain specific acyl-CoA dehydrogenase, mitochondrial isoform Iso 1
E4	VPS4B	VPS4B	6,30-6,88	54000-72000	6.75	49302	neXtProt	O75351-1	652	28	24	17	14	2.72	Vacuolar protein sorting-associated protein 4B isoform Iso 1
E7	GALE	GALE	6,30-6,88	30000-35000	6.26	38281	neXtProt	Q14376-1	727	21	19	13	11	2.71	UDP-glucose 4-epimerase isoform Iso 1
G7	MDHM	MDH2	8,24-9,80	30000-35000	8.92	35503	neXtProt	P40926-1	693	17	15	14	13	2.7	Malate dehydrogenase, mitochondrial isoform Iso 1
E8	ECI1	ECI1	6,30-6,88	26000-30000	8.8	32815	neXtProt	P42126-1	802	18	18	8	8	2.7	Enoyl-CoA delta isomerase 1, mitochondrial isoform Iso 1
E11	CS010	C19orf10	6,30-6,88	15000-18000	6.2	18795	neXtProt	Q969H8-1	394	13	12	5	5	2.7	Myeloid-derived growth factor isoform Iso 1
H2	S10A9	S100A9	8,86-9,89	83000-116000	5.71	13241	neXtProt	P06702-1	214	12	11	4	4	2.69	Protein S100-A9 isoform Iso 1
G6	HBB	HBB	8,24-9,80	35000-40000	6.74	15998	neXtProt	P68871-1	200	8	8	6	6	2.69	Hemoglobin subunit beta isoform Iso 1
F7	S10A9	S100A9	6,88-7,82	30000-35000	5.71	13241	neXtProt	P06702-1	63	6	6	4	4	2.69	Protein S100-A9 isoform Iso 1
F3	S10A9	S100A9	6,88-7,82	64000-83000	5.71	13241	neXtProt	P06702-1	144	8	6	6	5	2.69	Protein S100-A9 isoform Iso 1
F10	S10A9	S100A9	6,88-7,82	18000-21000	5.71	13241	neXtProt	P06702-1	150	6	5	5	4	2.69	Protein S100-A9 isoform Iso 1
E5	SNX5	SNX5	6,30-6,88	40000-52000	6.31	46816	neXtProt	Q9Y5X3-1	456	21	19	15	15	2.69	Sorting nexin-5 isoform Iso 1
E11	S10A9	S100A9	6,30-6,88	15000-18000	5.71	13241	neXtProt	P06702-1	126	6	5	4	4	2.69	Protein S100-A9 isoform Iso 1
H9	MGMT	MGMT	8,86-9,89	21000-26000	8.28	21645	neXtProt	P16455-1	657	20	18	7	6	2.68	Methylated-DNA--protein-cysteine methyltransferase isoform Iso 1
H7	ATPG	ATP5C1	8,86-9,89	30000-35000	9.23	32996	neXtProt	P36542-1	1151	47	40	10	8	2.67	ATP synthase subunit gamma, mitochondrial isoform Liver
G7	ATPG	ATP5C1	8,24-9,80	30000-35000	9.23	32996	neXtProt	P36542-1	713	21	20	9	9	2.67	ATP synthase subunit gamma, mitochondrial isoform Liver
G6	ANXA2	ANXA2	8,24-9,80	35000-40000	7.57	38604	neXtProt	P07355-1	528	16	14	16	14	2.67	Annexin A2 isoform Iso 1
E9	TMED9	TMED9	6,30-6,88	21000-26000	7.81	27277	neXtProt	Q9BVK6-1	473	20	16	9	9	2.67	Transmembrane emp24 domain-containing protein 9 isoform Iso 1
E8	ECH1	ECH1	6,30-6,88	26000-30000	8.16	35816	neXtProt	Q13011-1	885	21	19	12	11	2.67	Delta(3,5)-Delta(2,4)-dienoyl-CoA isomerase, mitochondrial isoform Iso 1
B6	TBB4B	TUBB4B	4,45-5,11	40000-35000	4.79	49831	neXtProt	P68371-1	1514	53	42	16	14	2.67	Tubulin beta-4B chain isoform Iso 1
H4	IGHG2	IGHG2	8,86-9,89	52000-64000	7.66	35901	neXtProt	P01859-1	1781	96	80	9	9	2.66	Ig gamma-2 chain C region isoform Iso 1
H4	SQRD	SQRDL	8,86-9,89	52000-64000	9.18	49960	neXtProt	Q9Y6N5-1	943	42	35	19	16	2.66	Sulfide:quinone oxidoreductase, mitochondrial isoform Iso 1
G8	HBD	HBD	7,82-8,86	26000-30000	7.84	16055	neXtProt	P02042-1	345	10	10	5	5	2.66	Hemoglobin subunit delta isoform Iso 1
E7	ANXA4	ANXA4	6,30-6,88	30000-35000	5.83	35882	neXtProt	P09525-1	393	14	13	13	12	2.66	Annexin A4 isoform Iso 1
E5	HGD	HGD	6,30-6,88	40000-52000	6.5	49963	neXtProt	Q93099-1	817	25	22	14	12	2.66	Homogentisate 1,2-dioxygenase isoform Iso 1
D8	CLPP	CLPP	5,80-6,30	26000-30000	8.26	30180	neXtProt	Q16740-1	432	14	13	7	7	2.66	ATP-dependent Clp protease proteolytic subunit, mitochondrial isoform Iso 1
C7	PSME2	PSME2	5,11-5,80	30000-35000	5.54	27401	neXtProt	Q9UL46-1	514	20	19	10	9	2.66	Proteasome activator complex subunit 2 isoform Iso 1
B5	RINI	RNH1	4,45-5,11	40000-52000	4.71	49973	neXtProt	P13489-1	1603	37	36	15	15	2.66	Ribonuclease inhibitor isoform Iso 1
F8	PROSC	PROSC	6,88-7,82	26000-30000	7.09	30343	neXtProt	O94903-1	661	19	18	9	9	2.65	Proline synthase co-transcribed bacterial homolog protein isoform Iso 1
F8	DHE3	GLUD1	6,88-7,82	26000-30000	7.66	61398	neXtProt	P00367-1	777	28	26	20	19	2.65	Glutamate dehydrogenase 1, mitochondrial isoform Iso 1
D3	GANAB	GANAB	5,80-6,30	64000-83000	5.82	109438	neXtProt	Q14697-2	1107	75	55	34	32	2.65	Neutral alpha-glucosidase AB isoform Iso 2
B6	ENPL	HSP90B1	4,45-5,11	40000-35000	4.76	92469	neXtProt	P14625-1	1931	77	65	27	25	2.65	Endoplasmin isoform Iso 1
H2	EF1A3	EEF1A1P5	8,86-9,89	83000-116000	9.15	50185	neXtProt	Q5VTE0-1	1901	74	65	12	12	2.64	Putative elongation factor 1-alpha-like 3 isoform Iso 1
F1	ACS2B	ACSM2B	6,88-7,82	116000-up	8.5	64271	neXtProt	Q68CK6-1	683	26	26	18	18	2.64	Acyl-coenzyme A synthetase ACSM2B, mitochondrial isoform Iso 1
E5	RUVBL1	RUVBL1	6,30-6,88	40000-52000	6.02	50228	neXtProt	Q9Y265-1	1060	28	25	17	16	2.64	RuvB-like 1 isoform Iso 1
E1	HYEP	EPHX1	6,30-6,88	116000-up	6.77	52949	neXtProt	P07099-1	556	30	25	19	16	2.64	Epoxide hydrolase 1 isoform Iso 1
H6	DECR	DECR1	8,86-9,89	35000-40000	9.35	36067	neXtProt	Q16698-1	972	38	32	14	12	2.63	2,4-dienoyl-CoA reductase, mitochondrial isoform Iso 1
F9	LYPA2	LYPLA2	6,88-7,82	21000-26000	6.74	24736	neXtProt	O95372-1	282	12	11	6	6	2.63	Acyl-protein thioesterase 2 isoform Iso 1
F4	IGHG1	IGHG1	6,88-7,82	52000-64000	8.46	36105	neXtProt	P01857-1	922	29	28	11	11	2.63	Ig gamma-1 chain C region isoform Iso 1
E1	ACTB	ACTB	6,30-6,88	116000-up	5.29	41737	neXtProt	P60709-1	801	23	22	12	12	2.63	Actin, cytoplasmic 1 isoform Iso 1
H6	SUCA	SUCLG1	8,86-9,89	35000-40000	9.01	36249	neXtProt	P53597-1	1702	46	39	11	9	2.62	Succinyl-CoA ligase [ADP/GDP-forming] subunit alpha, mitochondrial isoform Iso 1
G7	THIM	ACAA2	8,24-9,80	30000-35000	8.32	41924	neXtProt	P42765-1	881	23	22	15	14	2.62	3-ketoacyl-CoA thiolase, mitochondrial isoform Iso 1
G1	THIM	ACAA2	7,82-8,86	116000-up	8.32	41924	neXtProt	P42765-1	643	20	17	12	11	2.62	3-ketoacyl-CoA thiolase, mitochondrial isoform Iso 1
F7	VDAC2	VDAC2	6,88-7,82	30000-35000	7.51	33372	neXtProt	P45880-1	868	27	22	11	10	2.62	Voltage-dependent anion-selective channel protein 2 isoform Iso 1
F5	DHAK	DAK	6,88-7,82	40000-52000	7.12	58947	neXtProt	Q3LXA3-1	1266	37	33	18	16	2.62	Triokinase/FMN cyclase isoform Iso 1
E8	PRDX3	PRDX3	6,30-6,88	26000-30000	7.68	27692	neXtProt	P30048-1	540	18	17	8	8	2.62	Thioredoxin-dependent peroxide reductase, mitochondrial isoform Iso 1
E5	BODG	BBOX1	6,30-6,88	40000-52000	6.28	44715	neXtProt	O75936-1	524	19	19	13	13	2.62	Gamma-butyrobetaine dioxygenase isoform Iso 1
E5	ENTP5	ENTPD5	6,30-6,88	40000-52000	5.92	47517	neXtProt	O75356-1	1428	35	32	13	13	2.62	Ectonucleoside triphosphate diphosphohydrolase 5 isoform Iso 1
D1	AL1L1	ALDH1L1	5,80-6,30	116000-up	5.63	98829	neXtProt	O75891-1	1470	59	45	33	29	2.62	Cytosolic 10-formyltetrahydrofolate dehydrogenase isoform Iso 1
C4	FTCD	FTCD	5,11-5,80	52000-64000	5.58	58927	neXtProt	O95954-1	1412	40	38	20	19	2.62	Formimidoyltransferase-cyclodeaminase isoform A
G6	ADH6	ADH6	8,24-9,80	35000-40000	8.05	39088	neXtProt	P28332-1	830	29	23	15	12	2.61	Alcohol dehydrogenase 6 isoform Iso 1
G5	ADH6	ADH6	8,24-9,80	40000-52000	8.05	39088	neXtProt	P28332-1	508	21	14	16	12	2.61	Alcohol dehydrogenase 6 isoform Iso 1
F5	DNJA1	DNAJA1	6,88-7,82	40000-52000	6.65	44868	neXtProt	P31689-1	648	23	22	12	12	2.61	DnaJ homolog subfamily A member 1 isoform Iso 1
E7	THTR	TST	6,30-6,88	30000-35000	6.77	33428	neXtProt	Q16762-1	414	18	16	11	11	2.61	Thiosulfate sulfurtransferase isoform Iso 1
E3	1433S	SFN	6,30-6,88	64000-83000	4.68	27774	neXtProt	P31947-1	412	16	13	10	9	2.6	14-3-3 protein sigma isoform Iso 1
H10	BLVRB	BLVRB	8,86-9,89	18000-21000	7.13	22119	neXtProt	P30043-1	944	29	22	5	5	2.59	Flavin reductase (NADPH) isoform Iso 1
F11	RM49	MRPL49	6,88-7,82	15000-18000	9.47	19198	neXtProt	Q13405-1	244	9	8	5	5	2.59	39S ribosomal protein L49, mitochondrial isoform Iso 1
D9	PRDX1	PRDX1	5,80-6,30	21000-26000	8.27	22110	neXtProt	Q06830-1	265	9	9	7	7	2.59	Peroxiredoxin-1 isoform Iso 1
D6	ALDH2	ALDH2	5,80-6,30	35000-40000	6.63	56381	neXtProt	P05091-1	1066	27	27	18	18	2.59	Aldehyde dehydrogenase, mitochondrial isoform Iso 1
B6	ATPB	ATP5B	4,45-5,11	40000-35000	5.26	56560	neXtProt	P06576-1	1218	38	32	20	18	2.59	ATP synthase subunit beta, mitochondrial isoform Iso 1
G6	IDH3B	IDH3B	8,24-9,80	35000-40000	8.64	42183	neXtProt	O43837-1	540	21	19	13	13	2.58	Isocitrate dehydrogenase [NAD] subunit beta, mitochondrial isoform B
F12	SMD2	SNRPD2	6,88-7,82	6000-15000	9.92	13526	neXtProt	P62316-1	141	6	5	6	5	2.58	Small nuclear ribonucleoprotein Sm D2 isoform Iso 1
E8	ETHE1	ETHE1	6,30-6,88	26000-30000	6.35	27872	neXtProt	O95571-1	552	15	15	7	7	2.58	Persulfide dioxygenase ETHE1, mitochondrial isoform Iso 1
E7	VDAC1	VDAC1	6,30-6,88	30000-35000	8.62	30772	neXtProt	P21796-1	552	18	16	11	10	2.58	Voltage-dependent anion-selective channel protein 1 isoform Iso 1
D6	EIF3I	EIF3I	5,80-6,30	35000-40000	5.38	36501	neXtProt	Q13347-1	468	16	15	13	13	2.58	Eukaryotic translation initiation factor 3 subunit I isoform Iso 1
D5	HMCS2	HMGCS2	5,80-6,30	40000-52000	8.4	56635	neXtProt	P54868-1	1102	31	29	16	16	2.58	Hydroxymethylglutaryl-CoA synthase, mitochondrial isoform Iso 1
C6	EIF3I	EIF3I	5,11-5,80	35000-40000	5.38	36501	neXtProt	Q13347-1	643	29	25	12	11	2.58	Eukaryotic translation initiation factor 3 subunit I isoform Iso 1
G8	ALDOB	ALDOB	7,82-8,86	26000-30000	8.01	39473	neXtProt	P05062-1	588	16	15	10	10	2.57	Fructose-bisphosphate aldolase B isoform Iso 1
G5	ALDOB	ALDOB	8,24-9,80	40000-52000	8.01	39473	neXtProt	P05062-1	897	22	20	13	12	2.57	Fructose-bisphosphate aldolase B isoform Iso 1
E5	PLIN2	PLIN2	6,30-6,88	40000-52000	6.34	48075	neXtProt	Q99541-1	1050	24	23	12	12	2.57	Perilipin-2 isoform Iso 1
B5	PDIA6	PDIA6	4,45-5,11	40000-52000	4.95	48121	neXtProt	Q15084-1	1667	44	37	12	11	2.57	Protein disulfide-isomerase A6 isoform Iso 1
E5	LMNA	LMNA	6,30-6,88	40000-52000	6.57	74139	neXtProt	P02545-1	1053	35	30	25	22	2.56	Prelamin-A/C isoform A
H8	FKBP3	FKBP3	8,86-9,89	26000-30000	9.29	25177	neXtProt	Q00688-1	367	17	14	8	8	2.55	Peptidyl-prolyl cis-trans isomerase FKBP3 isoform Iso 1
G1	AK1C2	AKR1C2	7,82-8,86	116000-up	7.13	36735	neXtProt	P52895-1	674	21	20	11	11	2.55	Aldo-keto reductase family 1 member C2 isoform Iso 1
F9	KAD4	AK4	6,88-7,82	21000-26000	8.47	25268	neXtProt	P27144-1	342	11	11	7	7	2.55	Adenylate kinase 4, mitochondrial isoform Iso 1
F5	HSDL2	HSDL2	6,88-7,82	40000-52000	8.07	45395	neXtProt	Q6YN16-1	714	21	19	15	14	2.55	Hydroxysteroid dehydrogenase-like protein 2 isoform Iso 1
E9	KAD4	AK4	6,30-6,88	21000-26000	8.47	25268	neXtProt	P27144-1	210	9	9	6	6	2.55	Adenylate kinase 4, mitochondrial isoform Iso 1
E8	KAD4	AK4	6,30-6,88	26000-30000	8.47	25268	neXtProt	P27144-1	254	9	9	7	7	2.55	Adenylate kinase 4, mitochondrial isoform Iso 1
E6	AK1C1	AKR1C1	6,30-6,88	35000-40000	8.02	36788	neXtProt	Q04828-1	848	30	28	10	9	2.55	Aldo-keto reductase family 1 member C1 isoform Iso 1
D9	SAR1A	SAR1A	5,80-6,30	21000-26000	6.21	22366	neXtProt	Q9NR31-1	490	19	15	6	6	2.55	GTP-binding protein SAR1a isoform Iso 1
C9	ABHEB	ABHD14B	5,11-5,80	21000-26000	5.94	22345	neXtProt	Q96IU4-1	275	12	11	6	6	2.55	Alpha/beta hydrolase domain-containing protein 14B isoform Iso 1
A8	1433B	YWHAB	3,70-4,45	26000-30000	4.76	28082.4	neXtProt	P31946-1	515	23	21	7	7	2.55	14-3-3 protein beta/alpha isoform Long
G6	ADHX	ADH5	8,24-9,80	35000-40000	7.45	39724	neXtProt	P11766-1	667	26	23	13	12	2.54	Alcohol dehydrogenase class-3 isoform Iso 1
F6	AK1C3	AKR1C3	6,88-7,82	35000-40000	8.06	36853	neXtProt	P42330-1	1074	34	31	11	10	2.54	Aldo-keto reductase family 1 member C3 isoform Iso 1
F6	ADHX	ADH5	6,88-7,82	35000-40000	7.45	39724	neXtProt	P11766-1	556	24	21	12	11	2.54	Alcohol dehydrogenase class-3 isoform Iso 1
E12	COX5B	COX5B	6,30-6,88	6000-15000	9.07	13695	neXtProt	P10606-1	228	9	8	5	5	2.54	Cytochrome c oxidase subunit 5B, mitochondrial isoform Iso 1
D12	COX5B	COX5B	5,80-6,30	6000-15000	9.07	13695	neXtProt	P10606-1	146	5	5	4	4	2.54	Cytochrome c oxidase subunit 5B, mitochondrial isoform Iso 1
B5	KAP2	PRKAR2A	4,45-5,11	40000-52000	4.96	45518	neXtProt	P13861-1	1255	37	26	17	13	2.54	cAMP-dependent protein kinase type II-alpha regulatory subunit isoform Iso 1
F8	PRS8	PSMC5	6,88-7,82	26000-30000	7.11	45626	neXtProt	P62195-1	772	24	22	14	13	2.53	26S protease regulatory subunit 8 isoform Iso 1
H10	ADH1G	ADH1C	8,86-9,89	18000-21000	8.63	39868	neXtProt	P00326-1	1349	55	48	13	12	2.52	Alcohol dehydrogenase 1C isoform Iso 1
G9	ADH1A	ADH1A	7,82-8,86	21000-26000	8.26	39859	neXtProt	P07327-1	1575	52	48	13	12	2.52	Alcohol dehydrogenase 1A isoform Iso 1
G8	ADH1G	ADH1C	7,82-8,86	26000-30000	8.63	39868	neXtProt	P00326-1	882	29	27	14	13	2.52	Alcohol dehydrogenase 1C isoform Iso 1
G12	ADH1B	ADH1B	7,82-8,86	6000-15000	8.63	39855	neXtProt	P00325-1	1158	50	44	11	10	2.52	Alcohol dehydrogenase 1B isoform Iso 1
F1	ADH1A	ADH1A	6,88-7,82	116000-up	8.26	39859	neXtProt	P07327-1	800	23	20	13	11	2.52	Alcohol dehydrogenase 1A isoform Iso 1
F1	EF2	EEF2	6,88-7,82	116000-up	6.41	95338	neXtProt	P13639-1	1234	47	40	27	25	2.52	Elongation factor 2 isoform Iso 1
F1	SARDH	SARDH	6,88-7,82	116000-up	6.8	101036	neXtProt	Q9UL12-1	1785	60	53	30	28	2.52	Sarcosine dehydrogenase, mitochondrial isoform Iso 1
E7	PSMD7	PSMD7	6,30-6,88	30000-35000	6.29	37025	neXtProt	P51665-1	466	16	15	12	11	2.52	26S proteasome non-ATPase regulatory subunit 7 isoform Iso 1
E6	APOL2	APOL2	6,30-6,88	35000-40000	6.28	37092	neXtProt	Q9BQE5-1	967	23	23	9	9	2.51	Apolipoprotein L2 isoform Iso 1
A8	1433G	YWHAG	3,70-4,45	26000-30000	4.8	28303	neXtProt	P61981-1	736	27	23	9	7	2.51	14-3-3 protein gamma isoform Iso 1
H9	PSB5	PSMB5	8,86-9,89	21000-26000	6.44	28480	neXtProt	P28074-1	811	28	24	10	8	2.5	Proteasome subunit beta type-5 isoform Iso 1
H10	ARPC4	ARPC4	8,86-9,89	18000-21000	8.53	19667	neXtProt	P59998-1	508	17	15	7	7	2.5	Actin-related protein 2/3 complex subunit 4 isoform Iso 1
G4	C1TC	MTHFD1	8,24-9,80	52000-64000	6.89	101559	neXtProt	P11586-1	1741	52	48	33	31	2.5	C-1-tetrahydrofolate synthase, cytoplasmic isoform Iso 1
G12	CH10	HSPE1	7,82-8,86	6000-15000	8.89	10931	neXtProt	P61604-1	69	8	5	5	4	2.5	10 kDa heat shock protein, mitochondrial isoform Iso 1
E1	S10A8	S100A8	6,30-6,88	116000-up	6.5	10834	neXtProt	P05109-1	119	5	4	3	3	2.5	Protein S100-A8 isoform Iso 1
D8	S10A8	S100A8	5,80-6,30	26000-30000	6.5	10834	neXtProt	P05109-1	64	4	4	3	3	2.5	Protein S100-A8 isoform Iso 1
D7	S10A8	S100A8	5,80-6,30	30000-35000	6.5	10834	neXtProt	P05109-1	174	5	5	3	3	2.5	Protein S100-A8 isoform Iso 1
C3	LMNB1	LMNB1	5,11-5,80	64000-83000	5.11	66408	neXtProt	P20700-1	1054	41	35	25	22	2.5	Lamin-B1 isoform Iso 1
G1	GSTK1	GSTK1	7,82-8,86	116000-up	8.51	25496	neXtProt	Q9Y2Q3-1	422	9	9	6	6	2.49	Glutathione S-transferase kappa 1 isoform Iso 1
G1	S14L2	SEC14L2	7,82-8,86	116000-up	7.95	46145	neXtProt	O76054-1	703	23	22	11	11	2.49	SEC14-like protein 2 isoform Iso 1
F7	ADH4	ADH4	6,88-7,82	30000-35000	8.25	40221	neXtProt	P08319-1	556	18	17	11	11	2.49	Alcohol dehydrogenase 4 isoform Iso 1
F1	ADH4	ADH4	6,88-7,82	116000-up	8.25	40221	neXtProt	P08319-1	701	20	19	12	11	2.49	Alcohol dehydrogenase 4 isoform Iso 1
F5	MMSA	ALDH6A1	6,88-7,82	40000-52000	8.72	57839	neXtProt	Q02252-1	889	29	26	19	17	2.48	Methylmalonate-semialdehyde dehydrogenase [acylating], mitochondrial isoform Iso 1
F4	GPT2	GPT2	6,88-7,82	52000-64000	7.85	57904	neXtProt	Q8TD30-1	798	25	22	15	14	2.48	Alanine aminotransferase 2 isoform Iso 1
E5	PDK2	PDK2	6,30-6,88	40000-52000	6.14	46153	neXtProt	Q15119-1	749	19	19	13	13	2.48	[Pyruvate dehydrogenase (acetyl-transferring)] kinase isozyme 2, mitochondrial isoform Iso 1
C6	GBB2	GNB2	5,11-5,80	35000-40000	5.6	37331	neXtProt	P62879-1	941	30	27	11	10	2.48	Guanine nucleotide-binding protein G(I)/G(S)/G(T) subunit beta-2 isoform Iso 1
G3	MTP	MTTP	8,24-9,80	64000-83000	8.61	99351	neXtProt	P55157-1	1031	39	37	29	29	2.47	Microsomal triglyceride transfer protein large subunit isoform Iso 1
G1	AK1D1	AKR1D1	7,82-8,86	116000-up	7.14	37376	neXtProt	P51857-1	462	19	17	13	11	2.47	3-oxo-5-beta-steroid 4-dehydrogenase isoform Iso 1
F9	GSTA2	GSTA2	6,88-7,82	21000-26000	8.51	25664	neXtProt	P09210-1	429	18	17	8	8	2.47	Glutathione S-transferase A2 isoform Iso 1
F8	GSTA2	GSTA2	6,88-7,82	26000-30000	8.51	25664	neXtProt	P09210-1	457	23	20	9	8	2.47	Glutathione S-transferase A2 isoform Iso 1
F11	H2B2F	HIST2H2BF	6,88-7,82	15000-18000	10.31	13920	neXtProt	Q5QNW6-1	373	8	8	3	3	2.47	Histone H2B type 2-F isoform Iso 1
E11	H2B1J	HIST1H2BJ	6,30-6,88	15000-18000	10.31	13904	neXtProt	P06899-1	428	9	9	4	4	2.47	Histone H2B type 1-J isoform Iso 1
D12	H2B1J	HIST1H2BJ	5,80-6,30	6000-15000	10.31	13904	neXtProt	P06899-1	205	7	7	4	4	2.47	Histone H2B type 1-J isoform Iso 1
C6	GBB1	GNB1	5,11-5,80	35000-40000	5.6	37377	neXtProt	P62873-1	1140	30	28	10	10	2.47	Guanine nucleotide-binding protein G(I)/G(S)/G(T) subunit beta-1 isoform Iso 1
B5	PRS6A	PSMC3	4,45-5,11	40000-52000	5.13	49203	neXtProt	P17980-1	643	33	24	15	14	2.47	26S protease regulatory subunit 6A isoform Iso 1
E7	PLPP	PDXP	6,30-6,88	30000-35000	6.11	31698	neXtProt	Q96GD0-1	497	14	13	10	10	2.46	Pyridoxal phosphate phosphatase isoform Iso 1
E5	MP2K1	MAP2K1	6,30-6,88	40000-52000	6.18	43439	neXtProt	Q02750-1	665	24	20	12	10	2.46	Dual specificity mitogen-activated protein kinase kinase 1 isoform Iso 1
E5	PCCB	PCCB	6,30-6,88	40000-52000	7.56	58215	neXtProt	P05166-1	927	28	25	18	17	2.46	Propionyl-CoA carboxylase beta chain, mitochondrial isoform Iso 1
E3	IC1	SERPING1	6,30-6,88	64000-83000	6.09	55154	neXtProt	P05155-1	895	28	28	14	14	2.46	Plasma protease C1 inhibitor isoform Iso 1
D6	PP1A	PPP1CA	5,80-6,30	35000-40000	5.94	37512	neXtProt	P62136-1	685	20	18	10	10	2.46	Serine/threonine-protein phosphatase PP1-alpha catalytic subunit isoform Iso 1
B11	IF5A1	EIF5A	4,45-5,11	15000-18000	5.07	16832	neXtProt	P63241-1	166	15	8	6	4	2.46	Eukaryotic translation initiation factor 5A-1 isoform Iso 1
H6	MMAA	MMAA	8,86-9,89	35000-40000	9.37	46538	neXtProt	Q8IVH4-1	1701	46	45	13	13	2.45	Methylmalonic aciduria type A protein, mitochondrial isoform Iso 1
G12	CYTA	CSTA	7,82-8,86	6000-15000	5.38	11006	neXtProt	P01040-1	348	16	12	5	4	2.45	Cystatin-A isoform Iso 1
F1	ACS2A	ACSM2A	6,88-7,82	116000-up	8.34	64223	neXtProt	Q08AH3-1	601	28	24	19	17	2.45	Acyl-coenzyme A synthetase ACSM2A, mitochondrial isoform Iso 1
D9	PARK7	PARK7	5,80-6,30	21000-26000	6.32	19891	neXtProt	Q99497-1	310	13	11	7	7	2.45	Protein deglycase DJ-1 isoform Iso 1
C8	CLIC4	CLIC4	5,11-5,80	26000-30000	5.45	28772	neXtProt	Q9Y696-1	384	17	15	8	8	2.45	Chloride intracellular channel protein 4 isoform Iso 1
G9	DCXR	DCXR	7,82-8,86	21000-26000	8.33	25913	neXtProt	Q7Z4W1-1	764	23	22	9	8	2.44	L-xylulose reductase isoform Iso 1
G7	DCXR	DCXR	8,24-9,80	30000-35000	8.33	25913	neXtProt	Q7Z4W1-1	553	14	13	8	7	2.44	L-xylulose reductase isoform Iso 1
F9	DCXR	DCXR	6,88-7,82	21000-26000	8.33	25913	neXtProt	Q7Z4W1-1	339	11	10	8	8	2.44	L-xylulose reductase isoform Iso 1
F1	EFTU	TUFM	6,88-7,82	116000-up	7.26	49541	neXtProt	P49411-1	447	23	18	17	14	2.44	Elongation factor Tu, mitochondrial isoform Iso 1
D8	NQO2	NQO2	5,80-6,30	26000-30000	5.87	25918	neXtProt	P16083-1	322	12	12	8	8	2.44	Ribosyldihydronicotinamide dehydrogenase [quinone] isoform Iso 1
D7	PBLD	PBLD	5,80-6,30	30000-35000	6.06	31785	neXtProt	P30039-1	465	13	12	9	9	2.44	Phenazine biosynthesis-like domain-containing protein isoform Iso 1
D5	SNX6	SNX6	5,80-6,30	40000-52000	5.81	46648	neXtProt	Q9UNH7-1	746	22	20	15	13	2.44	Sorting nexin-6 isoform Iso 1
F7	CAH1	CA1	6,88-7,82	30000-35000	6.59	28870	neXtProt	P00915-1	389	16	13	8	7	2.43	Carbonic anhydrase 1 isoform Iso 1
F4	KPYR	PKLR	6,88-7,82	52000-64000	6.59	58494	neXtProt	P30613-2	949	28	26	20	18	2.43	Pyruvate kinase PKLR isoform L-type
F1	CAH1	CA1	6,88-7,82	116000-up	6.59	28870	neXtProt	P00915-1	555	17	15	9	8	2.43	Carbonic anhydrase 1 isoform Iso 1
E7	ST1B1	SULT1B1	6,30-6,88	30000-35000	6.57	34899	neXtProt	O43704-1	468	16	15	10	10	2.43	Sulfotransferase family cytosolic 1B member 1 isoform Iso 1
C3	ACTN1	ACTN1	5,11-5,80	64000-83000	5.25	103058	neXtProt	P12814-1	1920	75	63	34	29	2.43	Alpha-actinin-1 isoform Iso 1
F6	TOM40	TOMM40	6,88-7,82	35000-40000	6.79	37893	neXtProt	O96008-1	725	20	18	9	8	2.42	Mitochondrial import receptor subunit TOM40 homolog isoform Iso 1
F4	ACSM5	ACSM5	6,88-7,82	52000-64000	8.69	64760	neXtProt	Q6NUN0-1	1481	36	35	20	20	2.42	Acyl-coenzyme A synthetase ACSM5, mitochondrial isoform Iso 1
E9	COMDA	COMMD10	6,30-6,88	21000-26000	6.09	22966	neXtProt	Q9Y6G5-1	311	12	11	9	8	2.42	COMM domain-containing protein 10 isoform Iso 1
G4	PSD12	PSMD12	8,24-9,80	52000-64000	7.53	52904	neXtProt	O00232-1	749	27	22	14	14	2.41	26S proteasome non-ATPase regulatory subunit 12 isoform Iso 1
F5	PCKGM	PCK2	6,88-7,82	40000-52000	7.57	70729	neXtProt	Q16822-1	2918	56	56	20	20	2.41	Phosphoenolpyruvate carboxykinase [GTP], mitochondrial isoform Iso 1
F1	HGD	HGD	6,88-7,82	116000-up	6.5	49963	neXtProt	Q93099-1	607	25	21	14	14	2.41	Homogentisate 1,2-dioxygenase isoform Iso 1
D6	TBB4B	TUBB4B	5,80-6,30	35000-40000	4.79	49831	neXtProt	P68371-1	821	23	21	15	14	2.41	Tubulin beta-4B chain isoform Iso 1
D4	CNDP2	CNDP2	5,80-6,30	52000-64000	5.66	52878	neXtProt	Q96KP4-1	458	31	20	17	16	2.41	Cytosolic non-specific dipeptidase isoform Iso 1
D12	H2A2A	HIST2H2AA3	5,80-6,30	6000-15000	10.9	14095	neXtProt	Q6FI13-1	241	10	10	4	4	2.41	Histone H2A type 2-A isoform Iso 1
G4	FIBB	FGB	8,24-9,80	52000-64000	8.54	55928	neXtProt	P02675-1	862	32	29	18	17	2.4	Fibrinogen beta chain isoform Iso 1
F5	GLYM	SHMT2	6,88-7,82	40000-52000	8.76	55993	neXtProt	P34897-1	934	27	26	16	16	2.4	Serine hydroxymethyltransferase, mitochondrial isoform Iso 1
F1	HYEP	EPHX1	6,88-7,82	116000-up	6.77	52949	neXtProt	P07099-1	540	25	21	16	14	2.4	Epoxide hydrolase 1 isoform Iso 1
E7	ST1E1	SULT1E1	6,30-6,88	30000-35000	6.18	35126	neXtProt	P49888-1	358	15	13	12	11	2.4	Estrogen sulfotransferase isoform Iso 1
E5	NLTP	SCP2	6,30-6,88	40000-52000	6.44	58993	neXtProt	P22307-1	1018	34	31	15	14	2.4	Non-specific lipid-transfer protein isoform SCPx
D5	TBA1A	TUBA1A	5,80-6,30	40000-52000	4.94	50135	neXtProt	Q71U36-1	649	25	20	13	12	2.4	Tubulin alpha-1A chain isoform Iso 1
F7	FN3K	FN3K	6,88-7,82	30000-35000	7.13	35171	neXtProt	Q9H479-1	513	19	15	10	10	2.39	Fructosamine-3-kinase isoform Iso 1
F3	SARDH	SARDH	6,88-7,82	64000-83000	6.8	101036	neXtProt	Q9UL12-1	2220	67	64	29	29	2.39	Sarcosine dehydrogenase, mitochondrial isoform Iso 1
E5	ENOA	ENO1	6,30-6,88	40000-52000	7.01	47169	neXtProt	P06733-1	920	25	25	14	14	2.39	Alpha-enolase isoform alpha-enolase
G1	C1TC	MTHFD1	7,82-8,86	116000-up	6.89	101559	neXtProt	P11586-1	1752	48	45	33	32	2.38	C-1-tetrahydrofolate synthase, cytoplasmic isoform Iso 1
F12	FABPL	FABP1	6,88-7,82	6000-15000	6.6	14208	neXtProt	P07148-1	237	12	8	5	5	2.38	Fatty acid-binding protein, liver isoform Iso 1
F1	FABPL	FABP1	6,88-7,82	116000-up	6.6	14208	neXtProt	P07148-1	210	9	6	4	4	2.38	Fatty acid-binding protein, liver isoform Iso 1
E6	THIC	ACAT2	6,30-6,88	35000-40000	6.46	41350	neXtProt	Q9BWD1-1	990	29	26	11	10	2.38	Acetyl-CoA acetyltransferase, cytosolic isoform Iso 1
C12	FABPL	FABP1	5,11-5,80	6000-15000	6.6	14208	neXtProt	P07148-1	203	12	7	4	4	2.38	Fatty acid-binding protein, liver isoform Iso 1
B12	FABPL	FABP1	4,45-5,11	6000-15000	6.6	14208	neXtProt	P07148-1	262	12	10	5	5	2.38	Fatty acid-binding protein, liver isoform Iso 1
F12	RL38	RPL38	6,88-7,82	6000-15000	10.1	8218	neXtProt	P63173-1	76	3	3	2	2	2.37	60S ribosomal protein L38 isoform Iso 1
F1	AL8A1	ALDH8A1	6,88-7,82	116000-up	6.76	53401	neXtProt	Q9H2A2-1	882	32	25	16	14	2.37	Aldehyde dehydrogenase family 8 member A1 isoform Iso 1
H4	AATM	GOT2	8,86-9,89	52000-64000	9.14	47517	neXtProt	P00505-1	1106	42	34	18	15	2.36	Aspartate aminotransferase, mitochondrial isoform Iso 1
H1	DHI1	HSD11B1	8,86-9,89	116000-up	8.71	32401	neXtProt	P28845-1	780	32	28	7	7	2.36	Corticosteroid 11-beta-dehydrogenase isozyme 1 isoform Iso 1
G1	AOFA	MAOA	7,82-8,86	116000-up	7.94	59681	neXtProt	P21397-1	781	28	26	17	15	2.36	Amine oxidase [flavin-containing] A isoform Iso 1
F4	SERA	PHGDH	6,88-7,82	52000-64000	6.29	56650	neXtProt	O43175-1	1091	27	25	17	16	2.36	D-3-phosphoglycerate dehydrogenase isoform Iso 1
F4	AOFA	MAOA	6,88-7,82	52000-64000	7.94	59681	neXtProt	P21397-1	817	31	29	20	18	2.36	Amine oxidase [flavin-containing] A isoform Iso 1
E4	TRXR2	TXNRD2	6,30-6,88	54000-72000	7.24	56506	neXtProt	Q9NNW7-1	990	28	25	13	13	2.36	Thioredoxin reductase 2, mitochondrial isoform Iso 1
H9	PSB1	PSMB1	8,86-9,89	21000-26000	8.27	26489	neXtProt	P20618-1	371	19	15	9	7	2.35	Proteasome subunit beta type-1 isoform Iso 1
H5	PGK1	PGK1	8,86-9,89	40000-52000	8.3	44614	neXtProt	P00558-1	1274	41	30	16	14	2.35	Phosphoglycerate kinase 1 isoform Iso 1
G3	ATPA	ATP5A1	8,24-9,80	64000-83000	9.16	59750	neXtProt	P25705-1	1376	36	31	20	18	2.35	ATP synthase subunit alpha, mitochondrial isoform Iso 1
F4	ACSL1	ACSL1	6,88-7,82	52000-64000	6.81	77943	neXtProt	P33121-1	1051	33	31	22	21	2.35	Long-chain-fatty-acid--CoA ligase 1 isoform Iso 1
E1	ACSL1	ACSL1	6,30-6,88	116000-up	6.81	77943	neXtProt	P33121-1	1060	41	35	24	24	2.35	Long-chain-fatty-acid--CoA ligase 1 isoform Iso 1
D5	PDIA3	PDIA3	5,80-6,30	40000-52000	5.98	56782	neXtProt	P30101-1	920	27	25	16	16	2.35	Protein disulfide-isomerase A3 isoform Iso 1
H9	H4	HIST1H4A	8,86-9,89	21000-26000	11.36	11367	neXtProt	P62805-1	87	7	6	4	3	2.34	Histone H4 isoform Iso 1
H9	PECR	PECR	8,86-9,89	21000-26000	8.97	32544	neXtProt	Q9BY49-1	545	24	20	11	9	2.34	Peroxisomal trans-2-enoyl-CoA reductase isoform Iso 1
H8	LAC6	IGLC6	8,86-9,89	26000-30000	6.91	11277	neXtProt	P0CF74-1	579	21	16	3	3	2.34	Ig lambda-6 chain C region isoform Iso 1
H8	DCD	DCD	8,86-9,89	26000-30000	6.09	11283	neXtProt	P81605-1	422	16	12	4	4	2.34	Dermcidin isoform Iso 1
H7	DCD	DCD	8,86-9,89	30000-35000	6.09	11283	neXtProt	P81605-1	425	12	11	4	4	2.34	Dermcidin isoform Iso 1
H5	H4	HIST1H4A	8,86-9,89	40000-52000	11.36	11367	neXtProt	P62805-1	121	7	6	3	3	2.34	Histone H4 isoform Iso 1
H3	DCD	DCD	8,86-9,89	64000-83000	6.09	11283	neXtProt	P81605-1	222	12	9	3	3	2.34	Dermcidin isoform Iso 1
H3	H4	HIST1H4A	8,86-9,89	64000-83000	11.36	11367	neXtProt	P62805-1	125	7	6	3	3	2.34	Histone H4 isoform Iso 1
H2	H4	HIST1H4A	8,86-9,89	83000-116000	11.36	11367	neXtProt	P62805-1	156	8	8	3	3	2.34	Histone H4 isoform Iso 1
H10	H4	HIST1H4A	8,86-9,89	18000-21000	11.36	11367	neXtProt	P62805-1	83	7	6	4	3	2.34	Histone H4 isoform Iso 1
H1	DCD	DCD	8,86-9,89	116000-up	6.09	11283	neXtProt	P81605-1	289	12	11	4	4	2.34	Dermcidin isoform Iso 1
G9	DCD	DCD	7,82-8,86	21000-26000	6.09	11283	neXtProt	P81605-1	633	17	15	3	3	2.34	Dermcidin isoform Iso 1
G7	DCD	DCD	8,24-9,80	30000-35000	6.09	11283	neXtProt	P81605-1	321	8	7	3	3	2.34	Dermcidin isoform Iso 1
G7	DHRS4	DHRS4	8,24-9,80	30000-35000	8.81	29537	neXtProt	Q9BTZ2-1	373	16	13	10	8	2.34	Dehydrogenase/reductase SDR family member 4 isoform Iso 1
G5	DCD	DCD	8,24-9,80	40000-52000	6.09	11283	neXtProt	P81605-1	258	7	7	3	3	2.34	Dermcidin isoform Iso 1
G4	DCD	DCD	8,24-9,80	52000-64000	6.09	11283	neXtProt	P81605-1	211	5	5	3	3	2.34	Dermcidin isoform Iso 1
G4	H4	HIST1H4A	8,24-9,80	52000-64000	11.36	11367	neXtProt	P62805-1	206	4	4	4	4	2.34	Histone H4 isoform Iso 1
G3	H4	HIST1H4A	8,24-9,80	64000-83000	11.36	11367	neXtProt	P62805-1	156	4	4	4	4	2.34	Histone H4 isoform Iso 1
G2	H4	HIST1H4A	8,24-9,80	83000-116000	11.36	11367	neXtProt	P62805-1	145	5	5	4	4	2.34	Histone H4 isoform Iso 1
G11	H4	HIST1H4A	7,82-8,86	15000-18000	11.36	11367	neXtProt	P62805-1	135	6	6	3	3	2.34	Histone H4 isoform Iso 1
G10	DUS3	DUSP3	7,82-8,86	18000-21000	7.66	20478	neXtProt	P51452-1	566	17	14	6	6	2.34	Dual specificity protein phosphatase 3 isoform Iso 1
F8	DHRS4	DHRS4	6,88-7,82	26000-30000	8.81	29537	neXtProt	Q9BTZ2-1	711	19	16	10	8	2.34	Dehydrogenase/reductase SDR family member 4 isoform Iso 1
F7	DCD	DCD	6,88-7,82	30000-35000	6.09	11283	neXtProt	P81605-1	281	6	6	3	3	2.34	Dermcidin isoform Iso 1
F11	DCD	DCD	6,88-7,82	15000-18000	6.09	11283	neXtProt	P81605-1	229	6	6	3	3	2.34	Dermcidin isoform Iso 1
F10	H4	HIST1H4A	6,88-7,82	18000-21000	11.36	11367	neXtProt	P62805-1	141	4	4	3	3	2.34	Histone H4 isoform Iso 1
E8	DCD	DCD	6,30-6,88	26000-30000	6.09	11283	neXtProt	P81605-1	232	6	6	3	3	2.34	Dermcidin isoform Iso 1
E8	KHK	KHK	6,30-6,88	26000-30000	5.64	32730	neXtProt	P50053-1	274	14	13	9	8	2.34	Ketohexokinase isoform C
E6	DCD	DCD	6,30-6,88	35000-40000	6.09	11283	neXtProt	P81605-1	315	8	7	4	3	2.34	Dermcidin isoform Iso 1
E4	H4	HIST1H4A	6,30-6,88	54000-72000	11.36	11367	neXtProt	P62805-1	157	5	4	4	4	2.34	Histone H4 isoform Iso 1
E3	DCD	DCD	6,30-6,88	64000-83000	6.09	11283	neXtProt	P81605-1	232	5	5	2	2	2.34	Dermcidin isoform Iso 1
D6	DCD	DCD	5,80-6,30	35000-40000	6.09	11283	neXtProt	P81605-1	174	5	5	3	3	2.34	Dermcidin isoform Iso 1
D5	SAHH	AHCY	5,80-6,30	40000-52000	5.92	47716	neXtProt	P23526-1	729	25	21	15	13	2.34	Adenosylhomocysteinase isoform Iso 1
D11	H4	HIST1H4A	5,80-6,30	15000-18000	11.36	11367	neXtProt	P62805-1	96	5	4	3	3	2.34	Histone H4 isoform Iso 1
C9	H4	HIST1H4A	5,11-5,80	21000-26000	11.36	11367	neXtProt	P62805-1	152	4	4	3	3	2.34	Histone H4 isoform Iso 1
C4	DCD	DCD	5,11-5,80	52000-64000	6.09	11283	neXtProt	P81605-1	195	9	7	4	3	2.34	Dermcidin isoform Iso 1
C1	H4	HIST1H4A	5,11-5,80	116000-up	11.36	11367	neXtProt	P62805-1	198	7	7	3	3	2.34	Histone H4 isoform Iso 1
B7	DCD	DCD	4,45-5,11	30000-35000	6.09	11283	neXtProt	P81605-1	137	9	7	4	3	2.34	Dermcidin isoform Iso 1
B1	DCD	DCD	4,45-5,11	116000-up	6.09	11283	neXtProt	P81605-1	377	10	8	3	3	2.34	Dermcidin isoform Iso 1
A12	H4	HIST1H4A	3,70-4,45	6000-15000	11.36	11367	neXtProt	P62805-1	145	6	5	4	4	2.34	Histone H4 isoform Iso 1
H4	PDIA1	P4HB	8,86-9,89	52000-64000	4.76	57116.4	neXtProt	P07237-1	1078	48	41	19	18	2.33	Protein disulfide-isomerase isoform Iso 1
G7	ROA1	HNRNPA1	8,24-9,80	30000-35000	9.17	38746	neXtProt	P09651-1	707	23	21	10	9	2.33	Heterogeneous nuclear ribonucleoprotein A1 isoform A1-B
G5	ACTB	ACTB	8,24-9,80	40000-52000	5.29	41737	neXtProt	P60709-1	496	21	18	11	9	2.33	Actin, cytoplasmic 1 isoform Iso 1
F9	SDF2L	SDF2L1	6,88-7,82	21000-26000	6.89	21360	neXtProt	Q9HCN8-1	374	14	11	8	6	2.33	Stromal cell-derived factor 2-like protein 1 isoform Iso 1
F4	CLPX	CLPX	6,88-7,82	52000-64000	7.51	69224	neXtProt	O76031-1	1051	35	30	24	21	2.33	ATP-dependent Clp protease ATP-binding subunit clpX-like, mitochondrial isoform Iso 1
E8	ECHD3	ECHDC3	6,30-6,88	26000-30000	8.9	32634	neXtProt	Q96DC8-1	413	15	15	6	6	2.33	Enoyl-CoA hydratase domain-containing protein 3, mitochondrial isoform Iso 1
E1	DARS	DARS	6,30-6,88	116000-up	6.11	57136	neXtProt	P14868-1	505	23	19	21	17	2.33	Aspartate--tRNA ligase, cytoplasmic isoform Iso 1
A8	IF6	EIF6	3,70-4,45	26000-30000	4.56	26599	neXtProt	P56537-1	397	15	14	7	7	2.33	Eukaryotic translation initiation factor 6 isoform Iso 1
H10	MCTS1	MCTS1	8,86-9,89	18000-21000	8.98	20555	neXtProt	Q9ULC4-1	484	17	13	7	6	2.32	Malignant T-cell-amplified sequence 1 isoform Iso 1
E7	RS3	RPS3	6,30-6,88	30000-35000	9.68	26688	neXtProt	P23396-1	318	10	9	10	9	2.32	40S ribosomal protein S3 isoform Iso 1
D10	ARF3	ARF3	5,80-6,30	18000-21000	6.84	20600	neXtProt	P61204-1	369	11	11	6	6	2.32	ADP-ribosylation factor 3 isoform Iso 1
G6	PTGR1	PTGR1	8,24-9,80	35000-40000	8.45	35870	neXtProt	Q14914-1	479	19	17	9	9	2.31	Prostaglandin reductase 1 isoform Iso 1
G5	IGHG2	IGHG2	8,24-9,80	40000-52000	7.66	35901	neXtProt	P01859-1	977	39	31	11	9	2.31	Ig gamma-2 chain C region isoform Iso 1
F7	HPTR	HPR	6,88-7,82	30000-35000	6.63	39030	neXtProt	P00739-1	759	27	24	13	10	2.31	Haptoglobin-related protein isoform Iso 1
F7	PDIP2	POLDIP2	6,88-7,82	30000-35000	8.8	42033	neXtProt	Q9Y2S7-1	724	24	22	11	11	2.31	Polymerase delta-interacting protein 2 isoform Iso 1
F5	IGHG2	IGHG2	6,88-7,82	40000-52000	7.66	35901	neXtProt	P01859-1	834	27	25	10	10	2.31	Ig gamma-2 chain C region isoform Iso 1
E6	FCL	TSTA3	6,30-6,88	35000-40000	6.12	35892	neXtProt	Q13630-1	467	16	15	11	11	2.31	GDP-L-fucose synthase isoform Iso 1
E3	ACTC	ACTC1	6,30-6,88	64000-83000	5.23	42019	neXtProt	P68032-1	846	27	23	13	10	2.31	Actin, alpha cardiac muscle 1 isoform Iso 1
D5	MPPB	PMPCB	5,80-6,30	40000-52000	6.38	54366	neXtProt	O75439-1	745	27	24	16	16	2.31	Mitochondrial-processing peptidase subunit beta isoform Iso 1
H2	ADH6	ADH6	8,86-9,89	83000-116000	8.05	39088	neXtProt	P28332-1	1106	41	33	12	10	2.3	Alcohol dehydrogenase 6 isoform Iso 1
F6	S10A7	S100A7	6,88-7,82	35000-40000	6.27	11470	neXtProt	P31151-1	120	4	4	2	2	2.3	Protein S100-A7 isoform Iso 1
F4	S10A7	S100A7	6,88-7,82	52000-64000	6.27	11470	neXtProt	P31151-1	180	5	5	3	3	2.3	Protein S100-A7 isoform Iso 1
F11	S10A7	S100A7	6,88-7,82	15000-18000	6.27	11470	neXtProt	P31151-1	195	4	4	3	3	2.3	Protein S100-A7 isoform Iso 1
E8	S10A7	S100A7	6,30-6,88	26000-30000	6.27	11470	neXtProt	P31151-1	126	5	4	3	3	2.3	Protein S100-A7 isoform Iso 1
E7	2B11	HLA-DRB1	6,30-6,88	30000-35000	7.61	29914	neXtProt	P04229-1	509	18	14	9	8	2.3	HLA class II histocompatibility antigen, DRB1-1 beta chain isoform Iso 1
E11	S10A7	S100A7	6,30-6,88	15000-18000	6.27	11470	neXtProt	P31151-1	183	6	5	2	2	2.3	Protein S100-A7 isoform Iso 1
D7	S10A7	S100A7	5,80-6,30	30000-35000	6.27	11470	neXtProt	P31151-1	176	4	4	2	2	2.3	Protein S100-A7 isoform Iso 1
H1	PPIB	PPIB	8,86-9,89	116000-up	9.42	23742	neXtProt	P23284-1	365	14	13	8	7	2.29	Peptidyl-prolyl cis-trans isomerase B isoform Iso 1
E4	XRCC6	XRCC6	6,30-6,88	54000-72000	6.23	69843.1	neXtProt	P12956-1	1154	34	32	20	19	2.29	X-ray repair cross-complementing protein 6 isoform Iso 1
B6	IF2A	EIF2S1	4,45-5,11	40000-35000	5.02	36112	neXtProt	P05198-1	523	26	17	14	12	2.29	Eukaryotic translation initiation factor 2 subunit 1 isoform Iso 1
E10	VPS25	VPS25	6,30-6,88	18000-21000	5.97	20747	neXtProt	Q9BRG1-1	202	8	8	7	7	2.28	Vacuolar protein-sorting-associated protein 25 isoform Iso 1
D7	APOE	APOE	5,80-6,30	30000-35000	5.65	36154	neXtProt	P02649-1	412	12	12	10	10	2.28	Apolipoprotein E isoform Iso 1
D6	ODPB	PDHB	5,80-6,30	35000-40000	6.2	39233	neXtProt	P11177-1	514	20	18	10	9	2.28	Pyruvate dehydrogenase E1 component subunit beta, mitochondrial isoform Iso 1
G4	TCPD	CCT4	8,24-9,80	52000-64000	7.96	57924	neXtProt	P50991-1	900	33	25	19	18	2.27	T-complex protein 1 subunit delta isoform Iso 1
H4	SNTB1	SNTB1	8,86-9,89	52000-64000	8.81	58061	neXtProt	Q13884-1	1210	50	43	19	19	2.26	Beta-1-syntrophin isoform Iso 1
G5	PRS8	PSMC5	8,24-9,80	40000-52000	7.11	45626	neXtProt	P62195-1	478	18	15	17	15	2.26	26S protease regulatory subunit 8 isoform Iso 1
F8	ALDOB	ALDOB	6,88-7,82	26000-30000	8.01	39473	neXtProt	P05062-1	753	19	18	10	10	2.26	Fructose-bisphosphate aldolase B isoform Iso 1
F3	EF2	EEF2	6,88-7,82	64000-83000	6.41	95338	neXtProt	P13639-1	1238	47	42	28	27	2.26	Elongation factor 2 isoform Iso 1
E3	ACOC	ACO1	6,30-6,88	64000-83000	6.23	98398	neXtProt	P21399-1	1089	49	44	28	26	2.26	Cytoplasmic aconitate hydratase isoform Iso 1
D5	ODO2	DLST	5,80-6,30	40000-52000	9.1	48755	neXtProt	P36957-1	1215	34	28	13	11	2.26	Dihydrolipoyllysine-residue succinyltransferase component of 2-oxoglutarate dehydrogenase complex, mitochondrial isoform Iso 1
D11	RS18	RPS18	5,80-6,30	15000-18000	10.99	17718	neXtProt	P62269-1	212	8	7	6	5	2.26	40S ribosomal protein S18 isoform Iso 1
G7	MTCH2	MTCH2	8,24-9,80	30000-35000	8.25	33331	neXtProt	Q9Y6C9-1	535	18	17	10	9	2.25	Mitochondrial carrier homolog 2 isoform Iso 1
G7	VDAC2	VDAC2	8,24-9,80	30000-35000	7.51	33372	neXtProt	P45880-1	969	23	22	10	10	2.25	Voltage-dependent anion-selective channel protein 2 isoform Iso 1
F2	PYC	PC	6,88-7,82	83000-116000	6.37	129633	neXtProt	P11498-1	2085	67	61	38	35	2.25	Pyruvate carboxylase, mitochondrial isoform Iso 1
F1	PCCB	PCCB	6,88-7,82	116000-up	7.56	58215	neXtProt	P05166-1	1108	30	27	18	16	2.25	Propionyl-CoA carboxylase beta chain, mitochondrial isoform Iso 1
E7	VDAC2	VDAC2	6,30-6,88	30000-35000	7.51	33372	neXtProt	P45880-1	1057	30	25	11	10	2.25	Voltage-dependent anion-selective channel protein 2 isoform Iso 1
C8	NDUS3	NDUFS3	5,11-5,80	26000-30000	6.98	30241	neXtProt	O75489-1	802	22	18	11	9	2.25	NADH dehydrogenase [ubiquinone] iron-sulfur protein 3, mitochondrial isoform Iso 1
H4	PCKGM	PCK2	8,86-9,89	52000-64000	7.57	70729	neXtProt	Q16822-1	1570	59	53	23	23	2.24	Phosphoenolpyruvate carboxykinase [GTP], mitochondrial isoform Iso 1
G8	CBR1	CBR1	7,82-8,86	26000-30000	8.55	30374	neXtProt	P16152-1	406	12	12	8	8	2.24	Carbonyl reductase [NADPH] 1 isoform Iso 1
F8	AK1A1	AKR1A1	6,88-7,82	26000-30000	6.32	36573	neXtProt	P14550-1	468	17	17	9	9	2.24	Alcohol dehydrogenase [NADP(+)] isoform Iso 1
E7	AK1A1	AKR1A1	6,30-6,88	30000-35000	6.32	36573	neXtProt	P14550-1	506	23	18	14	11	2.24	Alcohol dehydrogenase [NADP(+)] isoform Iso 1
G4	TKT	TKT	8,24-9,80	52000-64000	7.58	67878	neXtProt	P29401-1	766	32	26	20	18	2.23	Transketolase isoform Iso 1
F9	IGKC	IGKC	6,88-7,82	21000-26000	5.58	11608	neXtProt	P01834-1	191	6	5	4	3	2.23	Ig kappa chain C region isoform Iso 1
E5	HNRH1	HNRNPH1	6,30-6,88	40000-52000	5.89	49229	neXtProt	P31943-1	861	24	22	11	10	2.23	Heterogeneous nuclear ribonucleoprotein H isoform Iso 1
E3	MIC60	IMMT	6,30-6,88	64000-83000	6.15	83548	neXtProt	Q16891-4	1130	39	34	26	23	2.23	MICOS complex subunit MIC60 isoform Iso 4
C5	PRS6A	PSMC3	5,11-5,8	40000-52000	5.13	49203	neXtProt	P17980-1	639	29	23	14	13	2.23	26S protease regulatory subunit 6A isoform Iso 1
H2	MTP	MTTP	8,86-9,89	83000-116000	8.61	99351	neXtProt	P55157-1	1942	67	61	28	26	2.22	Microsomal triglyceride transfer protein large subunit isoform Iso 1
G4	ADH1G	ADH1C	8,24-9,80	52000-64000	8.63	39868	neXtProt	P00326-1	595	24	21	14	12	2.22	Alcohol dehydrogenase 1C isoform Iso 1
F8	RS27A	RPS27A	6,88-7,82	26000-30000	9.68	17964.9	neXtProt	P62979-1	222	7	6	5	5	2.22	Ubiquitin-40S ribosomal protein S27a isoform Iso 1
F6	SPYA	AGXT	6,88-7,82	35000-40000	8.61	43009	neXtProt	P21549-1	624	22	20	12	11	2.22	Serine--pyruvate aminotransferase isoform Iso 1
F5	AATC	AATC	6,88-7,82	40000-52000	6.53	46248	neXtProt	P17174-1	528	19	17	14	13	2.22	Aspartate aminotransferase, cytoplasmic isoform Iso 1
F10	PEBP1	PEBP1	6,88-7,82	18000-21000	7.01	21056	neXtProt	P30086-1	289	9	7	7	6	2.22	Phosphatidylethanolamine-binding protein 1 isoform Iso 1
E7	ADH1B	ADH1B	6,30-6,88	30000-35000	8.63	39855	neXtProt	P00325-1	595	22	19	14	12	2.22	Alcohol dehydrogenase 1B isoform Iso 1
E3	ADH1B	ADH1B	6,30-6,88	64000-83000	8.63	39855	neXtProt	P00325-1	332	16	14	15	13	2.22	Alcohol dehydrogenase 1B isoform Iso 1
G8	MMAB	MMAB	7,82-8,86	26000-30000	8.86	27388	neXtProt	Q96EY8-1	292	11	10	8	7	2.21	Cob(I)yrinic acid a,c-diamide adenosyltransferase, mitochondrial isoform Iso 1
F6	CECR5	CECR5	6,88-7,82	35000-40000	8.38	46321	neXtProt	Q9BXW7-1	734	22	21	12	12	2.21	Cat eye syndrome critical region protein 5 isoform Iso 2
F5	BAAT	BAAT	6,88-7,82	40000-52000	6.5	46299	neXtProt	Q14032-1	699	22	21	12	12	2.21	Bile acid-CoA:amino acid N-acyltransferase isoform Iso 1
F1	BAAT	BAAT	6,88-7,82	116000-up	6.5	46299	neXtProt	Q14032-1	711	25	20	13	13	2.21	Bile acid-CoA:amino acid N-acyltransferase isoform Iso 1
E8	MMAB	MMAB	6,30-6,88	26000-30000	8.86	27388	neXtProt	Q96EY8-1	516	15	13	8	6	2.21	Cob(I)yrinic acid a,c-diamide adenosyltransferase, mitochondrial isoform Iso 1
E8	ST2A1	SULT2A1	6,30-6,88	26000-30000	5.69	33780	neXtProt	Q06520-1	701	21	20	10	9	2.21	Bile salt sulfotransferase isoform Iso 1
E8	F16P1	FBP1	6,30-6,88	26000-30000	6.54	36842	neXtProt	P09467-1	552	16	14	10	9	2.21	Fructose-1,6-bisphosphatase 1 isoform Iso 1
E6	IVD	IVD	6,30-6,88	35000-40000	8.45	46319	neXtProt	P26440-1	873	25	25	12	12	2.21	Isovaleryl-CoA dehydrogenase, mitochondrial isoform Iso 1
E4	IMDH2	IMPDH2	6,30-6,88	54000-72000	6.44	55804	neXtProt	P12268-1	730	19	19	14	14	2.21	Inosine-5'-monophosphate dehydrogenase 2 isoform Iso 1
D8	ST2A1	SULT2A1	5,80-6,30	26000-30000	5.69	33780	neXtProt	Q06520-1	613	20	18	11	11	2.21	Bile salt sulfotransferase isoform Iso 1
D11	RL23	RPL23	5,80-6,30	15000-18000	10.51	14865	neXtProt	P62829-1	136	6	5	4	4	2.21	60S ribosomal protein L23 isoform Iso 1
C8	PRDX4	PRDX4	5,11-5,80	26000-30000	5.86	30539	neXtProt	Q13162-1	388	18	15	10	8	2.21	Peroxiredoxin-4 isoform Iso 1
G7	VDAC3	VDAC3	8,24-9,80	30000-35000	8.84	30658	neXtProt	Q9Y277-1	941	23	23	9	9	2.2	Voltage-dependent anion-selective channel protein 3 isoform Iso 1
F1	DHAK	DAK	6,88-7,82	116000-up	7.12	58947	neXtProt	Q3LXA3-1	802	29	26	15	13	2.2	Triokinase/FMN cyclase isoform Iso 1
E5	FAAA	FAH	6,30-6,88	40000-52000	6.46	46374	neXtProt	P16930-1	828	28	25	12	11	2.2	Fumarylacetoacetase isoform Iso 1
E4	ETFD	ETFDH	6,30-6,88	54000-72000	7.31	68495	neXtProt	Q16134-1	732	27	24	20	18	2.2	Electron transfer flavoprotein-ubiquinone oxidoreductase, mitochondrial isoform Iso 1
E1	FAS	FASN	6,30-6,88	116000-up	6.01	273427	neXtProt	P49327-1	4146	125	116	77	73	2.2	Fatty acid synthase isoform Iso 1
C8	GSTO1	GSTO1	5,11-5,80	26000-30000	6.24	27565	neXtProt	P78417-1	338	16	14	9	9	2.2	Glutathione S-transferase omega-1 isoform Iso 1
C7	GSTO1	GSTO1	5,11-5,80	30000-35000	6.24	27565	neXtProt	P78417-1	404	18	18	9	9	2.2	Glutathione S-transferase omega-1 isoform Iso 1
H4	GLYM	SHMT2	8,86-9,89	52000-64000	8.76	55993	neXtProt	P34897-1	1062	47	39	17	16	2.19	Serine hydroxymethyltransferase, mitochondrial isoform Iso 1
G4	ADH4	ADH4	8,24-9,80	52000-64000	8.25	40221	neXtProt	P08319-1	657	21	17	15	11	2.19	Alcohol dehydrogenase 4 isoform Iso 1
G4	ASSY	ASS1	8,24-9,80	52000-64000	8.08	46530	neXtProt	P00966-1	563	22	21	14	14	2.19	Argininosuccinate synthase isoform Iso 1
G3	ADH4	ADH4	8,24-9,80	64000-83000	8.25	40221	neXtProt	P08319-1	813	21	20	12	12	2.19	Alcohol dehydrogenase 4 isoform Iso 1
G10	ADH4	ADH4	7,82-8,86	18000-21000	8.25	40221	neXtProt	P08319-1	1005	36	32	10	10	2.19	Alcohol dehydrogenase 4 isoform Iso 1
F1	ASSY	ASS1	6,88-7,82	116000-up	8.08	46530	neXtProt	P00966-1	591	22	21	16	15	2.19	Argininosuccinate synthase isoform Iso 1
E6	ADH4	ADH4	6,30-6,88	35000-40000	8.25	40221	neXtProt	P08319-1	594	19	17	12	10	2.19	Alcohol dehydrogenase 4 isoform Iso 1
E5	GALT	GALT	6,30-6,88	40000-52000	6.49	43363	neXtProt	P07902-1	613	22	19	11	10	2.19	Galactose-1-phosphate uridylyltransferase isoform Iso 1
D6	TBB5	TUBB	5,80-6,30	35000-40000	4.78	49671	neXtProt	P07437-1	793	21	20	13	13	2.19	Tubulin beta chain isoform Iso 1
C6	SUCB2	SUCLG2	5,11-5,80	35000-40000	6.15	46511	neXtProt	Q96I99-1	823	27	23	15	14	2.19	Succinyl-CoA ligase [GDP-forming] subunit beta, mitochondrial isoform Iso 1
H1	HYEP	EPHX1	8,86-9,89	116000-up	6.77	52949	neXtProt	P07099-1	765	35	33	15	15	2.18	Epoxide hydrolase 1 isoform Iso 1
G2	APOD	APOD	8,24-9,80	83000-116000	5.06	21275	neXtProt	P05090-1	243	11	11	6	6	2.18	Apolipoprotein D isoform Iso 1
F3	PYGL	PYGL	6,88-7,82	64000-83000	6.71	97148	neXtProt	P06737-1	1442	47	43	28	26	2.18	Glycogen phosphorylase, liver form isoform Iso 1
E9	NUD16	NUDT16	6,30-6,88	21000-26000	6.38	21273	neXtProt	Q96DE0-1	146	7	7	7	7	2.18	U8 snoRNA-decapping enzyme isoform Iso 1
C5	TBA1C	TUBA1C	5,11-5,8	40000-52000	4.96	49895.3	neXtProt	Q9BQE3-1	721	32	25	14	14	2.18	Tubulin alpha-1C chain isoform Iso 1
C5	TBA4A	TUBA4A	5,11-5,8	40000-52000	4.93	49924	neXtProt	P68366-1	733	34	25	13	13	2.18	Tubulin alpha-4A chain isoform Iso 1
B5	HYEP	EPHX1	4,45-5,11	40000-52000	6.77	52949	neXtProt	P07099-1	590	36	27	16	15	2.18	Epoxide hydrolase 1 isoform Iso 1
H5	SQRD	SQRDL	8,86-9,89	40000-52000	9.18	49960	neXtProt	Q9Y6N5-1	816	35	28	17	15	2.17	Sulfide:quinone oxidoreductase, mitochondrial isoform Iso 1
F7	METK1	MAT1A	6,88-7,82	30000-35000	5.86	43647	neXtProt	Q00266-1	819	25	25	11	11	2.17	S-adenosylmethionine synthase isoform type-1 isoform Iso 1
G1	CP2A6	CYP2A6	7,82-8,86	116000-up	9.25	56501	neXtProt	P11509-1	763	23	22	14	14	2.16	Cytochrome P450 2A6 isoform Iso 1
F8	PSMD9	PSMD9	6,88-7,82	26000-30000	6.46	24682	neXtProt	O00233-1	372	11	11	7	7	2.16	26S proteasome non-ATPase regulatory subunit 9 isoform p27-L
F4	PDIA5	PDIA5	6,88-7,82	52000-64000	8.08	59594	neXtProt	Q14554-1	590	21	19	17	17	2.16	Protein disulfide-isomerase A5 isoform Iso 1
F10	LEG7	LGALS7	6,88-7,82	18000-21000	7.02	15075	neXtProt	P47929-1	197	9	6	6	5	2.16	Galectin-7 isoform Iso 1
E8	PIMT	PCMT1	6,30-6,88	26000-30000	6.7	24636	neXtProt	P22061-1	391	12	9	7	7	2.16	Protein-L-isoaspartate(D-aspartate) O-methyltransferase isoform Iso 1
D7	ST1A3	SULT1A3	5,80-6,30	30000-35000	5.68	34196	neXtProt	P0DMM9-1	676	22	21	9	8	2.16	Sulfotransferase 1A3 isoform Iso 1
H9	EF1A3	EEF1A1P5	8,86-9,89	21000-26000	9.15	50185	neXtProt	Q5VTE0-1	1522	69	52	13	12	2.15	Putative elongation factor 1-alpha-like 3 isoform Iso 1
H6	ATPA	ATP5A1	8,86-9,89	35000-40000	9.16	59750	neXtProt	P25705-1	1969	66	61	19	17	2.15	ATP synthase subunit alpha, mitochondrial isoform Iso 1
G7	EF1A3	EEF1A1P5	8,24-9,80	30000-35000	9.15	50185	neXtProt	Q5VTE0-1	907	32	29	14	13	2.15	Putative elongation factor 1-alpha-like 3 isoform Iso 1
F8	ROA2	HNRNPA2B1	6,88-7,82	26000-30000	8.97	37429	neXtProt	P22626-1	568	18	17	11	11	2.15	Heterogeneous nuclear ribonucleoproteins A2/B1 isoform B1
F5	EF1A3	EEF1A1P5	6,88-7,82	40000-52000	9.15	50185	neXtProt	Q5VTE0-1	623	25	21	13	12	2.15	Putative elongation factor 1-alpha-like 3 isoform Iso 1
F5	SERA	PHGDH	6,88-7,82	40000-52000	6.29	56650	neXtProt	O43175-1	829	26	24	15	15	2.15	D-3-phosphoglycerate dehydrogenase isoform Iso 1
F1	ATPA	ATP5A1	6,88-7,82	116000-up	9.16	59750	neXtProt	P25705-1	833	24	22	17	16	2.15	ATP synthase subunit alpha, mitochondrial isoform Iso 1
F1	CATA	CAT	6,88-7,82	116000-up	6.9	59756	neXtProt	P04040-1	765	25	21	22	18	2.15	Catalase isoform Iso 1
D6	GBB1	GNB1	5,80-6,30	35000-40000	5.6	37377	neXtProt	P62873-1	548	16	16	9	9	2.15	Guanine nucleotide-binding protein G(I)/G(S)/G(T) subunit beta-1 isoform Iso 1
D6	ALBU	ALB	5,80-6,30	35000-40000	5.92	69366.7	neXtProt	P02768-1	717	31	25	25	21	2.15	Serum albumin isoform Iso 1
D5	CPSM	CPS1	5,80-6,30	40000-52000	6.3	164939	neXtProt	P31327-1	2208	69	67	43	42	2.15	Carbamoyl-phosphate synthase [ammonia], mitochondrial isoform Iso 1
G5	OFUT1	POFUT1	8,24-9,80	40000-52000	8.77	43955	neXtProt	Q9H488-1	545	18	17	10	9	2.14	GDP-fucose protein O-fucosyltransferase 1 isoform Iso 1
E9	SODM	SOD2	6,30-6,88	21000-26000	8.35	24722	neXtProt	P04179-1	379	14	13	7	6	2.14	Superoxide dismutase [Mn], mitochondrial isoform Iso 1
E6	PCBP1	PCBP1	6,30-6,88	35000-40000	6.66	37497	neXtProt	Q15365-1	781	27	22	11	9	2.14	Poly(rC)-binding protein 1 isoform Iso 1
E6	TALDO	TALDO1	6,30-6,88	35000-40000	6.36	37540	neXtProt	P37837-1	383	19	16	13	10	2.14	Transaldolase isoform Iso 1
E4	GLSL	GLS2	6,30-6,88	54000-72000	6.9	66323	neXtProt	Q9UI32-1	1131	32	28	19	16	2.14	Glutaminase liver isoform, mitochondrial isoform Iso 1
D8	HDHD3	HDHD3	5,80-6,30	26000-30000	6.21	27999	neXtProt	Q9BSH5-1	267	11	11	8	8	2.14	Haloacid dehalogenase-like hydrolase domain-containing protein 3 isoform Iso 1
G8	SPRE	SPR	7,82-8,86	26000-30000	8.25	28048	neXtProt	P35270-1	291	12	10	9	9	2.13	Sepiapterin reductase isoform Iso 1
E7	TOR1A	TOR1A	6,30-6,88	30000-35000	6.51	37808	neXtProt	O14656-1	520	12	12	11	11	2.12	Torsin-1A isoform Iso 1
G1	IDHP	IDH2	7,82-8,86	116000-up	8.88	50909	neXtProt	P48735-1	690	20	16	16	14	2.11	Isocitrate dehydrogenase [NADP], mitochondrial isoform Iso 1
E5	COQ6	COQ6	6,30-6,88	40000-52000	6.81	50869	neXtProt	Q9Y2Z9-1	865	22	20	12	11	2.11	Ubiquinone biosynthesis monooxygenase COQ6, mitochondrial isoform Iso 1
E11	CISD2	CISD2	6,30-6,88	15000-18000	9.66	15278	neXtProt	Q8N5K1-1	211	5	5	4	4	2.11	CDGSH iron-sulfur domain-containing protein 2 isoform Iso 1
E1	ACADS	ACADS	6,30-6,88	116000-up	8.13	44297	neXtProt	P16219-1	741	20	18	11	11	2.11	Short-chain specific acyl-CoA dehydrogenase, mitochondrial isoform Iso 1
D7	IPYR2	PPA2	5,80-6,30	30000-35000	7.07	37920	neXtProt	Q9H2U2-1	402	16	15	11	10	2.11	Inorganic pyrophosphatase 2, mitochondrial isoform Iso 1
A11	CYB5	CYB5A	3,70-4,45	15000-18000	4.86	15330	neXtProt	P00167-1	141	10	6	4	3	2.11	Cytochrome b5 isoform Iso 1
G5	IGHG3	IGHG3	8,24-9,80	40000-52000	8.23	41286	neXtProt	P01860-1	1029	38	36	10	10	2.1	Ig gamma-3 chain C region isoform Iso 1
G1	IGHG3	IGHG3	7,82-8,86	116000-up	8.23	41286	neXtProt	P01860-1	832	36	26	11	11	2.1	Ig gamma-3 chain C region isoform Iso 1
F4	IGHG3	IGHG3	6,88-7,82	52000-64000	8.23	41286	neXtProt	P01860-1	955	29	27	12	11	2.1	Ig gamma-3 chain C region isoform Iso 1
C8	CATD	CTSD	5,11-5,80	26000-30000	6.1	44552	neXtProt	P07339-1	885	30	27	12	11	2.1	Cathepsin D isoform Iso 1
H9	LIN7C	LIN7C	8,86-9,89	21000-26000	8.52	21833	neXtProt	Q9NUP9-1	464	18	17	6	5	2.09	Protein lin-7 homolog C isoform Iso 1
H6	DNJB1	DNAJB1	8,86-9,89	35000-40000	8.74	38044	neXtProt	P25685-1	908	32	28	13	11	2.09	DnaJ homolog subfamily B member 1 isoform Iso 1
F7	PRPS1	PRPS1	6,88-7,82	30000-35000	6.51	34834	neXtProt	P60891-1	637	19	14	12	9	2.09	Ribose-phosphate pyrophosphokinase 1 isoform Iso 1
F6	AMRP	LRPAP1	6,88-7,82	35000-40000	8.73	41466	neXtProt	P30533-1	388	20	16	13	11	2.09	Alpha-2-macroglobulin receptor-associated protein isoform Iso 1
E4	TRFE	TF	6,30-6,88	54000-72000	6.81	77063	neXtProt	P02787-1	1289	32	29	20	19	2.09	Serotransferrin isoform Iso 1
B7	TPM1	TPM1	4,45-5,11	30000-35000	4.74	28385	neXtProt	P09493-5	384	18	15	7	7	2.09	Tropomyosin alpha-1 chain isoform Iso 5
D3	HSP7C	HSPA8	5,80-6,30	64000-83000	5.37	70898	neXtProt	P11142-1	1004	43	30	24	18	2.08	Heat shock cognate 71 kDa protein isoform Iso 1
D3	LONM	LONP1	5,80-6,30	64000-83000	6.01	106489	neXtProt	P36776-1	1414	68	47	32	27	2.08	Lon protease homolog, mitochondrial isoform Iso 1
H8	CBR4	CBR4	8,86-9,89	26000-30000	9.4	25301	neXtProt	Q8N4T8-1	492	24	18	7	6	2.07	Carbonyl reductase family member 4 isoform Iso 1
H4	CMC2	SLC25A13	8,86-9,89	52000-64000	8.79	74175	neXtProt	Q9UJS0-1	1422	62	47	27	22	2.07	Calcium-binding mitochondrial carrier protein Aralar2 isoform Iso 1
G4	DHSO	SORD	8,24-9,80	52000-64000	8.23	38324	neXtProt	Q00796-1	501	16	15	9	9	2.07	Sorbitol dehydrogenase isoform Iso 1
G4	KPYM	PKM	8,24-9,80	52000-64000	7.96	57937	neXtProt	P14618-1	800	26	24	16	16	2.07	Pyruvate kinase PKM isoform M2
F8	ETFA	ETFA	6,88-7,82	26000-30000	8.62	35079	neXtProt	P13804-1	397	15	14	10	10	2.07	Electron transfer flavoprotein subunit alpha, mitochondrial isoform Iso 1
F5	PLIN2	PLIN2	6,88-7,82	40000-52000	6.34	48075	neXtProt	Q99541-1	834	17	16	13	12	2.07	Perilipin-2 isoform Iso 1
E7	GBLP	GNB2L1	6,30-6,88	30000-35000	7.6	35076	neXtProt	P63244-1	487	13	12	11	10	2.07	Guanine nucleotide-binding protein subunit beta-2-like 1 isoform Iso 1
E6	CK054	C11orf54	6,30-6,88	35000-40000	6.23	35117	neXtProt	Q9H0W9-1	575	24	21	9	9	2.07	Ester hydrolase C11orf54 isoform Iso 1
D5	BZW1	BZW1	5,80-6,30	40000-52000	5.75	48043	neXtProt	Q7L1Q6-1	452	19	18	14	13	2.07	Basic leucine zipper and W2 domain-containing protein 1 isoform Iso 1
G9	BLVRB	BLVRB	7,82-8,86	21000-26000	7.13	22119	neXtProt	P30043-1	404	13	13	5	5	2.06	Flavin reductase (NADPH) isoform Iso 1
F8	P5CR3	PYCRL	6,88-7,82	26000-30000	7.66	28663	neXtProt	Q53H96-1	278	10	9	8	7	2.06	Pyrroline-5-carboxylate reductase 3 isoform Iso 1
F6	HPPD	HPD	6,88-7,82	35000-40000	6.52	44934	neXtProt	P32754-1	428	15	15	12	12	2.06	4-hydroxyphenylpyruvate dioxygenase isoform Iso 1
E6	FIBG	FGG	6,30-6,88	35000-40000	5.37	51511	neXtProt	P02679-1	650	25	21	13	11	2.06	Fibrinogen gamma chain isoform Gamma-B
D7	ACTB	ACTB	5,80-6,30	30000-35000	5.29	41737	neXtProt	P60709-1	523	15	15	11	11	2.06	Actin, cytoplasmic 1 isoform Iso 1
H6	THIM	ACAA2	8,86-9,89	35000-40000	8.32	41924	neXtProt	P42765-1	835	29	25	12	11	2.05	3-ketoacyl-CoA thiolase, mitochondrial isoform Iso 1
G8	THIM	ACAA2	7,82-8,86	26000-30000	8.32	41924	neXtProt	P42765-1	737	23	20	12	12	2.05	3-ketoacyl-CoA thiolase, mitochondrial isoform Iso 1
G6	THIM	ACAA2	8,24-9,80	35000-40000	8.32	41924	neXtProt	P42765-1	624	18	18	11	11	2.05	3-ketoacyl-CoA thiolase, mitochondrial isoform Iso 1
G4	ACSS3	ACSS3	8,24-9,80	52000-64000	8.84	74778	neXtProt	Q9H6R3-1	700	36	29	21	18	2.05	Acyl-CoA synthetase short-chain family member 3, mitochondrial isoform Iso 1
G1	THIL	ACAT1	7,82-8,86	116000-up	8.98	45199	neXtProt	P24752-1	549	17	17	13	13	2.05	Acetyl-CoA acetyltransferase, mitochondrial isoform Iso 1
F1	ACSF2	ACSF2	6,88-7,82	116000-up	7.5	68124	neXtProt	Q96CM8-1	843	27	24	18	16	2.05	Acyl-CoA synthetase family member 2, mitochondrial isoform Iso 1
E4	HPT	HP	6,30-6,88	54000-72000	6.13	45205	neXtProt	P00738-1	414	17	15	13	12	2.05	Haptoglobin isoform Iso 1
E2	VINC	VCL	6,30-6,88	83000-116000	5.5	123799	neXtProt	P18206-1	1821	54	48	34	31	2.05	Vinculin isoform Iso 2
E12	SH3L2	SH3BGRL2	6,30-6,88	6000-15000	6.3	12326	neXtProt	Q9UJC5-1	203	5	5	3	3	2.05	SH3 domain-binding glutamic acid-rich-like protein 2 isoform Iso 1
H6	GSTK1	GSTK1	8,86-9,89	35000-40000	8.51	25496	neXtProt	Q9Y2Q3-1	260	13	10	7	6	2.04	Glutathione S-transferase kappa 1 isoform Iso 1
G8	GSTK1	GSTK1	7,82-8,86	26000-30000	8.51	25496	neXtProt	Q9Y2Q3-1	243	10	9	7	6	2.04	Glutathione S-transferase kappa 1 isoform Iso 1
F5	AL7A1	ALDH7A1	6,88-7,82	40000-52000	8.21	58487	neXtProt	P49419-1	743	22	21	17	16	2.04	Alpha-aminoadipic semialdehyde dehydrogenase isoform Iso 1
E7	DNJB9	DNAJB9	6,30-6,88	30000-35000	8.37	25518	neXtProt	Q9UBS3-1	316	9	8	8	7	2.04	DnaJ homolog subfamily B member 9 isoform Iso 1
C5	ACTBL	ACTBL2	5,11-5,8	40000-52000	5.39	42003	neXtProt	Q562R1-1	1275	61	44	11	7	2.04	Beta-actin-like protein 2 isoform Iso 1
H7	AT5F1	ATP5F1	8,86-9,89	30000-35000	9.37	28908	neXtProt	P24539-1	572	26	24	8	7	2.03	ATP synthase F(0) complex subunit B1, mitochondrial isoform Iso 1
H4	AT5F1	ATP5F1	8,86-9,89	52000-64000	9.37	28908	neXtProt	P24539-1	410	27	20	9	8	2.03	ATP synthase F(0) complex subunit B1, mitochondrial isoform Iso 1
G9	ISOC2	ISOC2	7,82-8,86	21000-26000	7.67	22337	neXtProt	Q96AB3-1	548	16	16	4	4	2.03	Isochorismatase domain-containing protein 2 isoform Iso 1
G4	CHDH	CHDH	8,24-9,80	52000-64000	8.57	65358	neXtProt	Q8NE62-1	712	33	28	20	17	2.03	Choline dehydrogenase, mitochondrial isoform Iso 1
E9	SAR1A	SAR1A	6,30-6,88	21000-26000	6.21	22366	neXtProt	Q9NR31-1	386	15	11	7	7	2.03	GTP-binding protein SAR1a isoform Iso 1
E5	GLNA	GLUL	6,30-6,88	40000-52000	6.43	42064	neXtProt	P15104-1	498	19	17	10	9	2.03	Glutamine synthetase isoform Iso 1
B6	ASNA	ASNA1	4,45-5,11	40000-35000	4.81	38793	neXtProt	O43681-1	322	21	18	11	11	2.03	ATPase ASNA1 isoform Iso 1
H6	GSTA1	GSTA1	8,86-9,89	35000-40000	8.91	25631	neXtProt	P08263-1	451	29	24	7	7	2.02	Glutathione S-transferase A1 isoform Iso 1
H1	GSTA1	GSTA1	8,86-9,89	116000-up	8.91	25631	neXtProt	P08263-1	589	35	29	7	7	2.02	Glutathione S-transferase A1 isoform Iso 1
H1	GSTA2	GSTA2	8,86-9,89	116000-up	8.51	25664	neXtProt	P09210-1	598	32	29	7	7	2.02	Glutathione S-transferase A2 isoform Iso 1
G7	GSTA2	GSTA2	8,24-9,80	30000-35000	8.51	25664	neXtProt	P09210-1	214	13	10	9	7	2.02	Glutathione S-transferase A2 isoform Iso 1
G12	RS21	RPS21	7,82-8,86	6000-15000	8.68	9111	neXtProt	P63220-1	132	6	5	3	3	2.02	40S ribosomal protein S21 isoform Iso 1
E7	HPTR	HPR	6,30-6,88	30000-35000	6.63	39030	neXtProt	P00739-1	850	26	26	11	11	2.02	Haptoglobin-related protein isoform Iso 1
D8	ERP29	ERP29	5,80-6,30	26000-30000	6.77	28993	neXtProt	P30040-1	642	20	20	9	9	2.02	Endoplasmic reticulum resident protein 29 isoform Iso 1
B3	RRBP1	RRBP1	4,45-5,11	64000-83000	5.43	108632	neXtProt	Q9P2E9-3	1474	57	48	32	28	2.02	Ribosome-binding protein 1 isoform Iso 2
H6	DHI1	HSD11B1	8,86-9,89	35000-40000	8.71	32401	neXtProt	P28845-1	684	31	25	7	6	2.01	Corticosteroid 11-beta-dehydrogenase isozyme 1 isoform Iso 1
E8	DHPR	QDPR	6,30-6,88	26000-30000	6.9	25789	neXtProt	P09417-1	292	13	8	7	7	2.01	Dihydropteridine reductase isoform Iso 1
E5	AMACR	AMACR	6,30-6,88	40000-52000	6.07	42387	neXtProt	Q9UHK6-1	605	15	15	9	9	2.01	Alpha-methylacyl-CoA racemase isoform Iso 1
E4	NLTP	SCP2	6,30-6,88	54000-72000	6.44	58993	neXtProt	P22307-1	917	26	23	18	16	2.01	Non-specific lipid-transfer protein isoform SCPx
D8	SAR1B	SAR1B	5,80-6,30	26000-30000	5.75	22409	neXtProt	Q9Y6B6-1	340	14	9	6	6	2.01	GTP-binding protein SAR1b isoform Iso 1
D4	SBP1	SELENBP1	5,80-6,30	52000-64000	5.93	52390	neXtProt	Q13228-1	592	25	23	16	16	2.01	Selenium-binding protein 1 isoform Iso 1
C5	HNRPF	HNRNPF	5,11-5,8	40000-52000	5.37	45671	neXtProt	P52597-1	852	35	27	11	10	2.01	Heterogeneous nuclear ribonucleoprotein F isoform Iso 1
F4	IGHG2	IGHG2	6,88-7,82	52000-64000	7.66	35901	neXtProt	P01859-1	869	26	24	9	8	2	Ig gamma-2 chain C region isoform Iso 1
D8	DCXR	DCXR	5,80-6,30	26000-30000	8.33	25913	neXtProt	Q7Z4W1-1	357	9	9	8	8	2	L-xylulose reductase isoform Iso 1
D8	PSB4	PSMB4	5,80-6,30	26000-30000	5.7	29204	neXtProt	P28070-1	405	14	11	6	6	2	Proteasome subunit beta type-4 isoform Iso 1
B8	1433E	YWHAE	4,45-5,11	26000-30000	4.63	29173.9	neXtProt	P62258-1	448	24	18	8	7	2	14-3-3 protein epsilon isoform Iso 1
A8	1433E	YWHAE	3,70-4,45	26000-30000	4.63	29173.9	neXtProt	P62258-1	728	25	21	9	7	2	14-3-3 protein epsilon isoform Iso 1
H6	CALL5	CALML5	8,86-9,89	35000-40000	4.31	15892	neXtProt	Q9NZT1-1	206	10	7	6	5	1.99	Calmodulin-like protein 5 isoform Iso 1
G10	CALL5	CALML5	7,82-8,86	18000-21000	4.31	15892	neXtProt	Q9NZT1-1	243	10	8	5	5	1.99	Calmodulin-like protein 5 isoform Iso 1
E7	ALBU	ALB	6,30-6,88	30000-35000	5.92	69366.7	neXtProt	P02768-1	642	24	21	22	20	1.99	Serum albumin isoform Iso 1
E5	HNRH2	HNRNPH2	6,30-6,88	40000-52000	5.89	49263	neXtProt	P55795-1	744	24	21	12	10	1.99	Heterogeneous nuclear ribonucleoprotein H2 isoform Iso 1
D11	SYJ2B	SYNJ2BP	5,80-6,30	15000-18000	5.86	15928	neXtProt	P57105-1	212	5	5	5	5	1.99	Synaptojanin-2-binding protein isoform Iso 1
D10	SODC	SOD1	5,80-6,30	18000-21000	5.7	15935	neXtProt	P00441-1	222	8	7	4	4	1.99	Superoxide dismutase [Cu-Zn] isoform Iso 1
D1	ALBU	ALB	5,80-6,30	116000-up	5.92	69366.7	neXtProt	P02768-1	734	45	27	25	18	1.99	Serum albumin isoform Iso 1
C5	QCR1	UQCRC1	5,11-5,8	40000-52000	5.94	52645	neXtProt	P31930-1	871	30	26	13	12	1.99	Cytochrome b-c1 complex subunit 1, mitochondrial isoform Iso 1
C3	NDUS1	NDUFS1	5,11-5,80	64000-83000	5.89	79467	neXtProt	P28331-1	993	42	35	26	23	1.99	NADH-ubiquinone oxidoreductase 75 kDa subunit, mitochondrial isoform Iso 1
B1	CALL5	CALML5	4,45-5,11	116000-up	4.31	15892	neXtProt	Q9NZT1-1	193	6	6	5	5	1.99	Calmodulin-like protein 5 isoform Iso 1
H8	ORNT1	SLC25A15	8,86-9,89	26000-30000	9.28	32736	neXtProt	Q9Y619-1	555	26	23	10	9	1.98	Mitochondrial ornithine transporter 1 isoform Iso 1
H4	DECR	DECR1	8,86-9,89	52000-64000	9.35	36067	neXtProt	Q16698-1	561	33	19	13	11	1.98	2,4-dienoyl-CoA reductase, mitochondrial isoform Iso 1
H1	DECR	DECR1	8,86-9,89	116000-up	9.35	36067	neXtProt	Q16698-1	873	38	26	14	11	1.98	2,4-dienoyl-CoA reductase, mitochondrial isoform Iso 1
G6	ALDOA	ALDOA	8,24-9,80	35000-40000	8.3	39420	neXtProt	P04075-1	503	17	15	12	11	1.98	Fructose-bisphosphate aldolase A isoform Iso 1
G4	ALDOB	ALDOB	8,24-9,80	52000-64000	8.01	39473	neXtProt	P05062-1	616	15	15	10	10	1.98	Fructose-bisphosphate aldolase B isoform Iso 1
G1	ALDOB	ALDOB	7,82-8,86	116000-up	8.01	39473	neXtProt	P05062-1	797	19	17	10	10	1.98	Fructose-bisphosphate aldolase B isoform Iso 1
E7	PDLI1	PDLIM1	6,30-6,88	30000-35000	6.56	36071	neXtProt	O00151-1	507	14	13	10	9	1.98	PDZ and LIM domain protein 1 isoform Iso 1
E6	ALDOB	ALDOB	6,30-6,88	35000-40000	8.01	39473	neXtProt	P05062-1	688	18	17	10	10	1.98	Fructose-bisphosphate aldolase B isoform Iso 1
E3	IGHG1	IGHG1	6,30-6,88	64000-83000	8.46	36105	neXtProt	P01857-1	468	19	17	8	8	1.98	Ig gamma-1 chain C region isoform Iso 1
D5	CNDP2	CNDP2	5,80-6,30	40000-52000	5.66	52878	neXtProt	Q96KP4-1	689	23	22	14	14	1.98	Cytosolic non-specific dipeptidase isoform Iso 1
G8	MIC19	CHCHD3	7,82-8,86	26000-30000	8.48	26152	neXtProt	Q9NX63-1	339	16	11	10	8	1.97	MICOS complex subunit MIC19 isoform Iso 1
D5	NDRG1	NDRG1	5,80-6,30	40000-52000	5.49	42835	neXtProt	Q92597-1	561	15	15	9	9	1.97	Protein NDRG1 isoform Iso 1
E3	HSPB1	HSPB1	6,30-6,88	64000-83000	5.98	22782	neXtProt	P04792-1	158	8	7	7	6	1.96	Heat shock protein beta-1 isoform Iso 1
E12	DOPD	DDT	6,30-6,88	6000-15000	6.72	12712	neXtProt	P30046-1	260	9	9	4	4	1.96	D-dopachrome decarboxylase isoform Iso 1
E1	CP2A6	CYP2A6	6,30-6,88	116000-up	9.25	56501	neXtProt	P11509-1	560	20	19	15	15	1.96	Cytochrome P450 2A6 isoform Iso 1
D6	HEM2	ALAD	5,80-6,30	35000-40000	6.32	36295	neXtProt	P13716-1	552	17	15	11	10	1.96	Delta-aminolevulinic acid dehydratase isoform Iso 1
D4	HSP71	HSPA1A	5,80-6,30	52000-64000	5.47	70052	neXtProt	P0DMV8-1	1162	40	33	20	18	1.96	Heat shock 70 kDa protein 1A isoform Iso 1
B6	TBB2A	TUBB2A	4,45-5,11	40000-35000	4.78	49907	neXtProt	Q13885-1	1375	46	38	14	12	1.96	Tubulin beta-2A chain isoform Iso 1
G5	ADHX	ADH5	8,24-9,80	40000-52000	7.45	39724	neXtProt	P11766-1	647	17	16	10	10	1.95	Alcohol dehydrogenase class-3 isoform Iso 1
G1	ADHX	ADH5	7,82-8,86	116000-up	7.45	39724	neXtProt	P11766-1	581	20	17	10	10	1.95	Alcohol dehydrogenase class-3 isoform Iso 1
G1	AIFM1	AIFM1	7,82-8,86	116000-up	9.04	66900	neXtProt	O95831-1	784	29	23	20	17	1.95	Apoptosis-inducing factor 1, mitochondrial isoform Iso 1
F9	PSB2	PSMB2	6,88-7,82	21000-26000	6.52	22836	neXtProt	P49721-1	255	10	10	6	6	1.95	Proteasome subunit beta type-2 isoform Iso 1
F7	ATPG	ATP5C1	6,88-7,82	30000-35000	9.23	32996	neXtProt	P36542-1	581	16	15	7	7	1.95	ATP synthase subunit gamma, mitochondrial isoform Liver
F6	ASSY	ASS1	6,88-7,82	35000-40000	8.08	46530	neXtProt	P00966-1	578	24	20	13	13	1.95	Argininosuccinate synthase isoform Iso 1
F11	PDZ11	PDZD11	6,88-7,82	15000-18000	6.65	16131	neXtProt	Q5EBL8-1	154	5	5	4	4	1.95	PDZ domain-containing protein 11 isoform Iso 1
F1	MCCA	MCCC1	6,88-7,82	116000-up	7.66	80473	neXtProt	Q96RQ3-1	952	32	26	22	19	1.95	Methylcrotonoyl-CoA carboxylase subunit alpha, mitochondrial isoform Iso 1
E9	PSB2	PSMB2	6,30-6,88	21000-26000	6.52	22836	neXtProt	P49721-1	324	13	13	6	6	1.95	Proteasome subunit beta type-2 isoform Iso 1
E9	UCRI	UQCRFS1	6,30-6,88	21000-26000	8.55	29667	neXtProt	P47985-1	447	15	14	8	7	1.95	Cytochrome b-c1 complex subunit Rieske, mitochondrial isoform Iso 1
E8	ATPG	ATP5C1	6,30-6,88	26000-30000	9.23	32996	neXtProt	P36542-1	517	18	18	7	7	1.95	ATP synthase subunit gamma, mitochondrial isoform Liver
C6	PON1	PON1	5,11-5,80	35000-40000	5.08	39731	neXtProt	P27169-1	891	24	24	10	10	1.95	Serum paraoxonase/arylesterase 1 isoform Iso 1
B5	SUCB2	SUCLG2	4,45-5,11	40000-52000	6.15	46511	neXtProt	Q96I99-1	692	21	19	14	12	1.95	Succinyl-CoA ligase [GDP-forming] subunit beta, mitochondrial isoform Iso 1
H1	COX41	COX4I1	8,86-9,89	116000-up	9.52	19576	neXtProt	P13073-1	523	22	20	5	5	1.94	Cytochrome c oxidase subunit 4 isoform 1, mitochondrial isoform Iso 1
G8	LYPL1	LYPLAL1	7,82-8,86	26000-30000	7.71	26316	neXtProt	Q5VWZ2-1	295	12	10	8	8	1.94	Lysophospholipase-like protein 1 isoform Iso 1
G3	ADH1G	ADH1C	8,24-9,80	64000-83000	8.63	39868	neXtProt	P00326-1	538	20	18	12	11	1.94	Alcohol dehydrogenase 1C isoform Iso 1
G2	ADH1B	ADH1B	8,24-9,80	83000-116000	8.63	39855	neXtProt	P00325-1	425	19	17	12	11	1.94	Alcohol dehydrogenase 1B isoform Iso 1
G12	RL30	RPL30	7,82-8,86	6000-15000	9.65	12784	neXtProt	P62888-1	229	8	7	4	3	1.94	60S ribosomal protein L30 isoform Iso 1
G10	ADH1A	ADH1A	7,82-8,86	18000-21000	8.26	39859	neXtProt	P07327-1	796	42	30	13	11	1.94	Alcohol dehydrogenase 1A isoform Iso 1
F9	ADH1A	ADH1A	6,88-7,82	21000-26000	8.26	39859	neXtProt	P07327-1	575	17	16	11	11	1.94	Alcohol dehydrogenase 1A isoform Iso 1
F5	ADH1B	ADH1B	6,88-7,82	40000-52000	8.63	39855	neXtProt	P00325-1	504	18	16	12	11	1.94	Alcohol dehydrogenase 1B isoform Iso 1
F1	IDHC	IDH1	6,88-7,82	116000-up	6.53	46659	neXtProt	O75874-1	471	15	15	12	12	1.94	Isocitrate dehydrogenase [NADP] cytoplasmic isoform Iso 1
E4	ADH1B	ADH1B	6,30-6,88	54000-72000	8.63	39855	neXtProt	P00325-1	365	12	12	11	11	1.94	Alcohol dehydrogenase 1B isoform Iso 1
E4	TCPA	TCP1	6,30-6,88	54000-72000	5.8	60343	neXtProt	P17987-1	790	21	18	17	16	1.94	T-complex protein 1 subunit alpha isoform Iso 1
E3	SARDH	SARDH	6,30-6,88	64000-83000	6.8	101036	neXtProt	Q9UL12-1	1275	43	37	22	21	1.94	Sarcosine dehydrogenase, mitochondrial isoform Iso 1
D8	MTX2	MTX2	5,80-6,30	26000-30000	5.9	29763	neXtProt	O75431-1	456	16	14	8	7	1.94	Metaxin-2 isoform Iso 1
D6	AK1A1	AKR1A1	5,80-6,30	35000-40000	6.32	36573	neXtProt	P14550-1	302	13	12	12	11	1.94	Alcohol dehydrogenase [NADP(+)] isoform Iso 1
D5	ADH1B	ADH1B	5,80-6,30	40000-52000	8.63	39855	neXtProt	P00325-1	367	12	12	11	11	1.94	Alcohol dehydrogenase 1B isoform Iso 1
G3	CMC2	SLC25A13	8,24-9,80	64000-83000	8.79	74175	neXtProt	Q9UJS0-1	1062	35	30	22	20	1.93	Calcium-binding mitochondrial carrier protein Aralar2 isoform Iso 1
G1	CMC2	SLC25A13	7,82-8,86	116000-up	8.79	74175	neXtProt	Q9UJS0-1	703	23	22	21	20	1.93	Calcium-binding mitochondrial carrier protein Aralar2 isoform Iso 1
E4	EI2BG	EIF2B3	6,30-6,88	54000-72000	6.08	50240	neXtProt	Q9NR50-1	551	17	15	13	12	1.93	Translation initiation factor eIF-2B subunit gamma isoform Iso 1
D5	LMNA	LMNA	5,80-6,30	40000-52000	6.57	74139	neXtProt	P02545-1	830	38	29	23	20	1.93	Prelamin-A/C isoform A
B5	TBA1B	TUBA1B	4,45-5,11	40000-52000	4.94	50151	neXtProt	P68363-1	866	35	26	15	14	1.93	Tubulin alpha-1B chain isoform Iso 1
G4	ACSF3	ACSF3	8,24-9,80	52000-64000	8.64	64130	neXtProt	Q4G176-1	752	26	24	16	15	1.92	Acyl-CoA synthetase family member 3, mitochondrial isoform Iso 1
G12	RS27	RPS27	7,82-8,86	6000-15000	9.57	9461	neXtProt	P42677-1	175	7	6	3	3	1.92	40S ribosomal protein S27 isoform Iso 1
F4	EHD1	EHD1	6,88-7,82	52000-64000	6.35	60626	neXtProt	Q9H4M9-1	669	19	19	15	15	1.92	EH domain-containing protein 1 isoform Iso 1
F1	AK1C1	AKR1C1	6,88-7,82	116000-up	8.02	36788	neXtProt	Q04828-1	424	17	17	8	8	1.92	Aldo-keto reductase family 1 member C1 isoform Iso 1
E10	ADH4	ADH4	6,30-6,88	18000-21000	8.25	40221	neXtProt	P08319-1	739	16	16	9	9	1.92	Alcohol dehydrogenase 4 isoform Iso 1
E1	COPD	ARCN1	6,30-6,88	116000-up	5.89	57210	neXtProt	P48444-1	661	27	23	19	16	1.92	Coatomer subunit delta isoform Iso 1
D7	VDAC2	VDAC2	5,80-6,30	30000-35000	7.51	33372	neXtProt	P45880-1	665	18	17	9	9	1.92	Voltage-dependent anion-selective channel protein 2 isoform Iso 1
C9	APT	APRT	5,11-5,80	21000-26000	5.75	19607	neXtProt	P07741-1	577	17	14	7	5	1.92	Adenine phosphoribosyltransferase isoform Iso 1
F5	F16P1	FBP1	6,88-7,82	40000-52000	6.54	36842	neXtProt	P09467-1	353	11	11	8	8	1.91	Fructose-1,6-bisphosphatase 1 isoform Iso 1
E6	PSMD7	PSMD7	6,30-6,88	35000-40000	6.29	37025	neXtProt	P51665-1	461	17	16	10	9	1.9	26S proteasome non-ATPase regulatory subunit 7 isoform Iso 1
H4	MMSA	ALDH6A1	8,86-9,89	52000-64000	8.72	57839	neXtProt	Q02252-1	1096	48	37	19	15	1.89	Methylmalonate-semialdehyde dehydrogenase [acylating], mitochondrial isoform Iso 1
H10	MIMIT	NDUFAF2	8,86-9,89	18000-21000	8.94	19856	neXtProt	Q8N183-1	192	18	13	7	5	1.89	Mimitin, mitochondrial isoform Iso 1
H1	MTP	MTTP	8,86-9,89	116000-up	8.61	99351	neXtProt	P55157-1	2021	71	65	26	24	1.89	Microsomal triglyceride transfer protein large subunit isoform Iso 1
G7	IDHP	IDH2	8,24-9,80	30000-35000	8.88	50909	neXtProt	P48735-1	468	18	17	16	15	1.89	Isocitrate dehydrogenase [NADP], mitochondrial isoform Iso 1
G9	PSB8	PSMB8	7,82-8,86	21000-26000	7.04	30354	neXtProt	P28062-1	669	17	17	7	7	1.88	Proteasome subunit beta type-8 isoform Iso 1
G1	DHE3	GLUD1	7,82-8,86	116000-up	7.66	61398	neXtProt	P00367-1	636	24	20	16	14	1.88	Glutamate dehydrogenase 1, mitochondrial isoform Iso 1
E7	ST2A1	SULT2A1	6,30-6,88	30000-35000	5.69	33780	neXtProt	Q06520-1	705	16	14	9	8	1.88	Bile salt sulfotransferase isoform Iso 1
E7	CLYBL	CLYBL	6,30-6,88	30000-35000	8.88	37359	neXtProt	Q8N0X4-1	457	15	14	12	11	1.88	Citrate lyase subunit beta-like protein, mitochondrial isoform Iso 1
B4	ENPL	HSP90B1	4,45-5,11	52000-64000	4.76	92469	neXtProt	P14625-1	1847	67	50	28	23	1.88	Endoplasmin isoform Iso 1
F7	DHRS1	DHRS1	6,88-7,82	30000-35000	8.01	33909	neXtProt	Q96LJ7-1	397	15	11	10	9	1.87	Dehydrogenase/reductase SDR family member 1 isoform Iso 1
F10	PIP	PIP	6,88-7,82	18000-21000	8.26	16572	neXtProt	P12273-1	252	7	7	4	4	1.87	Prolactin-inducible protein isoform Iso 1
E7	DHB8	HSD17B8	6,30-6,88	30000-35000	6.09	26973	neXtProt	Q92506-1	937	17	17	6	6	1.87	Estradiol 17-beta-dehydrogenase 8 isoform Iso 1
D6	NAGK	NAGK	5,80-6,30	35000-40000	5.82	37375	neXtProt	Q9UJ70-1	403	13	13	10	10	1.87	N-acetyl-D-glucosamine kinase isoform Iso 1
H10	RT25	MRPS25	8,86-9,89	18000-21000	8.99	20116	neXtProt	P82663-1	230	13	10	5	5	1.86	28S ribosomal protein S25, mitochondrial isoform Iso 1
G12	PSMG3	PSMG3	7,82-8,86	6000-15000	7.72	13104	neXtProt	Q9BT73-1	173	4	4	4	4	1.86	Proteasome assembly chaperone 3 isoform Iso 1
E9	SDF2L	SDF2L1	6,30-6,88	21000-26000	6.89	21360	neXtProt	Q9HCN8-1	434	11	10	6	5	1.86	Stromal cell-derived factor 2-like protein 1 isoform Iso 1
E3	SPB3	SERPINB3	6,30-6,88	64000-83000	6.35	44564	neXtProt	P29508-1	409	20	17	12	11	1.86	Serpin B3 isoform Iso 1
E3	M2GD	DMGDH	6,30-6,88	64000-83000	7.31	96811	neXtProt	Q9UI17-1	1234	40	37	26	25	1.86	Dimethylglycine dehydrogenase, mitochondrial isoform Iso 1
D7	KFA	AFMID	5,80-6,30	30000-35000	5.57	33991	neXtProt	Q63HM1-1	377	12	11	8	8	1.86	Kynurenine formamidase isoform Iso 1
H2	ECHA	HADHA	8,86-9,89	83000-116000	9.16	82999	neXtProt	P40939-1	975	45	42	20	19	1.85	Trifunctional enzyme subunit alpha, mitochondrial isoform Iso 1
E7	SPEB	AGMAT	6,30-6,88	30000-35000	7.54	37660	neXtProt	Q9BSE5-1	500	20	16	10	9	1.85	Agmatinase, mitochondrial isoform Iso 1
D4	IGHA1	IGHA1	5,80-6,30	52000-64000	6.08	37654	neXtProt	P01876-1	701	28	21	9	9	1.85	Ig alpha-1 chain C region isoform Iso 1
C9	NDUS8	NDUFS8	5,11-5,80	21000-26000	6	23705	neXtProt	O00217-1	299	9	9	5	5	1.85	NADH dehydrogenase [ubiquinone] iron-sulfur protein 8, mitochondrial isoform Iso 1
G9	S10A9	S100A9	7,82-8,86	21000-26000	5.71	13241	neXtProt	P06702-1	139	10	6	3	2	1.84	Protein S100-A9 isoform Iso 1
F9	S10A9	S100A9	6,88-7,82	21000-26000	5.71	13241	neXtProt	P06702-1	96	6	4	5	4	1.84	Protein S100-A9 isoform Iso 1
F8	VDAC1	VDAC1	6,88-7,82	26000-30000	8.62	30772	neXtProt	P21796-1	457	12	11	10	9	1.84	Voltage-dependent anion-selective channel protein 1 isoform Iso 1
F8	HCDH	HADH	6,88-7,82	26000-30000	8.88	34293	neXtProt	Q16836-1	296	13	11	10	8	1.84	Hydroxyacyl-coenzyme A dehydrogenase, mitochondrial isoform Iso 1
F4	S10A9	S100A9	6,88-7,82	52000-64000	5.71	13241	neXtProt	P06702-1	151	5	4	4	3	1.84	Protein S100-A9 isoform Iso 1
F2	S10A9	S100A9	6,88-7,82	83000-116000	5.71	13241	neXtProt	P06702-1	95	6	5	4	4	1.84	Protein S100-A9 isoform Iso 1
F11	S10A9	S100A9	6,88-7,82	15000-18000	5.71	13241	neXtProt	P06702-1	103	5	4	4	3	1.84	Protein S100-A9 isoform Iso 1
F1	ARPC2	ARPC2	6,88-7,82	116000-up	6.84	34333	neXtProt	O15144-1	252	10	10	10	10	1.84	Actin-related protein 2/3 complex subunit 2 isoform Iso 1
E9	S10A9	S100A9	6,30-6,88	21000-26000	5.71	13241	neXtProt	P06702-1	152	6	4	4	3	1.84	Protein S100-A9 isoform Iso 1
E9	ST1A1	SULT1A1	6,30-6,88	21000-26000	6.16	34165	neXtProt	P50225-1	349	19	14	11	9	1.84	Sulfotransferase 1A1 isoform Iso 1
E5	S10A9	S100A9	6,30-6,88	40000-52000	5.71	13241	neXtProt	P06702-1	124	6	5	4	3	1.84	Protein S100-A9 isoform Iso 1
E4	S10A9	S100A9	6,30-6,88	54000-72000	5.71	13241	neXtProt	P06702-1	154	4	4	2	2	1.84	Protein S100-A9 isoform Iso 1
E11	VDAC1	VDAC1	6,30-6,88	15000-18000	8.62	30772	neXtProt	P21796-1	571	11	11	8	8	1.84	Voltage-dependent anion-selective channel protein 1 isoform Iso 1
E1	S10A9	S100A9	6,30-6,88	116000-up	5.71	13241	neXtProt	P06702-1	43	6	4	4	3	1.84	Protein S100-A9 isoform Iso 1
E1	ST1A1	SULT1A1	6,30-6,88	116000-up	6.16	34165	neXtProt	P50225-1	252	14	11	9	8	1.84	Sulfotransferase 1A1 isoform Iso 1
D8	S10A9	S100A9	5,80-6,30	26000-30000	5.71	13241	neXtProt	P06702-1	79	7	4	5	4	1.84	Protein S100-A9 isoform Iso 1
D8	GSH0	GCLM	5,80-6,30	26000-30000	5.7	30727	neXtProt	P48507-1	447	14	12	7	6	1.84	Glutamate--cysteine ligase regulatory subunit isoform Iso 1
C9	APOA1	APOA1	5,11-5,80	21000-26000	5.56	30777	neXtProt	P02647-1	326	13	10	9	8	1.84	Apolipoprotein A-I isoform Iso 1
F4	SAM50	SAMM50	6,88-7,82	52000-64000	6.44	51976	neXtProt	Q9Y512-1	652	18	16	11	11	1.83	Sorting and assembly machinery component 50 homolog isoform Iso 1
D6	NADC	QPRT	5,80-6,30	35000-40000	5.81	30845	neXtProt	Q15274-1	310	11	11	7	7	1.83	Nicotinate-nucleotide pyrophosphorylase [carboxylating] isoform Iso 1
B12	COX5A	COX5A	4,45-5,11	6000-15000	6.3	16762	neXtProt	P20674-1	258	14	9	7	4	1.83	Cytochrome c oxidase subunit 5A, mitochondrial isoform Iso 1
F6	CPSM	CPS1	6,88-7,82	35000-40000	6.3	164939	neXtProt	P31327-1	2004	77	69	37	36	1.82	Carbamoyl-phosphate synthase [ammonia], mitochondrial isoform Iso 1
B12	RUXF	SNRPF	4,45-5,11	6000-15000	4.63	9725	neXtProt	P62306-1	115	5	4	2	2	1.82	Small nuclear ribonucleoprotein F isoform Iso 1
H8	D39U1	SDR39U1	8,86-9,89	26000-30000	9.09	31077	neXtProt	Q9NRG7-2	605	27	23	7	7	1.81	Epimerase family protein SDR39U1 isoform Iso 2
H1	BDH	BDH1	8,86-9,89	116000-up	9.1	38157	neXtProt	Q02338-1	546	29	24	12	10	1.81	D-beta-hydroxybutyrate dehydrogenase, mitochondrial isoform Iso 1
F5	ACTB	ACTB	6,88-7,82	40000-52000	5.29	41737	neXtProt	P60709-1	557	15	14	11	11	1.81	Actin, cytoplasmic 1 isoform Iso 1
E5	SBP1	SELENBP1	6,30-6,88	40000-52000	5.93	52390	neXtProt	Q13228-1	777	20	20	15	15	1.81	Selenium-binding protein 1 isoform Iso 1
E4	ACTB	ACTB	6,30-6,88	54000-72000	5.29	41737	neXtProt	P60709-1	528	13	13	10	10	1.81	Actin, cytoplasmic 1 isoform Iso 1
E4	SBP1	SELENBP1	6,30-6,88	54000-72000	5.93	52390	neXtProt	Q13228-1	815	22	21	15	14	1.81	Selenium-binding protein 1 isoform Iso 1
D8	6PGL	PGLS	5,80-6,30	26000-30000	5.7	27547	neXtProt	O95336-1	439	12	11	8	8	1.81	6-phosphogluconolactonase isoform Iso 1
D8	ECHD2	ECHDC2	5,80-6,30	26000-30000	9.03	31126	neXtProt	Q86YB7-1	337	11	10	8	7	1.81	Enoyl-CoA hydratase domain-containing protein 2, mitochondrial isoform Iso 1
D6	DDAH1	DDAH1	5,80-6,30	35000-40000	5.53	31121	neXtProt	O94760-1	351	10	10	8	8	1.81	N(G),N(G)-dimethylarginine dimethylaminohydrolase 1 isoform Iso 1
C4	HSP71	HSPA1A	5,11-5,80	52000-64000	5.47	70052	neXtProt	P0DMV8-1	1153	41	32	20	17	1.81	Heat shock 70 kDa protein 1A isoform Iso 1
H4	THIM	ACAA2	8,86-9,89	52000-64000	8.32	41924	neXtProt	P42765-1	813	28	25	10	10	1.8	3-ketoacyl-CoA thiolase, mitochondrial isoform Iso 1
H2	DHSO	SORD	8,86-9,89	83000-116000	8.23	38324	neXtProt	Q00796-1	821	27	24	9	9	1.8	Sorbitol dehydrogenase isoform Iso 1
H1	THIM	ACAA2	8,86-9,89	116000-up	8.32	41924	neXtProt	P42765-1	1024	29	26	12	11	1.8	3-ketoacyl-CoA thiolase, mitochondrial isoform Iso 1
F8	THIM	ACAA2	6,88-7,82	26000-30000	8.32	41924	neXtProt	P42765-1	345	14	13	10	10	1.8	3-ketoacyl-CoA thiolase, mitochondrial isoform Iso 1
F7	ARGI1	ARG1	6,88-7,82	30000-35000	6.72	34734	neXtProt	P05089-1	461	13	12	8	8	1.8	Arginase-1 isoform Iso 1
F7	DHSO	SORD	6,88-7,82	30000-35000	8.23	38324	neXtProt	Q00796-1	500	14	14	8	8	1.8	Sorbitol dehydrogenase isoform Iso 1
F7	THIM	ACAA2	6,88-7,82	30000-35000	8.32	41924	neXtProt	P42765-1	465	18	14	14	12	1.8	3-ketoacyl-CoA thiolase, mitochondrial isoform Iso 1
F11	CASPE	CASP14	6,88-7,82	15000-18000	5.44	27679	neXtProt	P31944-1	298	8	8	8	8	1.8	Caspase-14 isoform Iso 1
D10	ARF4	ARF4	5,80-6,30	18000-21000	6	20510	neXtProt	P18085-1	284	9	9	5	5	1.8	ADP-ribosylation factor 4 isoform Iso 1
H8	PRTN3	PRTN3	8,86-9,89	26000-30000	8.72	27807	neXtProt	P24158-1	393	17	16	5	5	1.79	Myeloblastin isoform Iso 1
H3	CMC2	SLC25A13	8,86-9,89	64000-83000	8.79	74175	neXtProt	Q9UJS0-1	2422	88	75	20	17	1.79	Calcium-binding mitochondrial carrier protein Aralar2 isoform Iso 1
G5	ACTA2	ACTA2	8,24-9,80	40000-52000	5.24	42008	neXtProt	P62736-1	403	16	15	9	8	1.79	Actin, aortic smooth muscle isoform Iso 1
E5	ACTC	ACTC1	6,30-6,88	40000-52000	5.23	42019	neXtProt	P68032-1	575	18	18	10	10	1.79	Actin, alpha cardiac muscle 1 isoform Iso 1
E1	ACTC	ACTC1	6,30-6,88	116000-up	5.23	42019	neXtProt	P68032-1	582	19	18	9	9	1.79	Actin, alpha cardiac muscle 1 isoform Iso 1
B8	1433T	YWHAQ	4,45-5,11	26000-30000	4.68	27764.2	neXtProt	P27348-1	496	17	13	8	7	1.79	14-3-3 protein theta isoform Iso 1
A7	1433Z	YWHAZ	3,70-4,45	30000-35000	4.73	27745	neXtProt	P63104-1	284	11	10	7	7	1.79	14-3-3 protein zeta/delta isoform Iso 1
A2	R39L5	RPL39P5	3,7-4,45	83000-116000	12.32	6323	neXtProt	Q59GN2-1	38	2	2	1	1	1.79	Putative 60S ribosomal protein L39-like 5 isoform Iso 1
H10	MANF	MANF	8,86-9,89	18000-21000	8.94	20700	neXtProt	P55145-1	229	18	12	8	6	1.78	Mesencephalic astrocyte-derived neurotrophic factor isoform Iso 1
G1	GABT	ABAT	7,82-8,86	116000-up	8.17	56438	neXtProt	P80404-1	575	21	17	16	16	1.78	4-aminobutyrate aminotransferase, mitochondrial isoform Iso 1
F5	HYEP	EPHX1	6,88-7,82	40000-52000	6.77	52949	neXtProt	P07099-1	388	20	17	14	13	1.78	Epoxide hydrolase 1 isoform Iso 1
E9	MAAI	GSTZ1	6,30-6,88	21000-26000	8.8	24212	neXtProt	O43708-1	259	9	8	6	5	1.78	Maleylacetoacetate isomerase isoform Iso 1
E7	U2AF1	U2AF1	6,30-6,88	30000-35000	9.09	27872	neXtProt	Q01081-1	344	12	9	8	7	1.78	Splicing factor U2AF 35 kDa subunit isoform Iso 1
E5	DNJA2	DNAJA2	6,30-6,88	40000-52000	6.06	45745	neXtProt	O60884-1	504	19	18	13	12	1.78	DnaJ homolog subfamily A member 2 isoform Iso 1
E1	PCKGM	PCK2	6,30-6,88	116000-up	7.57	70729	neXtProt	Q16822-1	1197	33	31	20	20	1.78	Phosphoenolpyruvate carboxykinase [GTP], mitochondrial isoform Iso 1
D8	ETHE1	ETHE1	5,80-6,30	26000-30000	6.35	27872	neXtProt	O95571-1	562	16	14	7	6	1.78	Persulfide dioxygenase ETHE1, mitochondrial isoform Iso 1
F4	HMCS2	HMGCS2	6,88-7,82	52000-64000	8.4	56635	neXtProt	P54868-1	1153	30	26	15	13	1.77	Hydroxymethylglutaryl-CoA synthase, mitochondrial isoform Iso 1
E6	ANXA1	ANXA1	6,30-6,88	35000-40000	6.57	38714	neXtProt	P04083-1	447	15	13	12	11	1.77	Annexin A1 isoform Iso 1
E5	ACTY	ACTR1B	6,30-6,88	40000-52000	5.98	42293	neXtProt	P42025-1	712	18	18	9	9	1.77	Beta-centractin isoform Iso 1
H4	UGPA	UGP2	8,86-9,89	52000-64000	8.15	56940	neXtProt	Q16851-1	365	31	22	14	14	1.76	UTP--glucose-1-phosphate uridylyltransferase isoform Iso 1
H1	CPSM	CPS1	8,86-9,89	116000-up	6.3	164939	neXtProt	P31327-1	2582	117	98	50	43	1.76	Carbamoyl-phosphate synthase [ammonia], mitochondrial isoform Iso 1
F1	RAN	RAN	6,88-7,82	116000-up	7.01	24423	neXtProt	P62826-1	170	9	8	7	7	1.76	GTP-binding nuclear protein Ran isoform Iso 1
E7	HOGA1	HOGA1	6,30-6,88	30000-35000	8.13	35248	neXtProt	Q86XE5-1	460	14	13	8	8	1.76	4-hydroxy-2-oxoglutarate aldolase, mitochondrial isoform Iso 1
E11	RS13	RPS13	6,30-6,88	15000-18000	10.53	17222	neXtProt	P62277-1	151	6	6	5	5	1.76	40S ribosomal protein S13 isoform Iso 1
D8	PSD10	PSMD10	5,80-6,30	26000-30000	5.71	24427	neXtProt	O75832-1	246	9	7	7	6	1.76	26S proteasome non-ATPase regulatory subunit 10 isoform Iso 1
D12	HINT2	HINT2	5,80-6,30	6000-15000	9.2	17161	neXtProt	Q9BX68-1	205	10	7	4	4	1.76	Histidine triad nucleotide-binding protein 2, mitochondrial isoform Iso 1
C6	TBB5	TUBB	5,11-5,80	35000-40000	4.78	49671	neXtProt	P07437-1	780	29	24	14	13	1.76	Tubulin beta chain isoform Iso 1
F4	BAAT	BAAT	6,88-7,82	52000-64000	6.5	46299	neXtProt	Q14032-1	483	17	16	10	10	1.75	Bile acid-CoA:amino acid N-acyltransferase isoform Iso 1
F3	SC23A	SEC23A	6,88-7,82	64000-83000	6.64	86160	neXtProt	Q15436-1	1337	36	35	21	21	1.75	Protein transport protein Sec23A isoform Iso 1
E9	CMBL	CMBL	6,30-6,88	21000-26000	6.71	28048	neXtProt	Q96DG6-1	270	9	9	7	7	1.75	Carboxymethylenebutenolidase homolog isoform Iso 1
E7	CY1	CYC1	6,30-6,88	30000-35000	9.15	35422	neXtProt	P08574-1	383	17	13	9	9	1.75	Cytochrome c1, heme protein, mitochondrial isoform Iso 1
E5	ACOT1	ACOT1	6,30-6,88	40000-52000	6.9	46277	neXtProt	Q86TX2-1	498	15	15	12	12	1.75	Acyl-coenzyme A thioesterase 1 isoform Iso 1
E4	ACS2B	ACSM2B	6,30-6,88	54000-72000	8.5	64271	neXtProt	Q68CK6-1	681	22	19	17	15	1.75	Acyl-coenzyme A synthetase ACSM2B, mitochondrial isoform Iso 1
D5	TBA4A	TUBA4A	5,80-6,30	40000-52000	4.93	49924	neXtProt	P68366-1	367	18	14	10	9	1.75	Tubulin alpha-4A chain isoform Iso 1
B5	TBA1C	TUBA1C	4,45-5,11	40000-52000	4.96	49895.3	neXtProt	Q9BQE3-1	765	29	22	13	12	1.75	Tubulin alpha-1C chain isoform Iso 1
H9	ADH6	ADH6	8,86-9,89	21000-26000	8.05	39088	neXtProt	P28332-1	486	30	21	14	11	1.74	Alcohol dehydrogenase 6 isoform Iso 1
H1	USMG5	USMG5	8,86-9,89	116000-up	9.78	6457	neXtProt	Q96IX5-1	198	3	3	2	2	1.74	Up-regulated during skeletal muscle growth protein 5 isoform Iso 1
H1	SQRD	SQRDL	8,86-9,89	116000-up	9.18	49960	neXtProt	Q9Y6N5-1	1051	36	30	19	14	1.74	Sulfide:quinone oxidoreductase, mitochondrial isoform Iso 1
G5	RB27B	RAB27B	8,24-9,80	40000-52000	5.35	24608	neXtProt	O00194-1	266	10	9	8	7	1.74	Ras-related protein Rab-27B isoform Iso 1
G1	USMG5	USMG5	7,82-8,86	116000-up	9.78	6457	neXtProt	Q96IX5-1	123	2	2	2	2	1.74	Up-regulated during skeletal muscle growth protein 5 isoform Iso 1
F11	NDKB	NME2	6,88-7,82	15000-18000	8.52	17298	neXtProt	P22392-1	124	6	5	5	4	1.74	Nucleoside diphosphate kinase B isoform Iso 1
E1	USMG5	USMG5	6,30-6,88	116000-up	9.78	6457	neXtProt	Q96IX5-1	49	2	2	2	2	1.74	Up-regulated during skeletal muscle growth protein 5 isoform Iso 1
H6	SFXN1	SFXN1	8,86-9,89	35000-40000	9.22	35619	neXtProt	Q9H9B4-1	668	26	22	9	9	1.73	Sideroflexin-1 isoform Iso 1
H5	SPYA	AGXT	8,86-9,89	40000-52000	8.61	43009	neXtProt	P21549-1	659	32	26	11	11	1.73	Serine--pyruvate aminotransferase isoform Iso 1
H1	SFXN1	SFXN1	8,86-9,89	116000-up	9.22	35619	neXtProt	Q9H9B4-1	677	32	25	11	8	1.73	Sideroflexin-1 isoform Iso 1
H1	SPYA	AGXT	8,86-9,89	116000-up	8.61	43009	neXtProt	P21549-1	620	27	22	11	10	1.73	Serine--pyruvate aminotransferase isoform Iso 1
G7	ASSY	ASS1	8,24-9,80	30000-35000	8.08	46530	neXtProt	P00966-1	353	15	15	12	12	1.73	Argininosuccinate synthase isoform Iso 1
G12	SRP09	SRP9	7,82-8,86	6000-15000	7.76	10112	neXtProt	P49458-1	315	10	8	4	3	1.73	Signal recognition particle 9 kDa protein isoform Iso 1
G1	RDH16	RDH16	7,82-8,86	116000-up	8.83	35673	neXtProt	O75452-1	326	10	10	9	9	1.73	Retinol dehydrogenase 16 isoform Iso 1
G1	EF1A3	EEF1A1P5	7,82-8,86	116000-up	9.15	50185	neXtProt	Q5VTE0-1	723	27	21	15	12	1.73	Putative elongation factor 1-alpha-like 3 isoform Iso 1
F9	ASSY	ASS1	6,88-7,82	21000-26000	8.08	46530	neXtProt	P00966-1	457	17	15	12	12	1.73	Argininosuccinate synthase isoform Iso 1
F7	IDHC	IDH1	6,88-7,82	30000-35000	6.53	46659	neXtProt	O75874-1	362	13	13	12	12	1.73	Isocitrate dehydrogenase [NADP] cytoplasmic isoform Iso 1
F3	ECHA	HADHA	6,88-7,82	64000-83000	9.16	82999	neXtProt	P40939-1	1128	35	31	24	23	1.73	Trifunctional enzyme subunit alpha, mitochondrial isoform Iso 1
E8	NUDT6	NUDT6	6,30-6,88	26000-30000	8.15	35679	neXtProt	P53370-1	392	16	16	9	9	1.73	Nucleoside diphosphate-linked moiety X motif 6 isoform Iso 1
E7	NUDT6	NUDT6	6,30-6,88	30000-35000	8.15	35679	neXtProt	P53370-1	284	12	10	12	10	1.73	Nucleoside diphosphate-linked moiety X motif 6 isoform Iso 1
E7	ANXA6	ANXA6	6,30-6,88	30000-35000	5.41	75873	neXtProt	P08133-1	860	29	27	19	17	1.73	Annexin A6 isoform Iso 1
E4	EHD4	EHD4	6,30-6,88	54000-72000	6.33	61175	neXtProt	Q9H223-1	691	21	19	15	13	1.73	EH domain-containing protein 4 isoform Iso 1
E3	RADI	RDX	6,30-6,88	64000-83000	6.03	68563	neXtProt	P35241-1	686	29	26	18	16	1.73	Radixin isoform Iso 1
E1	RDH16	RDH16	6,30-6,88	116000-up	8.83	35673	neXtProt	O75452-1	388	13	11	11	10	1.73	Retinol dehydrogenase 16 isoform Iso 1
C5	KAP0	PRKAR1A	5,11-5,8	40000-52000	5.27	42982	neXtProt	P10644-1	718	24	22	13	11	1.73	cAMP-dependent protein kinase type I-alpha regulatory subunit isoform Iso 1
B1	RDH16	RDH16	4,45-5,11	116000-up	8.83	35673	neXtProt	O75452-1	249	13	10	11	10	1.73	Retinol dehydrogenase 16 isoform Iso 1
G3	ALDOB	ALDOB	8,24-9,80	64000-83000	8.01	39473	neXtProt	P05062-1	475	14	13	10	10	1.72	Fructose-bisphosphate aldolase B isoform Iso 1
F7	ECH1	ECH1	6,88-7,82	30000-35000	8.16	35816	neXtProt	Q13011-1	586	14	13	9	8	1.72	Delta(3,5)-Delta(2,4)-dienoyl-CoA isomerase, mitochondrial isoform Iso 1
F7	DHE3	GLUD1	6,88-7,82	30000-35000	7.66	61398	neXtProt	P00367-1	557	20	18	15	15	1.72	Glutamate dehydrogenase 1, mitochondrial isoform Iso 1
F7	C1TC	MTHFD1	6,88-7,82	30000-35000	6.89	101559	neXtProt	P11586-1	1201	42	37	22	19	1.72	C-1-tetrahydrofolate synthase, cytoplasmic isoform Iso 1
F6	DHE3	GLUD1	6,88-7,82	35000-40000	7.66	61398	neXtProt	P00367-1	683	21	20	16	15	1.72	Glutamate dehydrogenase 1, mitochondrial isoform Iso 1
F6	C1TC	MTHFD1	6,88-7,82	35000-40000	6.89	101559	neXtProt	P11586-1	1343	42	38	28	25	1.72	C-1-tetrahydrofolate synthase, cytoplasmic isoform Iso 1
F2	C1TC	MTHFD1	6,88-7,82	83000-116000	6.89	101559	neXtProt	P11586-1	1071	42	38	29	27	1.72	C-1-tetrahydrofolate synthase, cytoplasmic isoform Iso 1
F1	PGM1	PGM1	6,88-7,82	116000-up	6.3	61449	neXtProt	P36871-1	540	19	18	18	17	1.72	Phosphoglucomutase-1 isoform Iso 1
D9	HEBP1	HEBP1	5,80-6,30	21000-26000	5.71	21097	neXtProt	Q9NRV9-1	229	8	6	6	5	1.72	Heme-binding protein 1 isoform Iso 1
G4	IGHG2	IGHG2	8,24-9,80	52000-64000	7.66	35901	neXtProt	P01859-1	842	40	31	9	9	1.71	Ig gamma-2 chain C region isoform Iso 1
G12	SMD3	SNRPD3	7,82-8,86	6000-15000	10.33	13916	neXtProt	P62318-1	229	8	7	3	3	1.71	Small nuclear ribonucleoprotein Sm D3 isoform Iso 1
G1	MGST1	MGST1	7,82-8,86	116000-up	9.41	17598	neXtProt	P10620-1	319	9	7	4	4	1.71	Microsomal glutathione S-transferase 1 isoform Iso 1
E8	PSMD8	PSMD8	6,30-6,88	26000-30000	9.73	39611	neXtProt	P48556-1	336	18	15	8	8	1.71	26S proteasome non-ATPase regulatory subunit 8 isoform Iso 1
D12	H2B2F	HIST2H2BF	5,80-6,30	6000-15000	10.31	13920	neXtProt	Q5QNW6-1	226	8	7	4	4	1.71	Histone H2B type 2-F isoform Iso 1
D11	H2B2F	HIST2H2BF	5,80-6,30	15000-18000	10.31	13920	neXtProt	Q5QNW6-1	268	6	6	4	4	1.71	Histone H2B type 2-F isoform Iso 1
C11	H2B2F	HIST2H2BF	5,11-5,80	15000-18000	10.31	13920	neXtProt	Q5QNW6-1	196	4	4	2	2	1.71	Histone H2B type 2-F isoform Iso 1
B12	H2B2F	HIST2H2BF	4,45-5,11	6000-15000	10.31	13920	neXtProt	Q5QNW6-1	184	5	4	3	3	1.71	Histone H2B type 2-F isoform Iso 1
B11	H2B2F	HIST2H2BF	4,45-5,11	15000-18000	10.31	13920	neXtProt	Q5QNW6-1	170	7	4	3	3	1.71	Histone H2B type 2-F isoform Iso 1
B1	MGST1	MGST1	4,45-5,11	116000-up	9.41	17598	neXtProt	P10620-1	149	7	6	4	4	1.71	Microsomal glutathione S-transferase 1 isoform Iso 1
H2	IGHG1	IGHG1	8,86-9,89	83000-116000	8.46	36105	neXtProt	P01857-1	796	33	29	9	9	1.7	Ig gamma-1 chain C region isoform Iso 1
G3	IGHG1	IGHG1	8,24-9,80	64000-83000	8.46	36105	neXtProt	P01857-1	301	13	11	9	8	1.7	Ig gamma-1 chain C region isoform Iso 1
F6	G3P	GAPDH	6,88-7,82	35000-40000	8.57	36053	neXtProt	P04406-1	436	17	13	10	7	1.7	Glyceraldehyde-3-phosphate dehydrogenase isoform Iso 1
F1	KPYR	PKLR	6,88-7,82	116000-up	7.65	62191	neXtProt	P30613-1	534	21	17	19	17	1.7	Pyruvate kinase PKLR isoform R-type
E6	ACDSB	ACADSB	6,30-6,88	35000-40000	5.86	36025	neXtProt	P45954-2	369	15	13	11	10	1.7	Short/branched chain specific acyl-CoA dehydrogenase, mitochondrial isoform Iso 2
E5	PUR6	PAICS	6,30-6,88	40000-52000	6.94	47079	neXtProt	P22234-1	628	16	15	11	11	1.7	Multifunctional protein ADE2 isoform Iso 1
H6	RALY	RALY	8,86-9,89	35000-40000	9.2	32463	neXtProt	Q9UKM9-1	307	22	17	10	9	1.69	RNA-binding protein Raly isoform Iso 2
G9	ADH1G	ADH1C	7,82-8,86	21000-26000	8.63	39868	neXtProt	P00326-1	1004	44	39	10	10	1.69	Alcohol dehydrogenase 1C isoform Iso 1
G2	ADH1A	ADH1A	8,24-9,80	83000-116000	8.26	39859	neXtProt	P07327-1	385	17	15	11	10	1.69	Alcohol dehydrogenase 1A isoform Iso 1
G12	ADH1A	ADH1A	7,82-8,86	6000-15000	8.26	39859	neXtProt	P07327-1	758	34	29	11	9	1.69	Alcohol dehydrogenase 1A isoform Iso 1
G10	ADH1B	ADH1B	7,82-8,86	18000-21000	8.63	39855	neXtProt	P00325-1	742	41	29	12	10	1.69	Alcohol dehydrogenase 1B isoform Iso 1
G1	DHI1	HSD11B1	7,82-8,86	116000-up	8.71	32401	neXtProt	P28845-1	335	10	10	6	6	1.69	Corticosteroid 11-beta-dehydrogenase isozyme 1 isoform Iso 1
F5	ADH1A	ADH1A	6,88-7,82	40000-52000	8.26	39859	neXtProt	P07327-1	486	16	13	12	10	1.69	Alcohol dehydrogenase 1A isoform Iso 1
F4	ADH1B	ADH1B	6,88-7,82	52000-64000	8.63	39855	neXtProt	P00325-1	429	16	13	12	11	1.69	Alcohol dehydrogenase 1B isoform Iso 1
F1	ADH1G	ADH1C	6,88-7,82	116000-up	8.63	39868	neXtProt	P00326-1	552	19	17	11	10	1.69	Alcohol dehydrogenase 1C isoform Iso 1
E5	ADH1B	ADH1B	6,30-6,88	40000-52000	8.63	39855	neXtProt	P00325-1	351	15	13	12	10	1.69	Alcohol dehydrogenase 1B isoform Iso 1
E3	EZRI	EZR	6,30-6,88	64000-83000	5.94	69412	neXtProt	P15311-1	697	29	25	16	16	1.69	Ezrin isoform Iso 1
D7	CHM2A	CHMP2A	5,80-6,30	30000-35000	5.86	25103	neXtProt	O43633-1	207	9	7	7	6	1.69	Charged multivesicular body protein 2a isoform Iso 1
D6	ADH1B	ADH1B	5,80-6,30	35000-40000	8.63	39855	neXtProt	P00325-1	370	14	12	11	11	1.69	Alcohol dehydrogenase 1B isoform Iso 1
H6	AT5F1	ATP5F1	8,86-9,89	35000-40000	9.37	28908	neXtProt	P24539-1	623	23	20	8	7	1.68	ATP synthase F(0) complex subunit B1, mitochondrial isoform Iso 1
H5	AATM	GOT2	8,86-9,89	40000-52000	9.14	47517	neXtProt	P00505-1	1108	39	29	16	12	1.68	Aspartate aminotransferase, mitochondrial isoform Iso 1
E11	RS18	RPS18	6,30-6,88	15000-18000	10.99	17718	neXtProt	P62269-1	148	7	5	5	4	1.68	40S ribosomal protein S18 isoform Iso 1
D8	GRB2	GRB2	5,80-6,30	26000-30000	5.89	25206	neXtProt	P62993-1	252	10	10	7	7	1.68	Growth factor receptor-bound protein 2 isoform Iso 1
C8	TMED7	TMED7	5,11-5,80	26000-30000	6.43	25172	neXtProt	Q9Y3B3-1	331	11	10	6	6	1.68	Transmembrane emp24 domain-containing protein 7 isoform Iso 1
C6	ACDSB	ACADSB	5,11-5,80	35000-40000	6.53	47485	neXtProt	P45954-1	533	26	24	11	11	1.68	Short/branched chain specific acyl-CoA dehydrogenase, mitochondrial isoform Iso 1
H4	HNRPM	HNRNPM	8,86-9,89	52000-64000	8.84	77515	neXtProt	P52272-1	1415	54	46	22	18	1.67	Heterogeneous nuclear ribonucleoprotein M isoform Iso 1
H3	ADH4	ADH4	8,86-9,89	64000-83000	8.25	40221	neXtProt	P08319-1	1354	39	34	8	8	1.67	Alcohol dehydrogenase 4 isoform Iso 1
G3	HNRPM	HNRNPM	8,24-9,80	64000-83000	8.84	77515	neXtProt	P52272-1	812	27	25	17	16	1.67	Heterogeneous nuclear ribonucleoprotein M isoform Iso 1
F5	PCY2	PCYT2	6,88-7,82	40000-52000	6.44	43835	neXtProt	Q99447-1	527	15	13	12	12	1.67	Ethanolamine-phosphate cytidylyltransferase isoform Iso 1
F5	ECHB	HADHB	6,88-7,82	40000-52000	9.45	51294	neXtProt	P55084-1	431	16	15	14	13	1.67	Trifunctional enzyme subunit beta, mitochondrial isoform Iso 1
E4	PRP19	PRPF19	6,30-6,88	54000-72000	6.14	55180	neXtProt	Q9UMS4-1	695	20	19	12	11	1.67	Pre-mRNA-processing factor 19 isoform Iso 1
E3	PDC6I	PDCD6IP	6,30-6,88	64000-83000	6.13	96023	neXtProt	Q8WUM4-1	784	33	29	27	25	1.67	Programmed cell death 6-interacting protein isoform Iso 1
E11	ADH4	ADH4	6,30-6,88	15000-18000	8.25	40221	neXtProt	P08319-1	392	12	12	9	9	1.67	Alcohol dehydrogenase 4 isoform Iso 1
D8	ATPF2	ATPAF2	5,80-6,30	26000-30000	6.62	32772	neXtProt	Q8N5M1-1	401	14	12	9	8	1.67	ATP synthase mitochondrial F1 complex assembly factor 2 isoform Iso 1
D8	ECI1	ECI1	5,80-6,30	26000-30000	8.8	32815	neXtProt	P42126-1	446	10	10	7	7	1.67	Enoyl-CoA delta isomerase 1, mitochondrial isoform Iso 1
D10	MTND	ADI1	5,80-6,30	18000-21000	5.43	21498	neXtProt	Q9BV57-1	120	7	6	6	5	1.67	1,2-dihydroxy-3-keto-5-methylthiopentene dioxygenase isoform Iso 1
H6	HEMH	FECH	8,86-9,89	35000-40000	8.96	47862	neXtProt	P22830-1	546	31	22	12	10	1.66	Ferrochelatase, mitochondrial isoform Iso 1
G1	SERC	PSAT1	7,82-8,86	116000-up	7.56	40423	neXtProt	Q9Y617-1	377	14	11	12	10	1.66	Phosphoserine aminotransferase isoform Iso 1
F3	ACON	ACO2	6,88-7,82	64000-83000	7.36	85425	neXtProt	Q99798-1	890	32	29	22	20	1.66	Aconitate hydratase, mitochondrial isoform Iso 1
F12	ISG15	ISG15	6,88-7,82	6000-15000	6.83	17887	neXtProt	P05161-1	206	7	6	5	4	1.66	Ubiquitin-like protein ISG15 isoform Iso 1
D6	LDHB	LDHB	5,80-6,30	35000-40000	5.71	36638	neXtProt	P07195-1	308	16	11	11	9	1.66	L-lactate dehydrogenase B chain isoform Iso 1
C6	CAZA1	CAPZA1	5,11-5,80	35000-40000	5.45	32923	neXtProt	P52907-1	706	26	21	10	9	1.66	F-actin-capping protein subunit alpha-1 isoform Iso 1
B6	RSSA	RPSA	4,45-5,11	40000-35000	4.79	32854	neXtProt	P08865-1	901	22	19	9	8	1.66	40S ribosomal protein SA isoform Iso 1
B5	RSSA	RPSA	4,45-5,11	40000-52000	4.79	32854	neXtProt	P08865-1	560	14	12	8	8	1.66	40S ribosomal protein SA isoform Iso 1
H7	MCAT	SLC25A20	8,86-9,89	30000-35000	9.48	32944	neXtProt	O43772-1	315	26	19	10	8	1.65	Mitochondrial carnitine/acylcarnitine carrier protein isoform Iso 1
H1	LACRT	LACRT	8,86-9,89	116000-up	5.44	14246	neXtProt	Q9GZZ8-1	172	9	8	5	4	1.65	Extracellular glycoprotein lacritin isoform Iso 1
G7	AK1C2	AKR1C2	8,24-9,80	30000-35000	7.13	36735	neXtProt	P52895-1	519	14	14	9	9	1.65	Aldo-keto reductase family 1 member C2 isoform Iso 1
G5	CISY	CS	8,24-9,80	40000-52000	8.45	51712	neXtProt	O75390-1	424	21	17	13	13	1.65	Citrate synthase, mitochondrial isoform Iso 1
G4	CMC2	SLC25A13	8,24-9,80	52000-64000	8.79	74175	neXtProt	Q9UJS0-1	799	25	23	17	17	1.65	Calcium-binding mitochondrial carrier protein Aralar2 isoform Iso 1
G2	RS27A	RPS27A	8,24-9,80	83000-116000	9.68	17964.9	neXtProt	P62979-1	157	8	6	6	4	1.65	Ubiquitin-40S ribosomal protein S27a isoform Iso 1
G10	LACRT	LACRT	7,82-8,86	18000-21000	5.44	14246	neXtProt	Q9GZZ8-1	202	12	10	4	4	1.65	Extracellular glycoprotein lacritin isoform Iso 1
G1	RS27A	RPS27A	7,82-8,86	116000-up	9.68	17964.9	neXtProt	P62979-1	183	6	6	5	5	1.65	Ubiquitin-40S ribosomal protein S27a isoform Iso 1
F8	FABPL	FABP1	6,88-7,82	26000-30000	6.6	14208	neXtProt	P07148-1	263	8	7	5	4	1.65	Fatty acid-binding protein, liver isoform Iso 1
F5	LMNA	LMNA	6,88-7,82	40000-52000	6.57	74139	neXtProt	P02545-1	667	23	20	21	18	1.65	Prelamin-A/C isoform A
F3	RS27A	RPS27A	6,88-7,82	64000-83000	9.68	17964.9	neXtProt	P62979-1	243	7	7	4	4	1.65	Ubiquitin-40S ribosomal protein S27a isoform Iso 1
F12	RS27A	RPS27A	6,88-7,82	6000-15000	9.68	17964.9	neXtProt	P62979-1	195	9	8	4	4	1.65	Ubiquitin-40S ribosomal protein S27a isoform Iso 1
F1	AIFM1	AIFM1	6,88-7,82	116000-up	9.04	66900	neXtProt	O95831-1	567	23	20	17	16	1.65	Apoptosis-inducing factor 1, mitochondrial isoform Iso 1
E8	FABPL	FABP1	6,30-6,88	26000-30000	6.6	14208	neXtProt	P07148-1	267	9	8	5	4	1.65	Fatty acid-binding protein, liver isoform Iso 1
E7	LHPP	LHPP	6,30-6,88	30000-35000	5.8	29165	neXtProt	Q9H008-1	299	12	11	7	7	1.65	Phospholysine phosphohistidine inorganic pyrophosphate phosphatase isoform Iso 1
E3	RS27A	RPS27A	6,30-6,88	64000-83000	9.68	17964.9	neXtProt	P62979-1	214	6	6	4	4	1.65	Ubiquitin-40S ribosomal protein S27a isoform Iso 1
E11	PPAC	ACP1	6,30-6,88	15000-18000	6.29	18042	neXtProt	P24666-1	174	6	6	5	5	1.65	Low molecular weight phosphotyrosine protein phosphatase isoform Iso 1
E1	AK1C1	AKR1C1	6,30-6,88	116000-up	8.02	36788	neXtProt	Q04828-1	348	14	13	10	9	1.65	Aldo-keto reductase family 1 member C1 isoform Iso 1
C3	TERA	VCP	5,11-5,80	64000-83000	5.14	89321	neXtProt	P55072-1	1033	41	34	25	23	1.65	Transitional endoplasmic reticulum ATPase isoform Iso 1
F5	SCLY	SCLY	6,88-7,82	40000-52000	6.63	48148	neXtProt	Q96I15-1	465	17	16	10	10	1.64	Selenocysteine lyase isoform Iso 1
E5	MP2K2	MAP2K2	6,30-6,88	40000-52000	6.12	44424	neXtProt	P36507-1	553	18	17	11	10	1.64	Dual specificity mitogen-activated protein kinase kinase 2 isoform Iso 1
E11	GSTK1	GSTK1	6,30-6,88	15000-18000	8.51	25496	neXtProt	Q9Y2Q3-1	444	12	9	8	5	1.64	Glutathione S-transferase kappa 1 isoform Iso 1
H7	GSTA1	GSTA1	8,86-9,89	30000-35000	8.91	25631	neXtProt	P08263-1	579	37	30	7	7	1.63	Glutathione S-transferase A1 isoform Iso 1
G8	PSA4	PSMA4	7,82-8,86	26000-30000	7.58	29483	neXtProt	P25789-1	497	13	12	9	8	1.63	Proteasome subunit alpha type-4 isoform Iso 1
G8	NIPS1	NIPSNAP1	7,82-8,86	26000-30000	9.35	33309	neXtProt	Q9BPW8-1	314	16	12	7	7	1.63	Protein NipSnap homolog 1 isoform Iso 1
G8	ATPA	ATP5A1	7,82-8,86	26000-30000	9.16	59750	neXtProt	P25705-1	775	26	23	17	15	1.63	ATP synthase subunit alpha, mitochondrial isoform Iso 1
G12	TIM13	TIMM13	7,82-8,86	6000-15000	8.42	10500	neXtProt	Q9Y5L4-1	191	7	7	3	3	1.63	Mitochondrial import inner membrane translocase subunit Tim13 isoform Iso 1
F6	HAOX1	HAO1	6,88-7,82	35000-40000	8.2	40924	neXtProt	Q9UJM8-1	403	13	11	10	9	1.63	Hydroxyacid oxidase 1 isoform Iso 1
F1	FIBB	FGB	6,88-7,82	116000-up	8.54	55928	neXtProt	P02675-1	558	19	18	14	13	1.63	Fibrinogen beta chain isoform Iso 1
E9	GSTA2	GSTA2	6,30-6,88	21000-26000	8.51	25664	neXtProt	P09210-1	292	12	12	6	6	1.63	Glutathione S-transferase A2 isoform Iso 1
E9	ATPA	ATP5A1	6,30-6,88	21000-26000	9.16	59750	neXtProt	P25705-1	1068	26	24	14	14	1.63	ATP synthase subunit alpha, mitochondrial isoform Iso 1
E8	GSTA2	GSTA2	6,30-6,88	26000-30000	8.51	25664	neXtProt	P09210-1	270	15	14	7	6	1.63	Glutathione S-transferase A2 isoform Iso 1
E8	GSTM5	GSTM5	6,30-6,88	26000-30000	6.91	25674	neXtProt	P46439-1	345	15	13	8	7	1.63	Glutathione S-transferase Mu 5 isoform Iso 1
E8	AK1C4	AKR1C4	6,30-6,88	26000-30000	6.46	37067	neXtProt	P17516-1	534	15	14	9	8	1.63	Aldo-keto reductase family 1 member C4 isoform Iso 1
E8	CATD	CTSD	6,30-6,88	26000-30000	6.1	44552	neXtProt	P07339-1	530	22	17	10	9	1.63	Cathepsin D isoform Iso 1
E7	APOL2	APOL2	6,30-6,88	30000-35000	6.28	37092	neXtProt	Q9BQE5-1	485	13	12	9	8	1.63	Apolipoprotein L2 isoform Iso 1
D9	PRDX2	PRDX2	5,80-6,30	21000-26000	5.66	21891	neXtProt	P32119-1	250	10	9	6	6	1.63	Peroxiredoxin-2 isoform Iso 1
D6	AK1C4	AKR1C4	5,80-6,30	35000-40000	6.46	37067	neXtProt	P17516-1	426	13	13	8	8	1.63	Aldo-keto reductase family 1 member C4 isoform Iso 1
D5	EIF3E	EIF3E	5,80-6,30	40000-52000	5.71	52221	neXtProt	P60228-1	405	17	15	14	13	1.63	Eukaryotic translation initiation factor 3 subunit E isoform Iso 1
H10	PPIF	PPIF	8,86-9,89	18000-21000	9.49	22040	neXtProt	P30405-1	887	28	24	5	5	1.62	Peptidyl-prolyl cis-trans isomerase F, mitochondrial isoform Iso 1
G4	FMO3	FMO3	8,24-9,80	52000-64000	7.9	60033	neXtProt	P31513-1	848	26	24	17	15	1.62	Dimethylaniline monooxygenase [N-oxide-forming] 3 isoform Iso 1
G1	ECHA	HADHA	7,82-8,86	116000-up	9.16	82999	neXtProt	P40939-1	1063	27	26	20	19	1.62	Trifunctional enzyme subunit alpha, mitochondrial isoform Iso 1
F8	PSA1	PSMA1	6,88-7,82	26000-30000	6.15	29555	neXtProt	P25786-1	137	10	8	8	7	1.62	Proteasome subunit alpha type-1 isoform Short
E6	BUB3	BUB3	6,30-6,88	35000-40000	6.36	37154	neXtProt	O43684-1	275	10	10	9	9	1.62	Mitotic checkpoint protein BUB3 isoform Iso 1
E5	OAT	OAT	6,30-6,88	40000-52000	6.57	48534	neXtProt	P04181-1	805	24	19	14	12	1.62	Ornithine aminotransferase, mitochondrial isoform Iso 1
E10	ALG13	ALG13	6,30-6,88	18000-21000	6.07	18225	neXtProt	Q9NP73-2	120	6	5	5	5	1.62	Putative bifunctional UDP-N-acetylglucosamine transferase and deubiquitinase ALG13 isoform Iso 2
D5	GSHB	GSS	5,80-6,30	40000-52000	5.67	52384	neXtProt	P48637-1	422	15	15	12	12	1.62	Glutathione synthetase isoform Iso 1
C8	NNMT	NNMT	5,11-5,80	26000-30000	5.56	29574	neXtProt	P40261-1	385	19	15	7	6	1.62	Nicotinamide N-methyltransferase isoform Iso 1
H9	BLVRB	BLVRB	8,86-9,89	21000-26000	7.13	22119	neXtProt	P30043-1	476	13	10	4	4	1.61	Flavin reductase (NADPH) isoform Iso 1
H3	DCXR	DCXR	8,86-9,89	64000-83000	8.33	25913	neXtProt	Q7Z4W1-1	384	18	15	8	7	1.61	L-xylulose reductase isoform Iso 1
H2	DCXR	DCXR	8,86-9,89	83000-116000	8.33	25913	neXtProt	Q7Z4W1-1	417	17	16	7	7	1.61	L-xylulose reductase isoform Iso 1
G12	UK114	HRSP12	7,82-8,86	6000-15000	8.73	14493	neXtProt	P52758-1	592	15	14	5	4	1.61	Ribonuclease UK114 isoform Iso 1
D4	TCPA	TCP1	5,80-6,30	52000-64000	5.8	60343	neXtProt	P17987-1	557	33	21	19	14	1.61	T-complex protein 1 subunit alpha isoform Iso 1
H8	DHRS2	DHRS2	8,86-9,89	26000-30000	9.21	29926	neXtProt	Q13268-1	779	27	23	7	7	1.6	Dehydrogenase/reductase SDR family member 2, mitochondrial isoform Iso 1
H6	PDLI2	PDLIM2	8,86-9,89	35000-40000	9	37459	neXtProt	Q96JY6-1	649	18	17	9	9	1.6	PDZ and LIM domain protein 2 isoform Iso 1
H1	IGHG3	IGHG3	8,86-9,89	116000-up	8.23	41286	neXtProt	P01860-1	1116	45	38	12	10	1.6	Ig gamma-3 chain C region isoform Iso 1
F8	2B11	HLA-DRB1	6,88-7,82	26000-30000	7.61	29914	neXtProt	P04229-1	334	14	11	7	7	1.6	HLA class II histocompatibility antigen, DRB1-1 beta chain isoform Iso 1
F7	2B11	HLA-DRB1	6,88-7,82	30000-35000	7.61	29914	neXtProt	P04229-1	342	11	10	7	7	1.6	HLA class II histocompatibility antigen, DRB1-1 beta chain isoform Iso 1
E9	KCY	CMPK1	6,30-6,88	21000-26000	5.44	22222	neXtProt	P30085-1	272	9	8	5	4	1.6	UMP-CMP kinase isoform Iso 1
E7	ROA2	HNRNPA2B1	6,30-6,88	30000-35000	8.97	37429	neXtProt	P22626-1	441	14	12	10	9	1.6	Heterogeneous nuclear ribonucleoproteins A2/B1 isoform B1
E4	STIP1	STIP1	6,30-6,88	54000-72000	7.8	68080	neXtProt	P31948-2	558	22	19	15	14	1.6	Stress-induced-phosphoprotein 1 isoform Iso 2
E1	PCYOX	PCYOX1	6,30-6,88	116000-up	5.8	56640	neXtProt	Q9UHG3-1	560	18	18	14	14	1.6	Prenylcysteine oxidase 1 isoform Iso 1
E1	CBS	CBS	6,30-6,88	116000-up	6.2	60586	neXtProt	P35520-1	613	25	19	17	14	1.6	Cystathionine beta-synthase isoform Iso 1
D6	MK14	MAPK14	5,80-6,30	35000-40000	5.48	41293	neXtProt	Q16539-1	287	12	11	9	8	1.6	Mitogen-activated protein kinase 14 isoform CSBP2
D5	DX39A	DDX39A	5,80-6,30	40000-52000	5.46	49129	neXtProt	O00148-1	659	24	21	11	10	1.6	ATP-dependent RNA helicase DDX39A isoform Iso 1
H7	SIR5	SIRT5	8,86-9,89	30000-35000	8.82	33880	neXtProt	Q9NXA8-1	465	18	15	9	8	1.59	NAD-dependent protein deacylase sirtuin-5, mitochondrial isoform Iso 1
H7	GLYAT	GLYAT	8,86-9,89	30000-35000	8.38	33924	neXtProt	Q6IB77-1	398	20	14	9	8	1.59	Glycine N-acyltransferase isoform Iso 1
H6	GLYC	SHMT1	8,86-9,89	35000-40000	7.61	53082	neXtProt	P34896-1	786	24	22	13	12	1.59	Serine hydroxymethyltransferase, cytosolic isoform Iso 1
G7	SIR5	SIRT5	8,24-9,80	30000-35000	8.82	33880	neXtProt	Q9NXA8-1	440	16	11	8	7	1.59	NAD-dependent protein deacylase sirtuin-5, mitochondrial isoform Iso 1
G12	RS12	RPS12	7,82-8,86	6000-15000	6.81	14514	neXtProt	P25398-1	209	8	7	5	4	1.59	40S ribosomal protein S12 isoform Iso 1
F7	SIR5	SIRT5	6,88-7,82	30000-35000	8.82	33880	neXtProt	Q9NXA8-1	311	12	11	9	9	1.59	NAD-dependent protein deacylase sirtuin-5, mitochondrial isoform Iso 1
E8	PNPO	PNPO	6,30-6,88	26000-30000	6.61	29988	neXtProt	Q9NVS9-1	331	12	11	6	5	1.59	Pyridoxine-5'-phosphate oxidase isoform Iso 1
E7	CPSM	CPS1	6,30-6,88	30000-35000	6.3	164939	neXtProt	P31327-1	2680	82	70	37	33	1.59	Carbamoyl-phosphate synthase [ammonia], mitochondrial isoform Iso 1
E12	RS12	RPS12	6,30-6,88	6000-15000	6.81	14514	neXtProt	P25398-1	150	6	6	3	3	1.59	40S ribosomal protein S12 isoform Iso 1
E1	TRAP1	TRAP1	6,30-6,88	116000-up	8.3	80110	neXtProt	Q12931-1	951	35	28	21	19	1.59	Heat shock protein 75 kDa, mitochondrial isoform Iso 1
C6	UCHL5	UCHL5	5,11-5,80	35000-40000	5.23	37606	neXtProt	Q9Y5K5-1	315	15	13	9	9	1.59	Ubiquitin carboxyl-terminal hydrolase isozyme L5 isoform Iso 1
H6	ACTB	ACTB	8,86-9,89	35000-40000	5.29	41737	neXtProt	P60709-1	491	23	20	10	9	1.58	Actin, cytoplasmic 1 isoform Iso 1
G12	ACTB	ACTB	7,82-8,86	6000-15000	5.29	41737	neXtProt	P60709-1	701	22	22	8	8	1.58	Actin, cytoplasmic 1 isoform Iso 1
F10	ACTB	ACTB	6,88-7,82	18000-21000	5.29	41737	neXtProt	P60709-1	485	18	15	10	9	1.58	Actin, cytoplasmic 1 isoform Iso 1
E7	CIA30	NDUFAF1	6,30-6,88	30000-35000	7.11	37763	neXtProt	Q9Y375-1	260	15	11	12	10	1.58	Complex I intermediate-associated protein 30, mitochondrial isoform Iso 1
E5	SEP11	SEPT11	6,30-6,88	40000-52000	6.36	49398	neXtProt	Q9NVA2-1	321	15	14	11	11	1.58	Septin-11 isoform Iso 1
E3	IGHM	IGHM	6,30-6,88	64000-83000	6.35	49307	neXtProt	P01871-1	595	21	19	10	10	1.58	Ig mu chain C region isoform Iso 1
D8	ABHEB	ABHD14B	5,80-6,30	26000-30000	5.94	22345	neXtProt	Q96IU4-1	211	6	6	6	6	1.58	Alpha/beta hydrolase domain-containing protein 14B isoform Iso 1
C6	ERLN2	ERLIN2	5,11-5,80	35000-40000	5.47	37839	neXtProt	O94905-1	354	16	14	11	9	1.58	Erlin-2 isoform Iso 1
B8	UCHL3	UCHL3	4,45-5,11	26000-30000	4.84	26183	neXtProt	P15374-1	298	12	9	7	6	1.58	Ubiquitin carboxyl-terminal hydrolase isozyme L3 isoform Iso 1
F8	CP3A4	CYP3A4	6,88-7,82	26000-30000	8.27	57343	neXtProt	P08684-1	512	26	24	11	10	1.57	Cytochrome P450 3A4 isoform Iso 1
F10	COF1	CFL1	6,88-7,82	18000-21000	8.22	18502	neXtProt	P23528-1	261	9	7	6	5	1.57	Cofilin-1 isoform Iso 1
D5	HS90A	HSP90AA1	5,80-6,30	40000-52000	4.94	84660	neXtProt	P07900-1	1003	33	30	20	17	1.57	Heat shock protein HSP 90-alpha isoform Iso 1
C5	TBB5	TUBB	5,11-5,8	40000-52000	4.78	49671	neXtProt	P07437-1	559	23	17	13	13	1.57	Tubulin beta chain isoform Iso 1
H4	DDX5	DDX5	8,86-9,89	52000-64000	9.06	69148	neXtProt	P17844-1	971	50	41	20	17	1.56	Probable ATP-dependent RNA helicase DDX5 isoform Iso 1
H4	ALBU	ALB	8,86-9,89	52000-64000	5.92	69366.7	neXtProt	P02768-1	697	46	35	20	17	1.56	Serum albumin isoform Iso 1
G9	S10A8	S100A8	7,82-8,86	21000-26000	6.5	10834	neXtProt	P05109-1	93	4	4	2	2	1.56	Protein S100-A8 isoform Iso 1
G2	ALBU	ALB	8,24-9,80	83000-116000	5.92	69366.7	neXtProt	P02768-1	921	31	25	19	17	1.56	Serum albumin isoform Iso 1
G12	S10A8	S100A8	7,82-8,86	6000-15000	6.5	10834	neXtProt	P05109-1	103	6	6	2	2	1.56	Protein S100-A8 isoform Iso 1
F9	PSB8	PSMB8	6,88-7,82	21000-26000	7.04	30354	neXtProt	P28062-1	415	9	9	7	7	1.56	Proteasome subunit beta type-8 isoform Iso 1
F7	NB5R3	CYB5R3	6,88-7,82	30000-35000	7.18	34234	neXtProt	P00387-1	269	13	11	7	7	1.56	NADH-cytochrome b5 reductase 3 isoform Iso 1
F3	S10A8	S100A8	6,88-7,82	64000-83000	6.5	10834	neXtProt	P05109-1	124	4	4	2	2	1.56	Protein S100-A8 isoform Iso 1
E8	S10A8	S100A8	6,30-6,88	26000-30000	6.5	10834	neXtProt	P05109-1	88	3	3	2	2	1.56	Protein S100-A8 isoform Iso 1
E8	PROSC	PROSC	6,30-6,88	26000-30000	7.09	30343	neXtProt	O94903-1	498	12	12	8	8	1.56	Proline synthase co-transcribed bacterial homolog protein isoform Iso 1
E8	DHE3	GLUD1	6,30-6,88	26000-30000	7.66	61398	neXtProt	P00367-1	569	19	16	17	14	1.56	Glutamate dehydrogenase 1, mitochondrial isoform Iso 1
E7	CBR1	CBR1	6,30-6,88	30000-35000	8.55	30374	neXtProt	P16152-1	439	9	8	8	8	1.56	Carbonyl reductase [NADPH] 1 isoform Iso 1
E7	DHE3	GLUD1	6,30-6,88	30000-35000	7.66	61398	neXtProt	P00367-1	703	21	18	15	13	1.56	Glutamate dehydrogenase 1, mitochondrial isoform Iso 1
E12	S10A8	S100A8	6,30-6,88	6000-15000	6.5	10834	neXtProt	P05109-1	159	4	4	2	2	1.56	Protein S100-A8 isoform Iso 1
E1	PCKGC	PCK1	6,30-6,88	116000-up	5.8	69194	neXtProt	P35558-1	957	26	23	18	16	1.56	Phosphoenolpyruvate carboxykinase, cytosolic [GTP] isoform Iso 1
D6	TBB2A	TUBB2A	5,80-6,30	35000-40000	4.78	49907	neXtProt	Q13885-1	552	18	16	12	11	1.56	Tubulin beta-2A chain isoform Iso 1
D12	DLRB1	DYNLRB1	5,80-6,30	6000-15000	6.56	10921	neXtProt	Q9NP97-1	128	4	4	2	2	1.56	Dynein light chain roadblock-type 1 isoform Iso 1
D12	FABP4	FABP4	5,80-6,30	6000-15000	6.59	14719	neXtProt	P15090-1	188	6	5	4	4	1.56	Fatty acid-binding protein, adipocyte isoform Iso 1
C6	TBB4B	TUBB4B	5,11-5,80	35000-40000	4.79	49831	neXtProt	P68371-1	789	28	23	14	12	1.56	Tubulin beta-4B chain isoform Iso 1
C5	VIME	VIM	5,11-5,8	40000-52000	5.06	53652	neXtProt	P08670-1	567	21	19	15	14	1.56	Vimentin isoform Iso 1
H7	RLA0	RPLP0	8,86-9,89	30000-35000	5.7	34273	neXtProt	P05388-1	713	23	20	8	7	1.55	60S acidic ribosomal protein P0 isoform Iso 1
H7	GHC1	SLC25A22	8,86-9,89	30000-35000	9.42	34470	neXtProt	Q9H936-1	477	18	18	9	9	1.55	Mitochondrial glutamate carrier 1 isoform Iso 1
E6	GIPC2	GIPC2	6,30-6,88	35000-40000	6.07	34354	neXtProt	Q8TF65-1	318	10	10	8	8	1.55	PDZ domain-containing protein GIPC2 isoform Iso 1
E2	FAS	FASN	6,30-6,88	83000-116000	6.01	273427	neXtProt	P49327-1	3120	107	93	69	62	1.55	Fatty acid synthase isoform Iso 1
D5	IF4A1	EIF4A1	5,80-6,30	40000-52000	5.32	46154	neXtProt	P60842-1	559	18	15	12	10	1.55	Eukaryotic initiation factor 4A-I isoform Iso 1
H6	EF1A3	EEF1A1P5	8,86-9,89	35000-40000	9.15	50185	neXtProt	Q5VTE0-1	1141	46	39	14	10	1.54	Putative elongation factor 1-alpha-like 3 isoform Iso 1
G5	ACOT1	ACOT1	8,24-9,80	40000-52000	6.9	46277	neXtProt	Q86TX2-1	587	18	17	12	12	1.54	Acyl-coenzyme A thioesterase 1 isoform Iso 1
G3	EF1A3	EEF1A1P5	8,24-9,80	64000-83000	9.15	50185	neXtProt	Q5VTE0-1	522	17	17	11	11	1.54	Putative elongation factor 1-alpha-like 3 isoform Iso 1
G12	RS14	RPS14	7,82-8,86	6000-15000	10.14	14839	neXtProt	P62244-1	151	6	6	3	3	1.54	40S ribosomal protein S15a isoform Iso 1
G10	ZG16B	ZG16B	7,82-8,86	18000-21000	6.74	22739	neXtProt	Q96DA0-1	482	13	12	4	4	1.54	Zymogen granule protein 16 homolog B isoform Iso 1
G1	ACOT1	ACOT1	7,82-8,86	116000-up	6.9	46277	neXtProt	Q86TX2-1	482	17	15	12	11	1.54	Acyl-coenzyme A thioesterase 1 isoform Iso 1
F7	VDAC3	VDAC3	6,88-7,82	30000-35000	8.84	30658	neXtProt	Q9Y277-1	691	16	16	7	7	1.54	Voltage-dependent anion-selective channel protein 3 isoform Iso 1
F5	NFS1	NFS1	6,88-7,82	40000-52000	8.54	50195	neXtProt	Q9Y697-1	515	17	15	13	12	1.54	Cysteine desulfurase, mitochondrial isoform Mitochondrial
F1	IVD	IVD	6,88-7,82	116000-up	8.45	46319	neXtProt	P26440-1	547	15	13	10	10	1.54	Isovaleryl-CoA dehydrogenase, mitochondrial isoform Iso 1
E9	CRADD	CRADD	6,30-6,88	21000-26000	6.31	22745	neXtProt	P78560-1	337	10	9	5	4	1.54	Death domain-containing protein CRADD isoform Iso 1
E7	NIT2	NIT2	6,30-6,88	30000-35000	6.83	30607	neXtProt	Q9NQR4-1	284	9	8	8	8	1.54	Omega-amidase NIT2 isoform Iso 1
D9	HSPB1	HSPB1	5,80-6,30	21000-26000	5.98	22782	neXtProt	P04792-1	214	7	7	6	6	1.54	Heat shock protein beta-1 isoform Iso 1
D7	NIT2	NIT2	5,80-6,30	30000-35000	6.83	30607	neXtProt	Q9NQR4-1	295	8	8	8	8	1.54	Omega-amidase NIT2 isoform Iso 1
D5	CSN4	COPS4	5,80-6,30	40000-52000	5.57	46268	neXtProt	Q9BT78-1	528	16	13	14	12	1.54	COP9 signalosome complex subunit 4 isoform Iso 1
G8	BDH2	BDH2	7,82-8,86	26000-30000	7.56	26723	neXtProt	Q9BUT1-1	326	9	9	6	6	1.53	3-hydroxybutyrate dehydrogenase type 2 isoform Iso 1
G3	ASSY	ASS1	8,24-9,80	64000-83000	8.08	46530	neXtProt	P00966-1	454	15	15	11	11	1.53	Argininosuccinate synthase isoform Iso 1
F8	ASSY	ASS1	6,88-7,82	26000-30000	8.08	46530	neXtProt	P00966-1	460	16	15	10	10	1.53	Argininosuccinate synthase isoform Iso 1
F4	CPSM	CPS1	6,88-7,82	52000-64000	6.3	164939	neXtProt	P31327-1	1468	47	46	37	36	1.53	Carbamoyl-phosphate synthase [ammonia], mitochondrial isoform Iso 1
E6	FAAA	FAH	6,30-6,88	35000-40000	6.46	46374	neXtProt	P16930-1	556	22	17	13	11	1.53	Fumarylacetoacetase isoform Iso 1
E5	ASSY	ASS1	6,30-6,88	40000-52000	8.08	46530	neXtProt	P00966-1	441	16	14	13	12	1.53	Argininosuccinate synthase isoform Iso 1
E5	ACADM	ACADM	6,30-6,88	40000-52000	8.61	46588	neXtProt	P11310-1	697	21	19	9	9	1.53	Medium-chain specific acyl-CoA dehydrogenase, mitochondrial isoform Iso 1
E12	CYTA	CSTA	6,30-6,88	6000-15000	5.38	11006	neXtProt	P01040-1	134	3	3	3	3	1.53	Cystatin-A isoform Iso 1
D12	CYTA	CSTA	5,80-6,30	6000-15000	5.38	11006	neXtProt	P01040-1	94	3	3	3	3	1.53	Cystatin-A isoform Iso 1
H9	HCD2	HSD17B10	8,86-9,89	21000-26000	7.65	26923	neXtProt	Q99714-1	369	16	12	7	7	1.52	3-hydroxyacyl-CoA dehydrogenase type-2 isoform Iso 1
H7	ROA0	HNRNPA0	8,86-9,89	30000-35000	9.34	30841	neXtProt	Q13151-1	735	22	22	7	7	1.52	Heterogeneous nuclear ribonucleoprotein A0 isoform Iso 1
H6	IDH3G	IDH3G	8,86-9,89	35000-40000	8.75	42794	neXtProt	P51553-1	580	29	19	12	9	1.52	Isocitrate dehydrogenase [NAD] subunit gamma, mitochondrial isoform Iso 1
F6	IDHC	IDH1	6,88-7,82	35000-40000	6.53	46659	neXtProt	O75874-1	379	13	13	11	11	1.52	Isocitrate dehydrogenase [NADP] cytoplasmic isoform Iso 1
F5	LIS1	PAFAH1B1	6,88-7,82	40000-52000	6.97	46637	neXtProt	P43034-1	552	16	15	11	11	1.52	Platelet-activating factor acetylhydrolase IB subunit alpha isoform Iso 1
E7	EMC2	EMC2	6,30-6,88	30000-35000	6.15	34833	neXtProt	Q15006-1	545	14	10	9	8	1.52	ER membrane protein complex subunit 2 isoform Iso 1
D7	CHIP	STUB1	5,80-6,30	30000-35000	5.61	34856	neXtProt	Q9UNE7-1	263	12	11	9	9	1.52	E3 ubiquitin-protein ligase CHIP isoform Iso 1
D10	SSRD	SSR4	5,80-6,30	18000-21000	5.76	18998	neXtProt	P51571-1	415	9	8	4	3	1.52	Translocon-associated protein subunit delta isoform Iso 1
C10	SSRD	SSR4	5,11-5,80	18000-21000	5.76	18998	neXtProt	P51571-1	379	11	10	4	3	1.52	Translocon-associated protein subunit delta isoform Iso 1
B4	A1AT	SERPINA1	4,45-5,11	52000-64000	5.37	46737	neXtProt	P01009-1	395	22	14	15	11	1.52	Alpha-1-antitrypsin isoform Iso 1
H9	DEFM	PDF	8,86-9,89	21000-26000	9.48	27013	neXtProt	Q9HBH1-1	231	12	12	7	7	1.51	Peptide deformylase, mitochondrial isoform Iso 1
G8	IGLL5	IGLL5	7,82-8,86	26000-30000	9.08	23063	neXtProt	B9A064-1	367	14	10	5	5	1.51	Immunoglobulin lambda-like polypeptide 5 isoform Iso 1
G5	ENOB	ENO3	8,24-9,80	40000-52000	7.58	46987	neXtProt	P13929-1	572	16	14	11	9	1.51	Beta-enolase isoform Iso 1
F8	IGLL5	IGLL5	6,88-7,82	26000-30000	9.08	23063	neXtProt	B9A064-1	257	12	10	5	4	1.51	Immunoglobulin lambda-like polypeptide 5 isoform Iso 1
F8	KITM	TK2	6,88-7,82	26000-30000	8.71	31005	neXtProt	O00142-1	318	11	9	7	7	1.51	Thymidine kinase 2, mitochondrial isoform Long
E4	UGDH	UGDH	6,30-6,88	54000-72000	6.73	55024	neXtProt	O60701-1	682	16	15	14	13	1.51	UDP-glucose 6-dehydrogenase isoform Iso 1
E4	SYSC	SARS	6,30-6,88	54000-72000	6.05	58777	neXtProt	P49591-1	599	22	18	14	12	1.51	Serine--tRNA ligase, cytoplasmic isoform Iso 1
E12	LEG7	LGALS7	6,30-6,88	6000-15000	7.02	15075	neXtProt	P47929-1	104	4	4	4	4	1.51	Galectin-7 isoform Iso 1
D7	DHB8	HSD17B8	5,80-6,30	30000-35000	6.09	26973	neXtProt	Q92506-1	395	9	8	6	6	1.51	Estradiol 17-beta-dehydrogenase 8 isoform Iso 1
D5	LEG7	LGALS7	5,80-6,30	40000-52000	7.02	15075	neXtProt	P47929-1	120	4	4	4	4	1.51	Galectin-7 isoform Iso 1
D5	AMBP	AMBP	5,80-6,30	40000-52000	5.95	38999	neXtProt	P02760-1	395	14	12	10	8	1.51	Protein AMBP isoform Iso 1
G7	WDR82	WDR82	8,24-9,80	30000-35000	7.59	35079	neXtProt	Q6UXN9-1	245	10	9	9	8	1.5	WD repeat-containing protein 82 isoform Iso 1
G6	QOR	CRYZ	8,24-9,80	35000-40000	8.56	35206	neXtProt	Q08257-1	242	13	11	10	9	1.5	Quinone oxidoreductase isoform Iso 1
F6	ADH6	ADH6	6,88-7,82	35000-40000	8.05	39088	neXtProt	P28332-1	338	13	10	11	9	1.5	Alcohol dehydrogenase 6 isoform Iso 1
F5	PUR6	PAICS	6,88-7,82	40000-52000	6.94	47079	neXtProt	P22234-1	471	14	14	10	10	1.5	Multifunctional protein ADE2 isoform Iso 1
E7	CK054	C11orf54	6,30-6,88	30000-35000	6.23	35117	neXtProt	Q9H0W9-1	412	19	15	9	8	1.5	Ester hydrolase C11orf54 isoform Iso 1
D7	ETFA	ETFA	5,80-6,30	30000-35000	8.62	35079	neXtProt	P13804-1	413	10	10	8	8	1.5	Electron transfer flavoprotein subunit alpha, mitochondrial isoform Iso 1
D6	PPP6	PPP6C	5,80-6,30	35000-40000	5.43	35144	neXtProt	O00743-1	281	13	11	9	8	1.5	Serine/threonine-protein phosphatase 6 catalytic subunit isoform Iso 1
D6	MTNA	MRI1	5,80-6,30	35000-40000	5.89	39149	neXtProt	Q9BV20-1	522	15	12	11	9	1.5	Methylthioribose-1-phosphate isomerase isoform Iso 1
C6	ODBB	BCKDHB	5,11-5,80	35000-40000	5.89	43122	neXtProt	P21953-1	843	22	20	10	10	1.5	2-oxoisovalerate dehydrogenase subunit beta, mitochondrial isoform Iso 1
H9	ECHB	HADHB	8,86-9,89	21000-26000	9.45	51294	neXtProt	P55084-1	799	35	31	14	13	1.49	Trifunctional enzyme subunit beta, mitochondrial isoform Iso 1
H8	ECHP	EHHADH	8,86-9,89	26000-30000	9.24	79494	neXtProt	Q08426-1	763	42	33	21	18	1.49	Peroxisomal bifunctional enzyme isoform Iso 1
H1	DHB4	HSD17B4	8,86-9,89	116000-up	8.96	79686	neXtProt	P51659-1	1533	45	40	18	18	1.49	Peroxisomal multifunctional enzyme type 2 isoform Iso 1
F5	FLOT1	FLOT1	6,88-7,82	40000-52000	7.08	47355	neXtProt	O75955-1	431	15	12	14	12	1.49	Flotillin-1 isoform Iso 1
F3	ECHP	EHHADH	6,88-7,82	64000-83000	9.24	79494	neXtProt	Q08426-1	908	27	27	20	20	1.49	Peroxisomal bifunctional enzyme isoform Iso 1
E3	EFGM	GFM1	6,30-6,88	64000-83000	6.58	83471	neXtProt	Q96RP9-1	599	27	24	19	18	1.49	Elongation factor G, mitochondrial isoform Iso 1
B1	HS90B	HSP90AB1	4,45-5,11	116000-up	4.97	83264	neXtProt	P08238-1	1310	42	33	21	19	1.49	Heat shock protein HSP 90-beta isoform Iso 1
H8	ATPO	ATP5O	8,86-9,89	26000-30000	9.97	23277	neXtProt	P48047-1	306	12	11	6	6	1.48	ATP synthase subunit O, mitochondrial isoform Iso 1
H6	ALDOA	ALDOA	8,86-9,89	35000-40000	8.3	39420	neXtProt	P04075-1	884	40	24	12	10	1.48	Fructose-bisphosphate aldolase A isoform Iso 1
G5	AATM	GOT2	8,24-9,80	40000-52000	9.14	47517	neXtProt	P00505-1	427	18	12	15	12	1.48	Aspartate aminotransferase, mitochondrial isoform Iso 1
E5	FIBG	FGG	6,30-6,88	40000-52000	5.37	51511	neXtProt	P02679-1	531	17	14	12	11	1.48	Fibrinogen gamma chain isoform Gamma-B
C9	GSTP1	GSTP1	5,11-5,80	21000-26000	5.43	23356	neXtProt	P09211-1	319	11	10	5	5	1.48	Glutathione S-transferase P isoform Iso 1
C6	SEC13	SEC13	5,11-5,80	35000-40000	5.22	35541	neXtProt	P55735-1	702	15	15	8	8	1.48	Protein SEC13 homolog isoform Iso 1
C6	PP2AA	PPP2CA	5,11-5,80	35000-40000	5.3	35594	neXtProt	P67775-1	423	15	14	10	9	1.48	Serine/threonine-protein phosphatase 2A catalytic subunit alpha isoform isoform Iso 1
C4	TCPE	CCT5	5,11-5,80	52000-64000	5.44	59671	neXtProt	P48643-1	395	24	18	18	15	1.48	T-complex protein 1 subunit epsilon isoform Iso 1
B7	COQ9	COQ9	4,45-5,11	30000-35000	5.61	35509	neXtProt	O75208-1	489	19	14	8	7	1.48	Ubiquinone biosynthesis protein COQ9, mitochondrial isoform Iso 1
H8	H4	HIST1H4A	8,86-9,89	26000-30000	11.36	11367	neXtProt	P62805-1	165	10	6	4	3	1.47	Histone H4 isoform Iso 1
H7	H4	HIST1H4A	8,86-9,89	30000-35000	11.36	11367	neXtProt	P62805-1	127	8	7	4	3	1.47	Histone H4 isoform Iso 1
H4	DCD	DCD	8,86-9,89	52000-64000	6.09	11283	neXtProt	P81605-1	288	10	9	3	3	1.47	Dermcidin isoform Iso 1
H4	SFXN1	SFXN1	8,86-9,89	52000-64000	9.22	35619	neXtProt	Q9H9B4-1	421	20	13	8	7	1.47	Sideroflexin-1 isoform Iso 1
H10	DCD	DCD	8,86-9,89	18000-21000	6.09	11283	neXtProt	P81605-1	183	8	6	4	3	1.47	Dermcidin isoform Iso 1
G6	DCD	DCD	8,24-9,80	35000-40000	6.09	11283	neXtProt	P81605-1	202	5	5	3	3	1.47	Dermcidin isoform Iso 1
G3	DCD	DCD	8,24-9,80	64000-83000	6.09	11283	neXtProt	P81605-1	131	5	5	2	2	1.47	Dermcidin isoform Iso 1
G10	H4	HIST1H4A	7,82-8,86	18000-21000	11.36	11367	neXtProt	P62805-1	122	6	6	3	3	1.47	Histone H4 isoform Iso 1
F4	ACSF3	ACSF3	6,88-7,82	52000-64000	8.64	64130	neXtProt	Q4G176-1	544	20	18	16	15	1.47	Acyl-CoA synthetase family member 3, mitochondrial isoform Iso 1
E9	H4	HIST1H4A	6,30-6,88	21000-26000	11.36	11367	neXtProt	P62805-1	162	4	4	3	3	1.47	Histone H4 isoform Iso 1
E8	H4	HIST1H4A	6,30-6,88	26000-30000	11.36	11367	neXtProt	P62805-1	211	4	4	3	3	1.47	Histone H4 isoform Iso 1
E7	H4	HIST1H4A	6,30-6,88	30000-35000	11.36	11367	neXtProt	P62805-1	153	3	3	3	3	1.47	Histone H4 isoform Iso 1
E5	H4	HIST1H4A	6,30-6,88	40000-52000	11.36	11367	neXtProt	P62805-1	101	3	3	3	3	1.47	Histone H4 isoform Iso 1
E4	FIBB	FGB	6,30-6,88	54000-72000	8.54	55928	neXtProt	P02675-1	619	18	18	13	13	1.47	Fibrinogen beta chain isoform Iso 1
E3	TRAP1	TRAP1	6,30-6,88	64000-83000	8.3	80110	neXtProt	Q12931-1	712	23	21	18	17	1.47	Heat shock protein 75 kDa, mitochondrial isoform Iso 1
E10	H4	HIST1H4A	6,30-6,88	18000-21000	11.36	11367	neXtProt	P62805-1	132	3	3	3	3	1.47	Histone H4 isoform Iso 1
D4	CPSM	CPS1	5,80-6,30	52000-64000	6.3	164939	neXtProt	P31327-1	1657	78	59	49	37	1.47	Carbamoyl-phosphate synthase [ammonia], mitochondrial isoform Iso 1
D10	H4	HIST1H4A	5,80-6,30	18000-21000	11.36	11367	neXtProt	P62805-1	177	4	4	3	3	1.47	Histone H4 isoform Iso 1
D1	DCD	DCD	5,80-6,30	116000-up	6.09	11283	neXtProt	P81605-1	41	3	3	3	3	1.47	Dermcidin isoform Iso 1
D1	H4	HIST1H4A	5,80-6,30	116000-up	11.36	11367	neXtProt	P62805-1	97	4	3	3	3	1.47	Histone H4 isoform Iso 1
C9	DCD	DCD	5,11-5,80	21000-26000	6.09	11283	neXtProt	P81605-1	69	3	3	3	3	1.47	Dermcidin isoform Iso 1
C8	DCD	DCD	5,11-5,80	26000-30000	6.09	11283	neXtProt	P81605-1	36	3	3	3	3	1.47	Dermcidin isoform Iso 1
C6	H4	HIST1H4A	5,11-5,80	35000-40000	11.36	11367	neXtProt	P62805-1	79	3	3	3	3	1.47	Histone H4 isoform Iso 1
C5	DCD	DCD	5,11-5,8	40000-52000	6.09	11283	neXtProt	P81605-1	108	4	4	2	2	1.47	Dermcidin isoform Iso 1
C3	DCD	DCD	5,11-5,80	64000-83000	6.09	11283	neXtProt	P81605-1	33	4	3	3	3	1.47	Dermcidin isoform Iso 1
B5	DCD	DCD	4,45-5,11	40000-52000	6.09	11283	neXtProt	P81605-1	172	9	5	5	3	1.47	Dermcidin isoform Iso 1
B2	DCD	DCD	4,45-5,11	83000-116000	6.09	11283	neXtProt	P81605-1	92	3	3	3	3	1.47	Dermcidin isoform Iso 1
A12	DCD	DCD	3,70-4,45	6000-15000	6.09	11283	neXtProt	P81605-1	85	4	3	3	3	1.47	Dermcidin isoform Iso 1
G1	COX41	COX4I1	7,82-8,86	116000-up	9.52	19576	neXtProt	P13073-1	174	5	5	5	5	1.46	Cytochrome c oxidase subunit 4 isoform 1, mitochondrial isoform Iso 1
G1	IGHG2	IGHG2	7,82-8,86	116000-up	7.66	35901	neXtProt	P01859-1	711	31	21	9	9	1.46	Ig gamma-2 chain C region isoform Iso 1
F9	ADH1G	ADH1C	6,88-7,82	21000-26000	8.63	39868	neXtProt	P00326-1	411	14	13	10	10	1.46	Alcohol dehydrogenase 1C isoform Iso 1
F8	TTPA	TTPA	6,88-7,82	26000-30000	7.17	31750	neXtProt	P49638-1	570	11	11	8	8	1.46	Alpha-tocopherol transfer protein isoform Iso 1
F7	OCAD1	OCIAD1	6,88-7,82	30000-35000	7.02	27626	neXtProt	Q9NX40-1	265	12	8	7	6	1.46	OCIA domain-containing protein 1 isoform Iso 1
F4	ADH1A	ADH1A	6,88-7,82	52000-64000	8.26	39859	neXtProt	P07327-1	396	15	11	12	10	1.46	Alcohol dehydrogenase 1A isoform Iso 1
F3	G6PE	H6PD	6,88-7,82	64000-83000	6.84	88892	neXtProt	O95479-1	871	31	28	21	20	1.46	GDH/6PGL endoplasmic bifunctional protein isoform Iso 1
F10	ADH1A	ADH1A	6,88-7,82	18000-21000	8.26	39859	neXtProt	P07327-1	276	10	10	10	10	1.46	Alcohol dehydrogenase 1A isoform Iso 1
F1	SAM50	SAMM50	6,88-7,82	116000-up	6.44	51976	neXtProt	Q9Y512-1	476	14	14	11	11	1.46	Sorting and assembly machinery component 50 homolog isoform Iso 1
E8	ADH1B	ADH1B	6,30-6,88	26000-30000	8.63	39855	neXtProt	P00325-1	364	15	13	10	9	1.46	Alcohol dehydrogenase 1B isoform Iso 1
E3	CSDE1	CSDE1	6,30-6,88	64000-83000	5.88	88884	neXtProt	O75534-1	833	26	23	23	21	1.46	Cold shock domain-containing protein E1 isoform Iso 1
D9	RAB2A	RAB2A	5,80-6,30	21000-26000	6.08	23545	neXtProt	P61019-1	293	7	6	5	5	1.46	Ras-related protein Rab-2A isoform Iso 1
D12	ADH1B	ADH1B	5,80-6,30	6000-15000	8.63	39855	neXtProt	P00325-1	335	14	12	10	9	1.46	Alcohol dehydrogenase 1B isoform Iso 1
B7	A1AG1	ORM1	4,45-5,11	30000-35000	4.93	23512	neXtProt	P02763-1	179	9	8	6	6	1.46	Alpha-1-acid glycoprotein 1 isoform Iso 1
H9	MET7B	METTL7B	8,86-9,89	21000-26000	8.71	27775	neXtProt	Q6UX53-1	294	15	12	5	5	1.45	Methyltransferase-like protein 7B isoform Iso 1
G9	S10A7	S100A7	7,82-8,86	21000-26000	6.27	11470	neXtProt	P31151-1	51	3	3	3	3	1.45	Protein S100-A7 isoform Iso 1
G8	S10A7	S100A7	7,82-8,86	26000-30000	6.27	11470	neXtProt	P31151-1	75	3	3	2	2	1.45	Protein S100-A7 isoform Iso 1
G1	ZADH2	ZADH2	7,82-8,86	116000-up	8.38	40140	neXtProt	Q8N4Q0-1	372	11	10	9	8	1.45	Zinc-binding alcohol dehydrogenase domain-containing protein 2 isoform Iso 1
F9	S10A7	S100A7	6,88-7,82	21000-26000	6.27	11470	neXtProt	P31151-1	65	3	3	2	2	1.45	Protein S100-A7 isoform Iso 1
F5	S10A7	S100A7	6,88-7,82	40000-52000	6.27	11470	neXtProt	P31151-1	126	3	3	2	2	1.45	Protein S100-A7 isoform Iso 1
F5	C1TC	MTHFD1	6,88-7,82	40000-52000	6.89	101559	neXtProt	P11586-1	1022	32	29	27	24	1.45	C-1-tetrahydrofolate synthase, cytoplasmic isoform Iso 1
F4	IGHG4	IGHG4	6,88-7,82	52000-64000	7.18	35941	neXtProt	P01861-1	490	17	15	9	8	1.45	Ig gamma-4 chain C region isoform Iso 1
F4	SDHA	SDHA	6,88-7,82	52000-64000	7.06	72692	neXtProt	P31040-1	1166	28	23	21	17	1.45	Succinate dehydrogenase [ubiquinone] flavoprotein subunit, mitochondrial isoform Iso 1
F1	S10A7	S100A7	6,88-7,82	116000-up	6.27	11470	neXtProt	P31151-1	153	3	3	2	2	1.45	Protein S100-A7 isoform Iso 1
F1	OTC	OTC	6,88-7,82	116000-up	8.75	39935	neXtProt	P00480-1	377	15	14	9	8	1.45	Ornithine carbamoyltransferase, mitochondrial isoform Iso 1
E6	S10A7	S100A7	6,30-6,88	35000-40000	6.27	11470	neXtProt	P31151-1	94	4	3	3	2	1.45	Protein S100-A7 isoform Iso 1
E6	RBM4B	RBM4B	6,30-6,88	35000-40000	6.28	40150	neXtProt	Q9BQ04-1	252	11	10	11	10	1.45	RNA-binding protein 4B isoform Iso 1
E5	S10A7	S100A7	6,30-6,88	40000-52000	6.27	11470	neXtProt	P31151-1	161	5	5	2	2	1.45	Protein S100-A7 isoform Iso 1
E4	S10A7	S100A7	6,30-6,88	54000-72000	6.27	11470	neXtProt	P31151-1	122	3	3	3	3	1.45	Protein S100-A7 isoform Iso 1
E3	SYIM	IARS2	6,30-6,88	64000-83000	6.78	113791	neXtProt	Q9NSE4-1	1098	43	38	25	23	1.45	Isoleucine--tRNA ligase, mitochondrial isoform Iso 1
[truncated: 12,668 more rows]
