# Supplementary material for: Dataset of protein species from human liver
Source: Data Brief. 2017 May 4;12:584–8. doi: 10.1016/j.dib.2017.04.051 (PMC5430161; doi:10.1016/j.dib.2017.04.051)
Supplement: Supplementary file 2 — Supplementary Table 2. A list of all detected proteoforms in the human liver extracts after 2-DE and ESI LC-MS/MS. [file mmc2.xlsx]

## Sheet:  liver extract
Protein	Gene	Theoretical pI	Тheoretical MW	Database	UniProt	Score	Matches	Pep(sig)	Sequences	Seq(sig)	Amount emPAI	Protein name
ALBU	ALB	5.92	69366.7	neXtProt	P02768-1	1974	61	54	33	32	6.25	Serum albumin isoform Iso 1
ADH1B	ADH1B	8.63	39855	neXtProt	P00325-1	4817	109	100	19	17	6.24	Alcohol dehydrogenase 1B isoform Iso 1
CYB5	CYB5A	4.86	15330	neXtProt	P00167-1	605	14	14	5	5	5.14	Cytochrome b5 isoform Iso 1
ACTB	ACTB	5.29	41737	neXtProt	P60709-1	2418	55	52	16	15	5.09	Actin, cytoplasmic 1 isoform Iso 1
PGRC1	PGRMC1	4.54	21671	neXtProt	O00264-1	441	13	12	9	9	5	Membrane-associated progesterone receptor component 1 isoform Iso 1
ADH4	ADH4	8.25	40221	neXtProt	P08319-1	2231	84	68	18	16	4.96	Alcohol dehydrogenase 4 isoform Iso 1
ADH1A	ADH1A	8.26	39859	neXtProt	P07327-1	3693	77	67	17	16	4.05	Alcohol dehydrogenase 1A isoform Iso 1
H4	HIST1H4A	11.36	11367	neXtProt	P62805-1	446	10	9	5	4	3.51	Histone H4 isoform Iso 1
VIME	VIM	5.06	53652	neXtProt	P08670-1	1085	29	27	21	20	3.39	Vimentin isoform Iso 1
AK1C1	AKR1C1	8.02	36788	neXtProt	Q04828-1	1020	35	29	14	12	3.31	Aldo-keto reductase family 1 member C1 isoform Iso 1
ATPB	ATP5B	5.26	56560	neXtProt	P06576-1	1251	40	31	19	18	3.07	ATP synthase subunit beta, mitochondrial isoform Iso 1
DCXR	DCXR	8.33	25913	neXtProt	Q7Z4W1-1	522	15	14	8	8	2.94	L-xylulose reductase isoform Iso 1
CPSM	CPS1	6.3	164939	neXtProt	P31327-1	3666	103	98	56	54	2.93	Carbamoyl-phosphate synthase [ammonia], mitochondrial isoform Iso 1
ALDOB	ALDOB	8.01	39473	neXtProt	P05062-1	1119	26	25	13	13	2.91	Fructose-bisphosphate aldolase B isoform Iso 1
HYEP	EPHX1	6.77	52949	neXtProt	P07099-1	1051	38	30	19	17	2.9	Epoxide hydrolase 1 isoform Iso 1
ADH1G	ADH1C	8.63	39868	neXtProt	P00326-1	3159	61	55	15	13	2.86	Alcohol dehydrogenase 1C isoform Iso 1
DEF1	DEFA1	6.54	10200	neXtProt	P59665-1	122	4	4	3	3	2.77	Neutrophil defensin 1 isoform Iso 1
KAD4	AK4	8.47	25268	neXtProt	P27144-1	285	9	9	7	7	2.55	Adenylate kinase 4, mitochondrial isoform Iso 1
AK1C2	AKR1C2	7.13	36735	neXtProt	P52895-1	475	16	16	11	11	2.55	Aldo-keto reductase family 1 member C2 isoform Iso 1
UGPA	UGP2	8.15	56940	neXtProt	Q16851-1	800	23	22	15	15	2.55	UTP--glucose-1-phosphate uridylyltransferase isoform Iso 1
ATP5I	ATP5I	9.34	7933	neXtProt	P56385-1	132	4	4	3	3	2.53	ATP synthase subunit e, mitochondrial isoform Iso 1
AK1C4	AKR1C4	6.46	37067	neXtProt	P17516-1	597	25	19	10	9	2.51	Aldo-keto reductase family 1 member C4 isoform Iso 1
AK1D1	AKR1D1	7.14	37376	neXtProt	P51857-1	289	15	14	13	12	2.47	3-oxo-5-beta-steroid 4-dehydrogenase isoform Iso 1
TBB4B	TUBB4B	4.79	49831	neXtProt	P68371-1	1010	29	26	17	16	2.41	Tubulin beta-4B chain isoform Iso 1
MGST1	MGST1	9.41	17598	neXtProt	P10620-1	341	9	9	4	4	2.31	Microsomal glutathione S-transferase 1 isoform Iso 1
PCKGM	PCK2	7.57	70729	neXtProt	Q16822-1	2483	56	54	22	22	2.24	Phosphoenolpyruvate carboxykinase [GTP], mitochondrial isoform Iso 1
IGKC	IGKC	5.58	11608	neXtProt	P01834-1	218	5	4	3	3	2.23	Ig kappa chain C region isoform Iso 1
PEBP1	PEBP1	7.01	21056	neXtProt	P30086-1	438	9	9	6	6	2.22	Phosphatidylethanolamine-binding protein 1 isoform Iso 1
EFTU	TUFM	7.26	49541	neXtProt	P49411-1	626	18	17	12	12	2.2	Elongation factor Tu, mitochondrial isoform Iso 1
HMCS2	HMGCS2	8.4	56635	neXtProt	P54868-1	1265	37	33	16	15	2.15	Hydroxymethylglutaryl-CoA synthase, mitochondrial isoform Iso 1
EF1A3	EEF1A1P5	9.15	50185	neXtProt	Q5VTE0-1	1101	39	34	15	14	2.15	Putative elongation factor 1-alpha-like 3 isoform Iso 1
TRFE	TF	6.81	77063	neXtProt	P02787-1	1096	28	27	22	21	2.09	Serotransferrin isoform Iso 1
DHSO	SORD	8.23	38324	neXtProt	Q00796-1	657	19	16	8	7	2.07	Sorbitol dehydrogenase isoform Iso 1
DHE3	GLUD1	7.66	61398	neXtProt	P00367-1	730	23	21	16	15	2.06	Glutamate dehydrogenase 1, mitochondrial isoform Iso 1
PRDX1	PRDX1	8.27	22110	neXtProt	Q06830-1	292	9	8	8	7	2.06	Peroxiredoxin-1 isoform Iso 1
ACSL1	ACSL1	6.81	77943	neXtProt	P33121-1	1654	49	44	26	22	2.05	Long-chain-fatty-acid--CoA ligase 1 isoform Iso 1
ACTA2	ACTA2	5.24	42008	neXtProt	P62736-1	939	29	23	12	12	2.04	Actin, aortic smooth muscle isoform Iso 1
AOFB	MAOB	7.2	58763	neXtProt	P27338-1	806	23	23	15	15	2.02	Amine oxidase [flavin-containing] B isoform Iso 1
GSTA1	GSTA1	8.91	25631	neXtProt	P08263-1	688	33	25	12	7	2.02	Glutathione S-transferase A1 isoform Iso 1
RDH16	RDH16	8.83	35673	neXtProt	O75452-1	537	18	14	13	10	2.02	Retinol dehydrogenase 16 isoform Iso 1
AOFA	MAOA	7.94	59681	neXtProt	P21397-1	613	22	20	14	14	1.97	Amine oxidase [flavin-containing] A isoform Iso 1
APOC1	APOC1	8.01	9332	neXtProt	P02654-1	90	3	3	2	2	1.95	Apolipoprotein C-I isoform Iso 1
LMNA	LMNA	6.57	74139	neXtProt	P02545-1	1159	25	22	21	18	1.93	Prelamin-A/C isoform A
THIL	ACAT1	8.98	45199	neXtProt	P24752-1	524	17	15	11	11	1.81	Acetyl-CoA acetyltransferase, mitochondrial isoform Iso 1
MYL6	MYL6	4.56	16930	neXtProt	P60660-1	323	5	5	5	5	1.81	Myosin light polypeptide 6 isoform Non-muscle
THIM	ACAA2	8.32	41924	neXtProt	P42765-1	814	20	16	12	11	1.8	3-ketoacyl-CoA thiolase, mitochondrial isoform Iso 1
TBB5	TUBB	4.78	49671	neXtProt	P07437-1	913	26	22	14	13	1.76	Tubulin beta chain isoform Iso 1
TBB2A	TUBB2A	4.78	49907	neXtProt	Q13885-1	838	27	23	15	13	1.75	Tubulin beta-2A chain isoform Iso 1
EF1A1	EEF1A1	9.1	50140	neXtProt	P68104-1	928	35	28	16	13	1.74	Elongation factor 1-alpha 1 isoform Iso 1
TBA1A	TUBA1A	4.94	50135	neXtProt	Q71U36-1	667	22	21	13	13	1.74	Tubulin alpha-1A chain isoform Iso 1
USMG5	USMG5	9.78	6457	neXtProt	Q96IX5-1	175	4	3	3	2	1.74	Up-regulated during skeletal muscle growth protein 5 isoform Iso 1
ECHA	HADHA	9.16	82999	neXtProt	P40939-1	1034	33	31	22	21	1.73	Trifunctional enzyme subunit alpha, mitochondrial isoform Iso 1
C1TC	MTHFD1	6.89	101559	neXtProt	P11586-1	1436	42	38	26	24	1.72	C-1-tetrahydrofolate synthase, cytoplasmic isoform Iso 1
H2B1D	HIST1H2BD	10.31	13936	neXtProt	P58876-1	200	6	4	6	4	1.71	Histone H2B type 1-D isoform Iso 1
H2B1J	HIST1H2BJ	10.31	13904	neXtProt	P06899-1	149	4	4	4	4	1.71	Histone H2B type 1-J isoform Iso 1
H2B2F	HIST2H2BF	10.31	13920	neXtProt	Q5QNW6-1	187	5	5	4	4	1.71	Histone H2B type 2-F isoform Iso 1
H17B6	HSD17B6	8.94	35966	neXtProt	O14756-1	385	15	10	11	8	1.7	17-beta-hydroxysteroid dehydrogenase type 6 isoform Iso 1
IGHG1	IGHG1	8.46	36105	neXtProt	P01857-1	320	15	13	10	10	1.7	Ig gamma-1 chain C region isoform Iso 1
ADT2	SLC25A5	9.71	32852	neXtProt	P05141-1	248	11	10	10	9	1.66	ADP/ATP translocase 2 isoform Iso 1
FIBG	FGG	5.37	51511	neXtProt	P02679-1	609	17	15	12	11	1.66	Fibrinogen gamma chain isoform Gamma-B
FTCD	FTCD	5.58	58927	neXtProt	O95954-1	728	20	19	15	15	1.66	Formimidoyltransferase-cyclodeaminase isoform A
CALR	CALR	4.29	48142	neXtProt	P27797-1	866	20	18	9	9	1.65	Calreticulin isoform Iso 1
ATPA	ATP5A1	9.16	59750	neXtProt	P25705-1	1402	35	33	16	15	1.63	ATP synthase subunit alpha, mitochondrial isoform Iso 1
FIBB	FGB	8.54	55928	neXtProt	P02675-1	912	21	19	13	13	1.63	Fibrinogen beta chain isoform Iso 1
GSTA2	GSTA2	8.51	25664	neXtProt	P09210-1	865	32	26	9	6	1.63	Glutathione S-transferase A2 isoform Iso 1
PHB2	PHB2	9.83	33296	neXtProt	Q99623-1	397	13	11	9	7	1.63	Prohibitin-2 isoform Iso 1
BHMT1	BHMT	6.58	44998	neXtProt	Q93088-1	693	18	14	12	9	1.61	Betaine--homocysteine S-methyltransferase 1 isoform Iso 1
ROA2	HNRNPA2B1	8.97	37429	neXtProt	P22626-1	568	16	13	10	8	1.6	Heterogeneous nuclear ribonucleoproteins A2/B1 isoform B1
PDIA3	PDIA3	5.98	56782	neXtProt	P30101-1	965	24	22	16	14	1.6	Protein disulfide-isomerase A3 isoform Iso 1
TBA4A	TUBA4A	4.93	49924	neXtProt	P68366-1	488	21	18	12	12	1.56	Tubulin alpha-4A chain isoform Iso 1
APOA1	APOA1	5.56	30778	neXtProt	P02647-1	338	9	9	8	8	1.53	Apolipoprotein A-I isoform Iso 1
EST1	CES1	6.15	62521	neXtProt	P23141-1	751	23	19	15	15	1.52	Liver carboxylesterase 1 isoform Iso 1
IDHP	IDH2	8.88	50909	neXtProt	P48735-1	604	16	14	12	10	1.51	Isocitrate dehydrogenase [NADP], mitochondrial isoform Iso 1
ATPO	ATP5O	9.97	23277	neXtProt	P48047-1	255	9	8	6	5	1.48	ATP synthase subunit O, mitochondrial isoform Iso 1
ECHM	ECHS1	8.34	31387	neXtProt	P30084-1	291	9	8	9	8	1.48	Enoyl-CoA hydratase, mitochondrial isoform Iso 1
CP2C8	CYP2C8	8.8	55825	neXtProt	P10632-1	675	16	14	10	10	1.47	Cytochrome P450 2C8 isoform Iso 1
SFXN1	SFXN1	9.22	35619	neXtProt	Q9H9B4-1	355	12	12	9	9	1.47	Sideroflexin-1 isoform Iso 1
GRP78	HSPA5	5.07	72332	neXtProt	P11021-1	937	27	23	20	17	1.46	78 kDa glucose-regulated protein isoform Iso 1
ACTN4	ACTN4	5.27	104854	neXtProt	O43707-1	1089	32	28	24	22	1.46	Alpha-actinin-4 isoform Iso 1
COX41	COX4I1	9.52	19576	neXtProt	P13073-1	252	9	8	5	5	1.46	Cytochrome c oxidase subunit 4 isoform 1, mitochondrial isoform Iso 1
H32	HIST2H3A	11.27	15388	neXtProt	Q71DI3-1	94	4	4	4	4	1.46	Histone H3.2 isoform Iso 1
PPIB	PPIB	9.42	23742	neXtProt	P23284-1	258	7	6	6	6	1.44	Peptidyl-prolyl cis-trans isomerase B isoform Iso 1
PDIA1	P4HB	4.76	57116.4	neXtProt	P07237-1	551	18	15	14	12	1.42	Protein disulfide-isomerase isoform Iso 1
GLYC	SHMT1	7.61	53082	neXtProt	P34896-1	558	17	14	13	12	1.42	Serine hydroxymethyltransferase, cytosolic isoform Iso 1
AK1C3	AKR1C3	8.06	36853	neXtProt	P42330-1	531	17	13	9	7	1.4	Aldo-keto reductase family 1 member C3 isoform Iso 1
HS90B	HSP90AB1	4.97	83264	neXtProt	P08238-1	1393	34	31	19	18	1.39	Heat shock protein HSP 90-beta isoform Iso 1
PGAM1	PGAM1	6.67	28803	neXtProt	P18669-1	296	7	7	7	7	1.38	Phosphoglycerate mutase 1 isoform Iso 1
AT5F1	ATP5F1	9.37	28908	neXtProt	P24539-1	177	8	7	6	5	1.37	ATP synthase F(0) complex subunit B1, mitochondrial isoform Iso 1
TBA1B	TUBA1B	4.94	50151	neXtProt	P68363-1	899	24	23	10	10	1.37	Tubulin alpha-1B chain isoform Iso 1
DHAK	DAK	7.12	58947	neXtProt	Q3LXA3-1	674	22	19	12	11	1.36	Triokinase/FMN cyclase isoform Iso 1
TPM3	TPM3	4.75	29033	neXtProt	P06753-2	383	7	7	7	7	1.36	Tropomyosin alpha-3 chain isoform Iso 2
TBB3	TUBB3	4.83	50433	neXtProt	Q13509-1	763	25	22	12	11	1.36	Tubulin beta-3 chain isoform Iso 1
ASSY	ASS1	8.08	46530	neXtProt	P00966-1	346	13	12	11	11	1.34	Argininosuccinate synthase isoform Iso 1
CX6A1	COX6A1	9.3	12155	neXtProt	P12074-1	28	3	3	1	1	1.34	Cytochrome c oxidase subunit 6A1, mitochondrial isoform Iso 1
GALK1	GALK1	6.04	42272	neXtProt	P51570-1	539	13	13	9	9	1.34	Galactokinase isoform Iso 1
HPT	HP	6.13	38452	neXtProt	P00738-2	342	14	11	10	9	1.32	Haptoglobin isoform Iso 2
PHB	PHB	5.57	29804	neXtProt	P35232-1	625	15	12	8	7	1.31	Prohibitin isoform Iso 1
ALDH2	ALDH2	6.63	56381	neXtProt	P05091-1	724	17	16	12	12	1.3	Aldehyde dehydrogenase, mitochondrial isoform Iso 1
ATP8	MT-ATP8	9.92	7991	neXtProt	P03928-1	40	2	2	2	2	1.3	ATP synthase protein 8 isoform Iso 1
APOD	APOD	5.06	21275	neXtProt	P05090-1	236	6	5	5	4	1.29	Apolipoprotein D isoform Iso 1
ADH6	ADH6	8.05	39088	neXtProt	P28332-1	351	13	9	11	8	1.28	Alcohol dehydrogenase 6 isoform Iso 1
RAC1	RAC1	8.77	21450	neXtProt	P63000-1	152	6	5	5	5	1.28	Ras-related C3 botulinum toxin substrate 1 isoform A
AL4A1	ALDH4A1	8.25	61719	neXtProt	P30038-1	694	17	16	11	11	1.27	Delta-1-pyrroline-5-carboxylate dehydrogenase, mitochondrial isoform Iso 1
ECHP	EHHADH	9.24	79494	neXtProt	Q08426-1	741	21	19	18	16	1.27	Peroxisomal bifunctional enzyme isoform Iso 1
HS90A	HSP90AA1	4.94	84660	neXtProt	P07900-1	953	24	23	19	18	1.26	Heat shock protein HSP 90-alpha isoform Iso 1
NDKA	NME1	5.81	17148	neXtProt	P15531-1	173	5	4	3	3	1.26	Nucleoside diphosphate kinase A isoform Iso 1
RL30	RPL30	9.65	12784	neXtProt	P62888-1	135	4	3	4	3	1.24	60S ribosomal protein L30 isoform Iso 1
NDKB	NME2	8.52	17298	neXtProt	P22392-1	170	4	4	3	3	1.24	Nucleoside diphosphate kinase B isoform Iso 1
TGM2	TGM2	5.11	77329	neXtProt	P21980-1	848	24	23	15	15	1.22	Protein-glutamine gamma-glutamyltransferase 2 isoform Iso 1
SDHA	SDHA	7.06	72692	neXtProt	P31040-1	988	23	21	15	13	1.22	Succinate dehydrogenase [ubiquinone] flavoprotein subunit, mitochondrial isoform Iso 1
RAB1B	RAB1B	5.55	22171	neXtProt	Q9H0U4-1	187	5	5	4	4	1.21	Ras-related protein Rab-1B isoform Iso 1
TBA1C	TUBA1C	4.96	49895.3	neXtProt	Q9BQE3-1	662	19	17	10	10	1.21	Tubulin alpha-1C chain isoform Iso 1
AL3A2	ALDH3A2	7.98	54848	neXtProt	P51648-1	499	12	12	11	11	1.2	Fatty aldehyde dehydrogenase isoform Iso 1
AK1A1	AKR1A1	6.32	36573	neXtProt	P14550-1	288	9	8	7	6	1.19	Alcohol dehydrogenase [NADP(+)] isoform Iso 1
RS27A	RPS27A	9.68	17964	neXtProt	P62979-1	154	4	4	4	4	1.18	Ubiquitin-40S ribosomal protein S27a isoform Iso 1
HSP71	HSPA1A	5.47	70052	neXtProt	P0DMV8-1	849	23	17	17	14	1.17	Heat shock 70 kDa protein 1A isoform Iso 1
COX6C	COX6C	10.38	8781	neXtProt	P09669-1	39	2	2	2	2	1.15	Cytochrome c oxidase subunit 6C isoform Iso 1
H2AZ	H2AFZ	10.58	13553	neXtProt	P0C0S5-1	79	5	4	3	3	1.15	Histone H2A.Z isoform Iso 1
1433B	YWHAB	4.76	28082	neXtProt	P31946-1	216	8	6	7	6	1.14	14-3-3 protein beta/alpha isoform Long
CP2E1	CYP2E1	8.28	56849	neXtProt	P05181-1	441	16	14	12	11	1.14	Cytochrome P450 2E1 isoform Iso 1
MCAT	SLC25A20	9.48	32944	neXtProt	O43772-1	213	9	7	8	6	1.13	Mitochondrial carnitine/acylcarnitine carrier protein isoform Iso 1
A1AG1	ORM1	4.93	23512	neXtProt	P02763-1	195	5	5	4	4	1.12	Alpha-1-acid glycoprotein 1 isoform Iso 1
H2B1L	HIST1H2BL	10.31	13952	neXtProt	Q99880-1	128	9	3	7	3	1.1	Histone H2B type 1-L isoform Iso 1
ETFD	ETFDH	7.31	68495	neXtProt	Q16134-1	498	21	15	13	11	1.09	Electron transfer flavoprotein-ubiquinone oxidoreductase, mitochondrial isoform Iso 1
H2A2A	HIST2H2AA3	10.9	14095	neXtProt	Q6FI13-1	92	6	4	4	3	1.09	Histone H2A type 2-A isoform Iso 1
NLTP	SCP2	6.44	58993	neXtProt	P22307-1	423	15	14	10	10	1.09	Non-specific lipid-transfer protein isoform SCPx
TXTP	SLC25A1	9.91	34012	neXtProt	P53007-1	177	7	7	6	6	1.09	Tricarboxylate transport protein, mitochondrial isoform Iso 1
FABPL	FABP1	6.6	14208	neXtProt	P07148-1	115	4	4	3	3	1.08	Fatty acid-binding protein, liver isoform Iso 1
ST1A1	SULT1A1	6.16	34165	neXtProt	P50225-1	180	10	9	7	7	1.08	Sulfotransferase 1A1 isoform Iso 1
MPC2	MPC2	10.44	14279	neXtProt	O95563-1	110	3	3	2	2	1.07	Mitochondrial pyruvate carrier 2 isoform Iso 1
PYC	PC	6.37	129633	neXtProt	P11498-1	1128	35	29	27	24	1.07	Pyruvate carboxylase, mitochondrial isoform Iso 1
APOC1	APOC1	8.01	9332	neXtProt	P02654-1	88	2	2	2	2	1.06	Apolipoprotein C-I isoform Iso 1
NDUA4	NDUFA4	9.42	9370	neXtProt	O00483-1	118	4	3	2	2	1.06	Cytochrome c oxidase subunit NDUFA4 isoform Iso 1
HSP7C	HSPA8	5.37	70898	neXtProt	P11142-1	618	18	16	15	13	1.04	Heat shock cognate 71 kDa protein isoform Iso 1
ML12B	MYL12B	4.71	19779	neXtProt	O14950-1	226	4	4	4	4	1.04	Myosin regulatory light chain 12B isoform Iso 1
UD2B7	UGT2B7	8.54	60695	neXtProt	P16662-1	602	22	20	9	9	1.04	UDP-glucuronosyltransferase 2B7 isoform Iso 1
PRDX6	PRDX6	6	25034	neXtProt	P30041-1	208	6	5	6	5	1.03	Peroxiredoxin-6 isoform Iso 1
CBR1	CBR1	8.55	30374	neXtProt	P16152-1	345	7	6	7	6	1.02	Carbonyl reductase [NADPH] 1 isoform Iso 1
ECH1	ECH1	8.16	35816	neXtProt	Q13011-1	127	8	7	6	6	1.02	Delta(3,5)-Delta(2,4)-dienoyl-CoA isomerase, mitochondrial isoform Iso 1
ECHB	HADHB	9.45	51294	neXtProt	P55084-1	461	14	13	10	9	1.02	Trifunctional enzyme subunit beta, mitochondrial isoform Iso 1
AL1L1	ALDH1L1	5.63	99753	neXtProt	O75891-3	813	24	21	19	17	1	Cytosolic 10-formyltetrahydrofolate dehydrogenase isoform Iso 3
G3P	GAPDH	8.57	36053	neXtProt	P04406-1	358	12	9	7	6	1	Glyceraldehyde-3-phosphate dehydrogenase isoform Iso 1
EF2	EEF2	6.41	95338	neXtProt	P13639-1	706	22	18	17	15	0.99	Elongation factor 2 isoform Iso 1
SC61B	SEC61B	11.57	9974	neXtProt	P60468-1	138	2	2	2	2	0.97	Protein transport protein Sec61 subunit beta isoform Iso 1
RS3	RPS3	9.68	26688	neXtProt	P23396-1	196	8	5	8	5	0.95	40S ribosomal protein S3 isoform Iso 1
ENPL	HSP90B1	4.76	92469	neXtProt	P14625-1	985	29	25	19	16	0.95	Endoplasmin isoform Iso 1
TPIS	TPI1	6.45	26669	neXtProt	P60174-1	259	5	5	5	5	0.95	Triosephosphate isomerase isoform Iso 2
CDC42	CDC42	6.16	21258	neXtProt	P60953-2	132	5	4	3	3	0.94	Cell division control protein 42 homolog isoform Iso 2
DHI1	HSD11B1	8.71	32401	neXtProt	P28845-1	343	9	9	4	4	0.94	Corticosteroid 11-beta-dehydrogenase isozyme 1 isoform Iso 1
AL1L1	ALDH1L1	5.63	98829	neXtProt	O75891-1	687	22	20	16	15	0.94	Cytosolic 10-formyltetrahydrofolate dehydrogenase isoform Iso 1
FMO3	FMO3	7.9	60033	neXtProt	P31513-1	369	15	14	12	11	0.94	Dimethylaniline monooxygenase [N-oxide-forming] 3 isoform Iso 1
CALX	CANX	4.58	71503	neXtProt	P27824-2	698	17	15	14	13	0.93	Calnexin isoform Iso 2
BDH	BDH1	9.1	38157	neXtProt	Q02338-1	290	11	10	7	7	0.93	D-beta-hydroxybutyrate dehydrogenase, mitochondrial isoform Iso 1
DYL2	DYNLL2	6.81	10349	neXtProt	Q96FJ2-1	91	2	2	2	2	0.93	Dynein light chain 2, cytoplasmic isoform Iso 1
RSSA	RPSA	4.79	32854	neXtProt	P08865-1	331	9	7	7	6	0.92	40S ribosomal protein SA isoform Iso 1
UD16	UGT1A6	8.66	60751	neXtProt	P19224-1	387	14	14	8	8	0.92	UDP-glucuronosyltransferase 1-6 isoform Iso 1
AIFM1	AIFM1	9.04	66900	neXtProt	O95831-1	464	15	13	11	11	0.91	Apoptosis-inducing factor 1, mitochondrial isoform Iso 1
HBG1	HBG1	6.64	16140	neXtProt	P69891-1	220	7	6	3	3	0.91	Hemoglobin subunit gamma-1 isoform Iso 1
MTCH2	MTCH2	8.25	33330	neXtProt	Q9Y6C9-1	182	9	6	5	5	0.9	Mitochondrial carrier homolog 2 isoform Iso 1
PRDX3	PRDX3	7.68	27692	neXtProt	P30048-1	200	8	6	5	5	0.9	Thioredoxin-dependent peroxide reductase, mitochondrial isoform Iso 1
DHB13	HSD17B13	9.14	33655	neXtProt	Q7Z5P4-1	301	9	9	6	6	0.89	17-beta-hydroxysteroid dehydrogenase 13 isoform Iso 2
CMC2	SLC25A13	8.79	74175	neXtProt	Q9UJS0-1	579	17	15	14	12	0.89	Calcium-binding mitochondrial carrier protein Aralar2 isoform Iso 1
CP2A6	CYP2A6	9.25	56501	neXtProt	P11509-1	455	13	11	9	9	0.89	Cytochrome P450 2A6 isoform Iso 1
SERA	PHGDH	6.29	56650	neXtProt	O43175-1	433	12	10	10	10	0.89	D-3-phosphoglycerate dehydrogenase isoform Iso 1
HPT	HP	6.13	45205	neXtProt	P00738-1	304	10	9	8	7	0.89	Haptoglobin isoform Iso 1
HNRPK	HNRNPK	5.39	50976	neXtProt	P61978-1	432	11	11	8	8	0.89	Heterogeneous nuclear ribonucleoprotein K isoform Iso 1
KCY	CMPK1	5.44	22222	neXtProt	P30085-1	209	6	5	4	4	0.89	UMP-CMP kinase isoform Iso 1
ABHEB	ABHD14B	5.94	22345	neXtProt	Q96IU4-1	122	5	4	4	4	0.88	Alpha/beta hydrolase domain-containing protein 14B isoform Iso 1
CMBL	CMBL	6.71	28048	neXtProt	Q96DG6-1	232	7	5	5	3	0.88	Carboxymethylenebutenolidase homolog isoform Iso 1
RPN1	RPN1	5.96	68569	neXtProt	P04843-1	394	15	14	12	11	0.88	Dolichyl-diphosphooligosaccharide--protein glycosyltransferase subunit 1 isoform Iso 1
GLYAT	GLYAT	8.38	33924	neXtProt	Q6IB77-1	213	6	6	5	5	0.88	Glycine N-acyltransferase isoform Iso 1
SAR1B	SAR1B	5.75	22409	neXtProt	Q9Y6B6-1	96	4	4	3	3	0.88	GTP-binding protein SAR1b isoform Iso 1
RTN4	RTN4	9.32	22395	neXtProt	Q9NQC3-3	248	6	5	3	2	0.88	Reticulon-4 isoform Iso 3
PON3	PON3	5.24	39607	neXtProt	Q15166-1	229	10	7	8	7	0.88	Serum paraoxonase/lactonase 3 isoform Iso 1
FAS	FASN	6.01	273427	neXtProt	P49327-1	1771	57	50	45	41	0.87	Fatty acid synthase isoform Iso 1
MET7A	METTL7A	8.7	28319	neXtProt	Q9H8H3-1	430	9	9	5	5	0.87	Methyltransferase-like protein 7A isoform Iso 1
MYH9	MYH9	5.5	226532	neXtProt	P35579-1	1714	52	42	38	34	0.87	Myosin-9 isoform Iso 1
MPCP	SLC25A3	9.45	40094	neXtProt	Q00325-1	285	9	8	7	6	0.87	Phosphate carrier protein, mitochondrial isoform A
RAB10	RAB10	8.58	22540	neXtProt	P61026-1	228	6	5	3	3	0.87	Ras-related protein Rab-10 isoform Iso 1
S14L2	SEC14L2	7.95	46145	neXtProt	O76054-1	236	10	9	9	8	0.87	SEC14-like protein 2 isoform Iso 1
ANXA6	ANXA6	5.41	75873	neXtProt	P08133-1	419	16	13	14	11	0.86	Annexin A6 isoform Iso 1
HSPB1	HSPB1	5.98	22782	neXtProt	P04792-1	268	5	5	4	4	0.86	Heat shock protein beta-1 isoform Iso 1
FIBA	FGA	5.7	94973	neXtProt	P02671-1	834	17	17	15	15	0.84	Fibrinogen alpha chain isoform Iso 1
GBLP	GNB2L1	7.6	35077	neXtProt	P63244-1	220	7	6	6	6	0.84	Guanine nucleotide-binding protein subunit beta-2-like 1 isoform Iso 1
LAC1	IGLC1	7.89	11348	neXtProt	P0CG04-1	129	3	2	2	1	0.83	Ig lambda-1 chain C regions isoform Iso 1
LAC6	IGLC6	6.91	11277	neXtProt	P0CF74-1	96	2	2	1	1	0.83	Ig lambda-6 chain C region isoform Iso 1
ACTN1	ACTN1	5.25	103058	neXtProt	P12814-1	687	19	17	15	14	0.82	Alpha-actinin-1 isoform Iso 1
RAB2A	RAB2A	6.08	23545	neXtProt	P61019-1	145	4	4	4	4	0.82	Ras-related protein Rab-2A isoform Iso 1
RAB8A	RAB8A	9.15	23668	neXtProt	P61006-1	134	4	4	3	3	0.82	Ras-related protein Rab-8A isoform Iso 1
RS18	RPS18	10.99	17718	neXtProt	P62269-1	126	3	3	3	3	0.81	40S ribosomal protein S18 isoform Iso 1
CH60	HSPD1	5.7	61055	neXtProt	P10809-1	452	14	13	11	10	0.81	60 kDa heat shock protein, mitochondrial isoform Iso 1
RL12	RPL12	9.48	17818	neXtProt	P30050-1	231	5	3	4	3	0.81	60S ribosomal protein L12 isoform Iso 1
GATM	GATM	8.26	48455	neXtProt	P50440-1	353	9	8	8	8	0.81	Glycine amidinotransferase, mitochondrial isoform Iso 1
GLGB	GBE1	5.87	80473	neXtProt	Q04446-1	534	13	13	11	11	0.8	1,4-alpha-glucan-branching enzyme isoform Iso 1
RLA2	RPLP2	4.38	11664	neXtProt	P05387-1	71	2	2	2	2	0.8	60S acidic ribosomal protein P2 isoform Iso 1
RL15	RPL15	11.62	24146	neXtProt	P61313-1	105	6	5	3	3	0.8	60S ribosomal protein L15 isoform Iso 1
CALX	CANX	4.46	67568	neXtProt	P27824-1	539	17	15	10	9	0.8	Calnexin isoform Iso 1
SPYA	AGXT	8.61	43009	neXtProt	P21549-1	341	13	11	7	6	0.8	Serine--pyruvate aminotransferase isoform Iso 1
RAN	RAN	7.01	24423	neXtProt	P62826-1	130	4	4	4	4	0.79	GTP-binding nuclear protein Ran isoform Iso 1
PPIA	PPIA	7.68	18012	neXtProt	P62937-1	146	6	4	5	3	0.79	Peptidyl-prolyl cis-trans isomerase A isoform Iso 1
S27A5	SLC27A5	7.8	75385	neXtProt	Q9Y2P5-1	541	15	14	12	11	0.78	Bile acyl-CoA synthetase isoform Iso 1
CLH1	CLTC	5.48	191615	neXtProt	Q00610-1	930	32	30	27	25	0.77	Clathrin heavy chain 1 isoform Iso 1
PCBP1	PCBP1	6.66	37497	neXtProt	Q15365-1	288	7	7	6	6	0.77	Poly(rC)-binding protein 1 isoform Iso 1
CATD	CTSD	6.1	44552	neXtProt	P07339-1	321	13	10	8	7	0.76	Cathepsin D isoform Iso 1
CP3A4	CYP3A4	8.27	57343	neXtProt	P08684-1	449	13	11	10	9	0.76	Cytochrome P450 3A4 isoform Iso 1
ERLN2	ERLIN2	5.47	37839	neXtProt	O94905-1	273	6	6	6	6	0.76	Erlin-2 isoform Iso 1
ACS2B	ACSM2B	8.5	64271	neXtProt	Q68CK6-1	602	15	14	10	9	0.75	Acyl-coenzyme A synthetase ACSM2B, mitochondrial isoform Iso 1
ARLY	ASL	6.04	51658	neXtProt	P04424-1	280	8	8	7	7	0.75	Argininosuccinate lyase isoform Iso 1
CISD1	CISD1	9.2	12199	neXtProt	Q9NZ45-1	100	2	2	2	2	0.75	CDGSH iron-sulfur domain-containing protein 1 isoform Iso 1
DNJB9	DNAJB9	8.37	25518	neXtProt	Q9UBS3-1	205	4	4	4	4	0.74	DnaJ homolog subfamily B member 9 isoform Iso 1
GSTK1	GSTK1	8.51	25496	neXtProt	Q9Y2Q3-1	300	6	5	5	4	0.74	Glutathione S-transferase kappa 1 isoform Iso 1
CP4AB	CYP4A11	8.96	59348	neXtProt	Q02928-1	518	11	11	6	6	0.73	Cytochrome P450 4A11 isoform Iso 1
CNDP2	CNDP2	5.66	52878	neXtProt	Q96KP4-1	265	9	8	7	6	0.73	Cytosolic non-specific dipeptidase isoform Iso 1
NDUA7	NDUFA7	10.19	12551	neXtProt	O95182-1	145	2	2	1	1	0.73	NADH dehydrogenase [ubiquinone] 1 alpha subcomplex subunit 7 isoform Iso 1
PDIA4	PDIA4	4.96	72932	neXtProt	P13667-1	465	13	11	11	10	0.73	Protein disulfide-isomerase A4 isoform Iso 1
APMAP	APMAP	5.82	46480	neXtProt	Q9HDC9-1	215	7	7	6	6	0.72	Adipocyte plasma membrane-associated protein isoform Iso 1
CATA	CAT	6.9	59756	neXtProt	P04040-1	422	10	9	10	9	0.72	Catalase isoform Iso 1
IDHC	IDH1	6.53	46659	neXtProt	O75874-1	194	10	7	9	6	0.72	Isocitrate dehydrogenase [NADP] cytoplasmic isoform Iso 1
IQGA2	IQGAP2	5.47	180578	neXtProt	Q13576-1	922	29	27	27	26	0.72	Ras GTPase-activating-like protein IQGAP2 isoform Iso 1
KAD2	AK2	7.67	26477	neXtProt	P54819-1	189	6	5	4	4	0.71	Adenylate kinase 2, mitochondrial isoform Iso 1
1B08	HLA-B	5.46	40331	neXtProt	P30460-1	143	6	6	4	4	0.71	HLA class I histocompatibility antigen, B-8 alpha chain isoform Iso 1
UD2B10	UGT2B10	9.12	60774	neXtProt	P36537-1	567	19	15	7	7	0.71	UDP-glucuronosyltransferase 2B10 isoform Iso 1
UD2B4	UGT2B4	8.7	60513	neXtProt	P06133-1	537	25	20	8	7	0.71	UDP-glucuronosyltransferase 2B4 isoform Iso 1
ST2A1	SULT2A1	5.69	33780	neXtProt	Q06520-1	80	10	7	6	5	0.7	Bile salt sulfotransferase isoform Iso 1
MT1M	MT1M	8.05	6110	neXtProt	Q8N339-1	74	1	1	1	1	0.7	Metallothionein-1M isoform Iso 1
RS26L	RPS26P11	10.55	13002	neXtProt	Q5JNZ5-1	70	2	2	2	2	0.7	Putative 40S ribosomal protein S26-like 1 isoform Iso 1
NB5R3	CYB5R3	7.18	34234	neXtProt	P00387-1	195	6	6	4	4	0.69	NADH-cytochrome b5 reductase 3 isoform Iso 1
RS20	RPS20	9.95	13372	neXtProt	P60866-1	56	2	2	2	2	0.68	40S ribosomal protein S20 isoform Iso 1
QCR2	UQCRC2	8.74	48443	neXtProt	P22695-1	319	8	7	8	7	0.68	Cytochrome b-c1 complex subunit 2, mitochondrial isoform Iso 1
ST1A2	SULT1A2	7.75	34309	neXtProt	P50226-1	132	10	6	8	5	0.68	Sulfotransferase 1A2 isoform Iso 1
1433Z	YWHAZ	4.73	27745	neXtProt	P63104-1	205	6	4	6	4	0.67	14-3-3 protein zeta/delta isoform Iso 1
ARF4	ARF4	6	20510	neXtProt	P18085-1	84	5	4	4	3	0.67	ADP-ribosylation factor 4 isoform Iso 1
NNTM	NNT	8.31	113895	neXtProt	Q13423-1	628	17	16	17	16	0.67	NAD(P) transhydrogenase, mitochondrial isoform Iso 1
BAP31	BCAP31	8.44	27991	neXtProt	P51572-1	140	4	4	4	4	0.66	B-cell receptor-associated protein 31 isoform Iso 1
QCR7	UQCRB	8.73	13530	neXtProt	P14927-1	82	3	3	2	2	0.66	Cytochrome b-c1 complex subunit 7 isoform Iso 1
COX5B	COX5B	9.07	13695	neXtProt	P10606-1	60	2	2	2	2	0.66	Cytochrome c oxidase subunit 5B, mitochondrial isoform Iso 1
RAP1B	RAP1B	5.65	20824	neXtProt	P61224-1	126	3	3	3	3	0.66	Ras-related protein Rap-1b isoform Iso 1
REEP6	REEP6	8.74	20733	neXtProt	Q96HR9-1	93	3	3	3	3	0.66	Receptor expression-enhancing protein 6 isoform Iso 1
B3AT	SLC4A1	5.08	101792	neXtProt	P02730-1	600	18	17	12	11	0.65	Band 3 anion transport protein isoform Iso 1
TM205	TMEM205	8.91	21198	neXtProt	Q6UW68-1	230	5	5	2	2	0.65	Transmembrane protein 205 isoform Iso 1
TPM1	TPM1	4.74	28385	neXtProt	P09493-5	159	4	4	4	4	0.65	Tropomyosin alpha-1 chain isoform Iso 5
APOE	APOE	5.65	36154	neXtProt	P02649-1	220	6	5	5	4	0.64	Apolipoprotein E isoform Iso 1
CAH1	CA1	6.59	28870	neXtProt	P00915-1	262	4	4	4	4	0.64	Carbonic anhydrase 1 isoform Iso 1
CP1A2	CYP1A2	9.18	58294	neXtProt	P05177-1	377	10	9	6	6	0.64	Cytochrome P450 1A2 isoform Iso 1
METK1	MAT1A	5.86	43647	neXtProt	Q00266-1	313	9	7	7	6	0.64	S-adenosylmethionine synthase isoform type-1 isoform Iso 1
RS29	RPS29	10.16	6676	neXtProt	P62273-1	56	1	1	1	1	0.63	40S ribosomal protein S29 isoform Iso 1
68MP	MP68	10.08	6662	neXtProt	P56378-1	48	1	1	1	1	0.63	6.8 kDa mitochondrial proteolipid isoform Iso 1
PYGL	PYGL	6.71	97148	neXtProt	P06737-1	309	15	13	14	13	0.63	Glycogen phosphorylase, liver form isoform Iso 1
H2A1B	HIST1H2AB	11.05	14135	neXtProt	P04908-1	62	4	3	2	2	0.63	Histone H2A type 1-B/E isoform Iso 1
NH2L1	NHP2L1	8.72	14173	neXtProt	P55769-1	86	2	2	2	2	0.63	NHP2-like protein 1 isoform Iso 1
ACADS	ACADS	8.13	44297	neXtProt	P16219-1	280	7	7	6	6	0.63	Short-chain specific acyl-CoA dehydrogenase, mitochondrial isoform Iso 1
RS4X	RPS4X	10.16	29597	neXtProt	P62701-1	170	4	4	4	4	0.62	40S ribosomal protein S4, X isoform isoform Iso 1
RL9	RPL9	9.96	21863	neXtProt	P32969-1	124	3	3	2	2	0.62	60S ribosomal protein L9 isoform Iso 1
ARK73	AKR7A3	6.67	37206	neXtProt	O95154-1	203	5	5	4	4	0.62	Aflatoxin B1 aldehyde reductase member 3 isoform Iso 1
UK114	HRSP12	8.73	14493	neXtProt	P52758-1	138	2	2	2	2	0.62	Ribonuclease UK114 isoform Iso 1
TCPQ	CCT8	5.41	59620	neXtProt	P50990-1	284	9	8	9	8	0.62	T-complex protein 1 subunit theta isoform Iso 1
UD11	UGT1A1	8.19	59591	neXtProt	P22309-1	277	13	9	8	7	0.62	UDP-glucuronosyltransferase 1-1 isoform Iso 1
UD14	UGT1A4	8.79	60025	neXtProt	P22310-1	252	11	9	8	7	0.62	UDP-glucuronosyltransferase 1-4 isoform Iso 1
LASP1	LASP1	6.61	29717	neXtProt	Q14847-1	167	6	4	5	4	0.61	LIM and SH3 domain protein 1 isoform Iso 1
MTP	MTTP	8.61	99351	neXtProt	P55157-1	455	16	13	14	13	0.61	Microsomal triglyceride transfer protein large subunit isoform Iso 1
AAAD	AADAC	8.75	45734	neXtProt	P22760-1	204	6	6	5	5	0.6	Arylacetamide deacetylase isoform Iso 1
NDUB1	NDUFB1	9.03	6961	neXtProt	O75438-1	29	1	1	1	1	0.6	NADH dehydrogenase [ubiquinone] 1 beta subcomplex subunit 1 isoform Iso 1
NCPR	POR	5.38	76689	neXtProt	P16435-1	347	12	11	10	9	0.6	NADPH--cytochrome P450 reductase isoform Iso 1
RS14	RPS14	10.14	14839	neXtProt	P62244-1	61	2	2	2	2	0.59	40S ribosomal protein S15a isoform Iso 1
SPTN1	SPTAN1	5.21	282281	neXtProt	Q13813-3	1503	41	36	35	31	0.59	Spectrin alpha chain, non-erythrocytic 1 isoform Iso 3
VDAC1	VDAC1	8.62	30772	neXtProt	P21796-1	223	6	5	5	4	0.59	Voltage-dependent anion-selective channel protein 1 isoform Iso 1
COX7C	COX7C	10.29	7245	neXtProt	P15954-1	29	1	1	1	1	0.58	Cytochrome c oxidase subunit 7C, mitochondrial isoform Iso 1
H3C	H3F3C	11.11	15214	neXtProt	Q6NXT2-1	67	3	2	3	2	0.58	Histone H3.3C isoform Iso 1
DIC	SLC25A10	9.62	31282	neXtProt	Q9UBX3-1	121	4	4	3	3	0.58	Mitochondrial dicarboxylate carrier isoform Iso 1
SCPDL	SCCPDH	9.24	47151	neXtProt	Q8NBX0-1	157	8	6	7	5	0.58	Saccharopine dehydrogenase-like oxidoreductase isoform Iso 1
STOM	STOM	7.71	31731	neXtProt	P27105-1	215	4	4	4	4	0.57	Erythrocyte band 7 integral membrane protein isoform Iso 1
H33	H3F3A	11.27	15327	neXtProt	P84243-1	71	5	2	5	2	0.57	Histone H3.3 isoform Iso 1
NDUS8	NDUFS8	6	23705	neXtProt	O00217-1	84	3	3	3	3	0.57	NADH dehydrogenase [ubiquinone] iron-sulfur protein 8, mitochondrial isoform Iso 1
RAB7A	RAB7A	6.39	23489	neXtProt	P51149-1	104	4	3	4	3	0.57	Ras-related protein Rab-7a isoform Iso 1
RAB8B	RAB8B	9.15	23584	neXtProt	Q92930-1	132	4	4	3	3	0.57	Ras-related protein Rab-8B isoform Iso 1
SPTN1	SPTAN1	5.22	284539	neXtProt	Q13813-1	1581	40	35	33	28	0.57	Spectrin alpha chain, non-erythrocytic 1 isoform Iso 1
RS17	RPS17	9.85	15550	neXtProt	P08708-1	86	2	2	2	2	0.56	40S ribosomal protein S17 isoform Iso 1
GABT	ABAT	8.17	56438	neXtProt	P80404-1	162	10	7	9	6	0.56	4-aminobutyrate aminotransferase, mitochondrial isoform Iso 1
GNAI3	GNAI3	5.5	40532	neXtProt	P08754-1	169	5	5	2	2	0.56	Guanine nucleotide-binding protein G(k) subunit alpha isoform Iso 1
1B18	HLA-B	6.27	40275	neXtProt	P30466-1	248	7	5	6	4	0.56	HLA class I histocompatibility antigen, B-18 alpha chain isoform Iso 1
PGRC2	PGRMC2	4.74	23818	neXtProt	O15173-1	180	3	3	3	3	0.56	Membrane-associated progesterone receptor component 2 isoform Iso 1
BHMT2	BHMT2	5.61	40354	neXtProt	Q9H2M3-1	213	8	5	7	4	0.56	S-methylmethionine--homocysteine S-methyltransferase BHMT2 isoform Iso 1
LMAN2	LMAN2	6.46	40229	neXtProt	Q12907-1	186	5	5	5	5	0.56	Vesicular integral-membrane protein VIP36 isoform Iso 1
RL13	RPL13	11.65	24261	neXtProt	P26373-1	141	3	3	3	3	0.55	60S ribosomal protein L13 isoform Iso 1
RL32	RPL32	11.32	15860	neXtProt	P62910-1	76	2	2	2	2	0.55	60S ribosomal protein L32 isoform Iso 1
ERGI1	ERGIC1	6.59	32592	neXtProt	Q969X5-1	83	6	4	5	4	0.55	Endoplasmic reticulum-Golgi intermediate compartment protein 1 isoform Iso 1
1A02	HLA-A	6.5	40922	neXtProt	P01892-1	221	5	5	4	4	0.55	HLA class I histocompatibility antigen, A-2 alpha chain isoform Iso 1
1A69	HLA-A	6.42	40977	neXtProt	P10316-1	158	5	5	4	4	0.55	HLA class I histocompatibility antigen, A-69 alpha chain isoform Iso 1
KHK	KHK	5.64	32730	neXtProt	P50053-1	190	4	4	3	3	0.55	Ketohexokinase isoform C
PECR	PECR	8.97	32544	neXtProt	Q9BY49-1	112	4	4	4	4	0.55	Peroxisomal trans-2-enoyl-CoA reductase isoform Iso 1
SODC	SOD1	5.7	15935	neXtProt	P00441-1	80	2	2	2	2	0.55	Superoxide dismutase [Cu-Zn] isoform Iso 1
RS19	RPS19	10.31	16060	neXtProt	P39019-1	75	2	2	2	2	0.54	40S ribosomal protein S19 isoform Iso 1
ADT1	SLC25A4	9.78	33064	neXtProt	P12235-1	142	5	4	5	4	0.54	ADP/ATP translocase 1 isoform Iso 1
ATPG	ATP5C1	9.23	32996	neXtProt	P36542-1	194	6	5	4	3	0.54	ATP synthase subunit gamma, mitochondrial isoform Liver
IGHG3	IGHG3	8.23	41286	neXtProt	P01860-1	210	5	5	5	5	0.54	Ig gamma-3 chain C region isoform Iso 1
ACSL5	ACSL5	6.49	75990	neXtProt	Q9ULC5-1	357	10	10	9	9	0.54	Long-chain-fatty-acid--CoA ligase 5 isoform Iso 1
RRBP1	RRBP1	5.43	108632	neXtProt	Q9P2E9-3	641	15	13	12	10	0.54	Ribosome-binding protein 1 isoform Iso 2
SARDH	SARDH	6.8	101036	neXtProt	Q9UL12-1	450	13	12	11	11	0.54	Sarcosine dehydrogenase, mitochondrial isoform Iso 1
RS16	RPS16	10.21	16445	neXtProt	P62249-1	91	2	2	2	2	0.53	40S ribosomal protein S16 isoform Iso 1
RL10A	RPL10A	9.24	24831	neXtProt	P62906-1	87	4	3	3	3	0.53	60S ribosomal protein L10a isoform Iso 1
ACTBL	ACTBL2	5.39	42003	neXtProt	Q562R1-1	318	15	10	5	4	0.53	Beta-actin-like protein 2 isoform Iso 1
HMGB1	HMGB1	5.6	24893	neXtProt	P09429-1	115	4	3	2	2	0.53	High mobility group protein B1 isoform Iso 1
HYOU1	HYOU1	5.16	111335	neXtProt	Q9Y4L1-1	574	18	13	15	12	0.53	Hypoxia up-regulated protein 1 isoform Iso 1
NDUB7	NDUFB7	9.1	16401	neXtProt	P17568-1	61	3	2	3	2	0.53	NADH dehydrogenase [ubiquinone] 1 beta subcomplex subunit 7 isoform Iso 1
SPTB2	SPTBN1	5.39	274609	neXtProt	Q01082-1	1145	46	32	43	31	0.53	Spectrin beta chain, non-erythrocytic 1 isoform Long
RLA0	RPLP0	5.7	34273	neXtProt	P05388-1	172	5	4	5	4	0.52	60S acidic ribosomal protein P0 isoform Iso 1
RL27A	RPL27A	11	16561	neXtProt	P46776-1	168	2	2	2	2	0.52	60S ribosomal protein L27a isoform Iso 1
CO6A3	COL6A3	8.4	278203	neXtProt	P12111-4	1075	38	32	34	30	0.52	Collagen alpha-3(VI) chain isoform Iso 4
COX2	MT-CO2	4.67	25565	neXtProt	P00403-1	50	4	3	3	3	0.52	Cytochrome c oxidase subunit 2 isoform Iso 1
HMGCL	HMGCL	8.81	34360	neXtProt	P35914-1	167	5	4	5	4	0.52	Hydroxymethylglutaryl-CoA lyase, mitochondrial isoform Iso 1
MGST2	MGST2	9.6	16620	neXtProt	Q99735-1	83	2	2	2	2	0.52	Microsomal glutathione S-transferase 2 isoform Iso 1
UD13	UGT1A3	8.41	60338	neXtProt	P35503-1	226	10	7	7	7	0.52	UDP-glucuronosyltransferase 1-3 isoform Iso 1
UD19	UGT1A9	8.08	59941	neXtProt	O60656-1	203	10	8	6	5	0.52	UDP-glucuronosyltransferase 1-9 isoform Iso 1
DHB12	HSD17B12	9.34	34324	neXtProt	Q53GQ0-1	161	6	4	4	3	0.52	Very-long-chain 3-oxoacyl-CoA reductase isoform Iso 1
IF5A1	EIF5A	5.07	16832	neXtProt	P63241-1	44	2	2	2	2	0.51	Eukaryotic translation initiation factor 5A-1 isoform Iso 1
RTN3	RTN3	8.67	25609	neXtProt	O95197-3	73	4	3	3	2	0.51	Reticulon-3 isoform Iso 3
UDB17	UGT2B17	8.76	61095	neXtProt	O75795-1	431	17	14	7	5	0.51	UDP-glucuronosyltransferase 2B17 isoform Iso 1
ACADV	ACADVL	8.92	70390	neXtProt	P49748-1	358	10	8	10	8	0.51	Very long-chain specific acyl-CoA dehydrogenase, mitochondrial isoform Iso 1
NDUAD	NDUFA13	8.02	16698	neXtProt	Q9UI09-1	35	2	2	2	2	0.5	NADH dehydrogenase [ubiquinone] 1 alpha subcomplex subunit 12 isoform Iso 1
F162A	FAM162A	9.81	17342	neXtProt	Q96A26-1	90	2	2	2	2	0.5	Protein FAM162A isoform Iso 1
RRBP1	RRBP1	8.69	152472	neXtProt	Q9P2E9-1	842	22	17	21	16	0.5	Ribosome-binding protein 1 isoform Iso 3
HCD2	HSD17B10	7.65	26923	neXtProt	Q99714-1	167	3	3	3	3	0.49	3-hydroxyacyl-CoA dehydrogenase type-2 isoform Iso 1
ATPD	ATP5D	5.34	17489	neXtProt	P30049-1	88	2	2	2	2	0.49	ATP synthase subunit delta, mitochondrial isoform Iso 1
GRHPR	GRHPR	7.01	35668	neXtProt	Q9UBQ7-1	64	4	4	4	4	0.49	Glyoxylate reductase/hydroxypyruvate reductase isoform Iso 1
ACS2A	ACSM2A	8.34	64223	neXtProt	Q08AH3-1	352	10	8	8	7	0.48	Acyl-coenzyme A synthetase ACSM2A, mitochondrial isoform Iso 1
CP2C9	CYP2C9	8.13	55628	neXtProt	P11712-1	294	14	9	9	4	0.48	Cytochrome P450 2C9 isoform Iso 1
IF4A1	EIF4A1	5.32	46154	neXtProt	P60842-1	308	7	6	5	4	0.48	Eukaryotic initiation factor 4A-I isoform Iso 1
AL1A1	ALDH1A1	6.3	54861	neXtProt	P00352-1	168	8	6	7	6	0.48	Retinal dehydrogenase 1 isoform Iso 1
VAPB	VAPB	6.85	27228	neXtProt	O95292-1	129	4	3	3	3	0.48	Vesicle-associated membrane protein-associated protein B/C isoform Iso 1
1433T	YWHAQ	4.68	27764	neXtProt	P27348-1	140	5	3	4	3	0.47	14-3-3 protein theta isoform Iso 1
ACOT1	ACOT1	6.9	46277	neXtProt	Q86TX2-1	177	8	5	6	4	0.47	Acyl-coenzyme A thioesterase 1 isoform Iso 1
F16P1	FBP1	6.54	36842	neXtProt	P09467-1	274	4	4	3	3	0.47	Fructose-1,6-bisphosphatase 1 isoform Iso 1
GSTO1	GSTO1	6.24	27565	neXtProt	P78417-1	64	3	3	3	3	0.47	Glutathione S-transferase omega-1 isoform Iso 1
MET7B	METTL7B	8.71	27775	neXtProt	Q6UX53-1	122	3	3	2	2	0.47	Methyltransferase-like protein 7B isoform Iso 1
SUCB2	SUCLG2	6.15	46511	neXtProt	Q96I99-1	237	6	5	6	5	0.47	Succinyl-CoA ligase [GDP-forming] subunit beta, mitochondrial isoform Iso 1
VAPA	VAPA	8.8	27893	neXtProt	Q9P0L0-1	128	5	3	3	3	0.47	Vesicle-associated membrane protein-associated protein A isoform Iso 1
1433G	YWHAG	4.8	28303	neXtProt	P61981-1	83	5	3	5	3	0.46	14-3-3 protein gamma isoform Iso 1
RS11	RPS11	10.31	18430	neXtProt	P62280-1	37	2	2	2	2	0.46	40S ribosomal protein S11 isoform Iso 1
ES1	C21orf33	8.5	28170	neXtProt	P30042-1	138	4	3	4	3	0.46	ES1 protein homolog, mitochondrial isoform Long
MARC2	MARC2	9.32	38023	neXtProt	Q969Z3-1	153	5	4	5	4	0.46	Mitochondrial amidoxime reducing component 2 isoform Iso 1
TEBP	PTGES3	4.32	18697	neXtProt	Q15185-1	108	5	3	3	2	0.46	Prostaglandin E synthase 3 isoform Iso 1
TXND5	TXNDC5	5.63	47628	neXtProt	Q8NBS9-1	284	7	5	5	4	0.46	Thioredoxin domain-containing protein 5 isoform Iso 1
PGDH	HPGD	5.56	28977	neXtProt	P15428-1	135	3	3	3	3	0.45	15-hydroxyprostaglandin dehydrogenase [NAD(+)] isoform Iso 1
COX7B	COX7B	10.28	9160	neXtProt	P24311-1	13	1	1	1	1	0.45	Cytochrome c oxidase subunit 7B, mitochondrial isoform Iso 1
ROA1	HNRNPA1	9.17	38746	neXtProt	P09651-1	243	6	5	5	4	0.45	Heterogeneous nuclear ribonucleoprotein A1 isoform A1-B
IR3IP	IER3IP1	7.96	8969	neXtProt	Q9Y5U9-1	14	1	1	1	1	0.45	Immediate early response 3-interacting protein 1 isoform Iso 1
GANAB	GANAB	5.74	106873	neXtProt	Q14697-1	335	15	11	13	10	0.45	Neutral alpha-glucosidase AB isoform Iso 1
SNX3	SNX3	8.71	18762	neXtProt	O60493-1	49	3	2	3	2	0.45	Sorting nexin-3 isoform Iso 1
SSRD	SSR4	5.76	18998	neXtProt	P51571-1	118	2	2	2	2	0.45	Translocon-associated protein subunit delta isoform Iso 1
1433E	YWHAE	4.63	29174	neXtProt	P62258-1	164	3	3	3	3	0.44	14-3-3 protein epsilon isoform Iso 1
RS4Y1	RPS4Y1	10.25	29455	neXtProt	P22090-1	117	4	3	3	3	0.44	40S ribosomal protein S4, Y isoform 1 isoform Iso 1
RL7	RPL7	10.66	29225	neXtProt	P18124-1	106	3	3	2	2	0.44	60S ribosomal protein L7 isoform Iso 1
ADX	FDX1	5.51	19392	neXtProt	P10109-1	103	2	2	2	2	0.44	Adrenodoxin, mitochondrial isoform Iso 1
CP4AM	CYP4A22	9.21	59246	neXtProt	Q5TCH4-1	303	9	6	5	4	0.44	Cytochrome P450 4A22 isoform Iso 1
DHRS4	DHRS4	8.81	29537	neXtProt	Q9BTZ2-1	161	3	3	2	2	0.44	Dehydrogenase/reductase SDR family member 4 isoform Iso 1
ROA3	HNRNPA3	9.1	39594	neXtProt	P51991-1	99	4	4	3	3	0.44	Heterogeneous nuclear ribonucleoprotein A3 isoform Iso 1
PTH2	PTRH2	8.95	19193	neXtProt	Q9Y3E5-1	96	2	2	1	1	0.44	Peptidyl-tRNA hydrolase 2, mitochondrial isoform Iso 1
CP4F2	CYP4F2	6.6	59853	neXtProt	P78329-1	241	10	6	8	6	0.44	Phylloquinone omega-hydroxylase CYP4F2 isoform Iso 1
RS27L	RPS27L	9.57	9477	neXtProt	Q71UM5-1	33	1	1	1	1	0.43	40S ribosomal protein S27-like isoform Iso 1
ADHX	ADH5	7.45	39724	neXtProt	P11766-1	61	8	4	8	4	0.43	Alcohol dehydrogenase class-3 isoform Iso 1
COMT	COMT	5.26	30037	neXtProt	P21964-1	62	3	3	3	3	0.43	Catechol O-methyltransferase isoform Membrane-bound
CX7A2	COX7A2	9.75	9395	neXtProt	P14406-1	51	1	1	1	1	0.43	Cytochrome c oxidase subunit 7A2, mitochondrial isoform Iso 1
ETFA	ETFA	8.75	30026	neXtProt	P13804-2	93	6	3	6	3	0.43	Electron transfer flavoprotein subunit alpha, mitochondrial isoform Iso 2
GNAI2	GNAI2	5.34	40451	neXtProt	P04899-1	218	4	4	4	4	0.43	Guanine nucleotide-binding protein G(i) subunit alpha-2 isoform Iso 1
1B37	HLA-B	5.78	40456	neXtProt	P18463-1	115	4	4	3	3	0.43	HLA class I histocompatibility antigen, B-37 alpha chain isoform Iso 1
SRPRB	SRPRB	9.17	29702	neXtProt	Q9Y5M8-1	120	3	3	3	3	0.43	Signal recognition particle receptor subunit beta isoform Iso 1
AT1A1	ATP1A1	5.33	112896	neXtProt	P05023-1	341	11	11	9	9	0.43	Sodium/potassium-transporting ATPase subunit alpha-1 isoform Iso 1
TCPA	TCP1	5.8	60343	neXtProt	P17987-1	146	8	6	8	6	0.43	T-complex protein 1 subunit alpha isoform Iso 1
UDB15	UGT2B15	8.98	61036	neXtProt	P54855-1	403	18	14	7	4	0.43	UDP-glucuronosyltransferase 2B15 isoform Iso 1
S27A2	SLC27A2	8.75	70312	neXtProt	O14975-1	204	9	7	8	6	0.43	Very long-chain acyl-CoA synthetase isoform Iso 1
CO3	C3	6.02	187148	neXtProt	P01024-1	467	26	18	24	18	0.42	Complement C3 isoform Iso 1
1A68	HLA-A	6.22	40909	neXtProt	P01891-1	146	4	4	3	3	0.42	HLA class I histocompatibility antigen, A-68 alpha chain isoform Iso 1
PRDX4	PRDX4	5.86	30539	neXtProt	Q13162-1	85	3	3	3	3	0.42	Peroxiredoxin-4 isoform Iso 1
PH4H	PAH	6.15	51862	neXtProt	P00439-1	209	6	5	5	4	0.42	Phenylalanine-4-hydroxylase isoform Iso 1
RS2	RPS2	10.25	31324	neXtProt	P15880-1	105	3	3	3	3	0.41	40S ribosomal protein S2 isoform Iso 1
EF1D	EEF1D	4.9	31121	neXtProt	P29692-1	189	3	3	3	3	0.41	Elongation factor 1-delta isoform Iso 1
MIC60	IMMT	6.08	83677	neXtProt	Q16891-1	376	10	8	9	7	0.41	MICOS complex subunit MIC60 isoform Iso 1
CNPY2	CNPY2	4.81	20652	neXtProt	Q9Y2B0-1	115	2	2	2	2	0.41	Protein canopy homolog 2 isoform Iso 1
RL18A	RPL18A	10.72	20762	neXtProt	Q02543-1	101	4	2	3	2	0.4	60S ribosomal protein L18a isoform Iso 1
AL8A1	ALDH8A1	6.76	53401	neXtProt	Q9H2A2-1	280	8	7	4	4	0.4	Aldehyde dehydrogenase family 8 member A1 isoform Iso 1
DPM3	DPM3	5.66	10093	neXtProt	Q9P2X0-1	58	1	1	1	1	0.4	Dolichol-phosphate mannosyltransferase subunit 3 isoform Iso 1
DHB2	HSD17B2	8.79	42785	neXtProt	P37059-1	204	5	4	4	3	0.4	Estradiol 17-beta-dehydrogenase 2 isoform Iso 1
RAP1A	RAP1A	6.39	20987	neXtProt	P62834-1	150	3	2	2	2	0.4	Ras-related protein Rap-1A isoform Iso 1
SDHB	SDHB	9.03	31629	neXtProt	P21912-1	208	6	3	4	2	0.4	Succinate dehydrogenase [ubiquinone] iron-sulfur subunit, mitochondrial isoform Iso 1
TTC36	TTC36	5.02	20896	neXtProt	A6NLP5-1	81	2	2	2	2	0.4	Tetratricopeptide repeat protein 36 isoform Iso 1
RL18	RPL18	11.73	21634	neXtProt	Q07020-1	96	2	2	2	2	0.39	60S ribosomal protein L18 isoform Iso 1
RL6	RPL6	10.59	32727	neXtProt	Q02878-1	161	3	3	2	2	0.39	60S ribosomal protein L6 isoform Iso 1
ACSM3	ACSM3	9.16	66153	neXtProt	Q53FZ2-1	148	7	6	6	5	0.39	Acyl-coenzyme A synthetase ACSM3, mitochondrial isoform Iso 1
CX6B1	COX6B1	6.54	10192	neXtProt	P14854-1	51	1	1	1	1	0.39	Cytochrome c oxidase subunit 6B1 isoform Iso 1
ORNT1	SLC25A15	9.28	32736	neXtProt	Q9Y619-1	170	4	3	4	3	0.39	Mitochondrial ornithine transporter 1 isoform Iso 1
GANAB	GANAB	5.82	109438	neXtProt	Q14697-2	215	14	10	13	10	0.39	Neutral alpha-glucosidase AB isoform Iso 2
REEP5	REEP5	8.25	21493	neXtProt	Q00765-1	108	2	2	2	2	0.39	Receptor expression-enhancing protein 5 isoform Iso 1
BPHL	BPHL	9.2	32542	neXtProt	Q86WA6-1	71	3	3	3	3	0.39	Valacyclovir hydrolase isoform Iso 1
SNAA	NAPA	5.23	33232	neXtProt	P54920-1	219	4	3	4	3	0.38	Alpha-soluble NSF attachment protein isoform Iso 1
DHB11	HSD17B11	9.2	32936	neXtProt	Q8NBQ5-1	167	3	3	3	3	0.38	Estradiol 17-beta-dehydrogenase 11 isoform Iso 1
BLVRB	BLVRB	7.13	22119	neXtProt	P30043-1	118	3	2	3	2	0.38	Flavin reductase (NADPH) isoform Iso 1
PRDX2	PRDX2	5.66	21891	neXtProt	P32119-1	62	2	2	2	2	0.38	Peroxiredoxin-2 isoform Iso 1
PRDX5	PRDX5	8.93	22086	neXtProt	P30044-1	19	3	2	3	2	0.38	Peroxiredoxin-5, mitochondrial isoform Mitochondrial
NIPS1	NIPSNAP1	9.35	33309	neXtProt	Q9BPW8-1	111	5	3	5	3	0.38	Protein NipSnap homolog 1 isoform Iso 1
S100P	S100P	4.75	10400	neXtProt	P25815-1	56	1	1	1	1	0.38	Protein S100-P isoform Iso 1
GLYM	SHMT2	8.76	55992	neXtProt	P34897-1	186	7	5	7	5	0.38	Serine hydroxymethyltransferase, mitochondrial isoform Iso 1
THTR	TST	6.77	33428	neXtProt	Q16762-1	43	3	3	3	3	0.38	Thiosulfate sulfurtransferase isoform Iso 1
RHOA	RHOA	5.83	21768	neXtProt	P61586-1	80	2	2	2	2	0.38	Transforming protein RhoA isoform Iso 1
VDAC2	VDAC2	7.5	31566	neXtProt	P45880-1	90	3	3	3	3	0.38	Voltage-dependent anion-selective channel protein 2 isoform Iso 1
CH10	HSPE1	8.89	10931	neXtProt	P61604-1	20	3	1	3	1	0.37	10 kDa heat shock protein, mitochondrial isoform Iso 1
QCR6	UQCRH	4.39	10738	neXtProt	P07919-1	15	1	1	1	1	0.37	Cytochrome b-c1 complex subunit 6, mitochondrial isoform Iso 1
SAR1A	SAR1A	6.21	22366	neXtProt	Q9NR31-1	83	3	2	2	2	0.37	GTP-binding protein SAR1a isoform Iso 1
H13	HIST1H1D	11.02	22350	neXtProt	P16402-1	87	5	3	4	2	0.37	Histone H1.3 isoform Iso 1
MMSA	ALDH6A1	8.72	57839	neXtProt	Q02252-1	118	6	5	6	5	0.37	Methylmalonate-semialdehyde dehydrogenase [acylating], mitochondrial isoform Iso 1
LMAN1	LMAN1	6.3	57548	neXtProt	P49257-1	144	6	5	6	5	0.37	Protein ERGIC-53 isoform Iso 1
S10A8	S100A8	6.5	10834	neXtProt	P05109-1	80	1	1	1	1	0.37	Protein S100-A8 isoform Iso 1
TCPB	CCT2	6.01	57488	neXtProt	P78371-1	214	8	5	6	4	0.37	T-complex protein 1 subunit beta isoform Iso 1
RS5	RPS5	9.73	22876	neXtProt	P46782-1	103	2	2	2	2	0.36	40S ribosomal protein S5 isoform Iso 1
ETFA	ETFA	8.62	35079	neXtProt	P13804-1	130	3	3	3	3	0.36	Electron transfer flavoprotein subunit alpha, mitochondrial isoform Iso 1
PRPS1	PRPS1	6.51	34834	neXtProt	P60891-1	142	5	3	4	2	0.36	Ribose-phosphate pyrophosphokinase 1 isoform Iso 1
AT1B1	ATP1B1	8.74	35061	neXtProt	P05026-1	93	3	3	3	3	0.36	Sodium/potassium-transporting ATPase subunit beta-1 isoform Iso 1
RL14	RPL14	10.94	23431	neXtProt	P50914-1	83	4	2	3	2	0.35	60S ribosomal protein L14 isoform Iso 1
RL19	RPL19	11.48	23465	neXtProt	P84098-1	127	2	2	2	2	0.35	60S ribosomal protein L19 isoform Iso 1
AATM	GOT2	9.14	47517	neXtProt	P00505-1	198	7	4	7	4	0.35	Aspartate aminotransferase, mitochondrial isoform Iso 1
ATP5L	ATP5L	9.65	11428	neXtProt	O75964-1	88	3	3	1	1	0.35	ATP synthase subunit g, mitochondrial isoform Iso 1
CBS	CBS	6.2	60586	neXtProt	P35520-1	191	5	5	5	5	0.35	Cystathionine beta-synthase isoform Iso 1
DCD	DCD	6.09	11283	neXtProt	P81605-1	94	2	1	2	1	0.35	Dermcidin isoform Iso 1
CP4F3	CYP4F3	8.47	59739	neXtProt	Q08477-2	239	9	6	8	5	0.35	Docosahexaenoic acid omega-hydroxylase CYP4F3 isoform CYP4F3B
ENTP5	ENTPD5	5.92	47517	neXtProt	O75356-1	131	4	4	4	4	0.35	Ectonucleoside triphosphate diphosphohydrolase 5 isoform Iso 1
IGHG2	IGHG2	7.66	35901	neXtProt	P01859-1	121	4	3	4	3	0.35	Ig gamma-2 chain C region isoform Iso 1
NDUB3	NDUFB3	9.19	11401	neXtProt	O43676-1	46	1	1	1	1	0.35	NADH dehydrogenase [ubiquinone] 1 beta subcomplex subunit 3 isoform Iso 1
RAB14	RAB14	5.85	23896	neXtProt	P61106-1	114	3	2	3	2	0.35	Ras-related protein Rab-14 isoform Iso 1
RAB5C	RAB5C	8.64	23482	neXtProt	P51148-1	110	2	2	2	2	0.35	Ras-related protein Rab-5C isoform Iso 1
RDH11	RDH11	9.05	35386	neXtProt	Q8TC12-1	144	6	3	6	3	0.35	Retinol dehydrogenase 11 isoform Iso 1
ACDSB	ACADSB	6.53	47485	neXtProt	P45954-2	107	3	3	2	2	0.35	Short/branched chain specific acyl-CoA dehydrogenase, mitochondrial isoform Iso 2
TECR	TECR	9.5	36034	neXtProt	Q9NZ01-1	67	3	3	2	2	0.35	Very-long-chain enoyl-CoA reductase isoform Iso 1
VAMP3	VAMP3	8.89	11309	neXtProt	Q15836-1	13	1	1	1	1	0.35	Vesicle-associated membrane protein 3 isoform Iso 1
RS8	RPS8	10.32	24205	neXtProt	P62241-1	142	2	2	2	2	0.34	40S ribosomal protein S8 isoform Iso 1
ARK74	AKR7L	6.27	36964	neXtProt	Q8NHP1-1	117	3	3	2	2	0.34	Aflatoxin B1 aldehyde reductase member 4 isoform Iso 1
APOL2	APOL2	6.28	37092	neXtProt	Q9BQE5-1	173	3	3	3	3	0.34	Apolipoprotein L2 isoform Iso 1
COA3	COA3	9.59	11731	neXtProt	Q9Y2R0-1	32	2	1	2	1	0.34	Cytochrome c oxidase assembly factor 3 homolog, mitochondrial isoform Iso 1
HNRH1	HNRNPH1	5.89	49229	neXtProt	P31943-1	134	4	4	4	4	0.34	Heterogeneous nuclear ribonucleoprotein H isoform Iso 1
HNRH2	HNRNPH2	5.89	49263	neXtProt	P55795-1	145	4	4	4	4	0.34	Heterogeneous nuclear ribonucleoprotein H2 isoform Iso 1
IGHM	IGHM	6.35	49307	neXtProt	P01871-1	140	4	4	4	4	0.34	Ig mu chain C region isoform Iso 1
HGB1A	HMGB1P1	5.91	24238	neXtProt	B2RPK0-1	55	2	2	2	2	0.34	Putative high mobility group protein B1-like 1 isoform Iso 1
RB11B	RAB11B	5.64	24488	neXtProt	Q15907-1	103	2	2	2	2	0.34	Ras-related protein Rab-11B isoform Iso 1
SPCS1	SPCS1	9.34	11805	neXtProt	Q9Y6A9-1	32	1	1	1	1	0.34	Signal peptidase complex subunit 1 isoform Iso 1
THIO	TXN	4.82	11737	neXtProt	P10599-1	86	1	1	1	1	0.34	Thioredoxin isoform Iso 1
RL10L	RPL10L	10.03	24519	neXtProt	Q96L21-1	34	3	2	3	2	0.33	60S ribosomal protein L10-like isoform Iso 1
SPEB	AGMAT	7.54	37660	neXtProt	Q9BSE5-1	79	6	3	5	2	0.33	Agmatinase, mitochondrial isoform Iso 1
GBB2	GNB2	5.6	37331	neXtProt	P62879-1	154	3	3	3	3	0.33	Guanine nucleotide-binding protein G(I)/G(S)/G(T) subunit beta-2 isoform Iso 1
NB5R3	CYB5R3	6.42	38226	neXtProt	P00387-3	160	7	4	4	3	0.33	NADH-cytochrome b5 reductase 3 isoform Iso 3
R13P3	RPL13AP3	10.76	12135	neXtProt	Q6NVV1-1	18	3	1	2	1	0.33	Putative 60S ribosomal protein L13a protein RPL13AP3 isoform Iso 1
PP1B	PPP1CB	5.84	37186	neXtProt	P62140-1	146	3	3	3	3	0.33	Serine/threonine-protein phosphatase PP1-beta catalytic subunit isoform Iso 1
SPCS2	SPCS2	8.69	25003	neXtProt	Q15005-1	35	2	2	2	2	0.33	Signal peptidase complex subunit 2 isoform Iso 1
SODM	SOD2	8.35	24722	neXtProt	P04179-1	139	2	2	2	2	0.33	Superoxide dismutase [Mn], mitochondrial isoform Iso 1
RL36L	RPL36AL	10.67	12469	neXtProt	Q969Q0-1	44	1	1	1	1	0.32	60S ribosomal protein L36a-like isoform Iso 1
CLTB	CLTB	4.63	23181	neXtProt	P09497-1	31	2	2	2	2	0.32	Clathrin light chain B isoform Brain
CO6A3	COL6A3	6.26	343669	neXtProt	P12111-1	762	39	27	31	24	0.32	Collagen alpha-3(VI) chain isoform Iso 1
DAD1	DAD1	6.52	12496	neXtProt	P61803-1	57	1	1	1	1	0.32	Dolichyl-diphosphooligosaccharide--protein glycosyltransferase subunit DAD1 isoform Iso 1
ERLN1	ERLIN1	7.67	38925	neXtProt	O75477-1	164	3	3	3	3	0.32	Erlin-1 isoform Iso 1
GSTM1	GSTM1	6.24	25711	neXtProt	P09488-1	66	3	2	3	2	0.32	Glutathione S-transferase Mu 1 isoform Iso 1
GSTM4	GSTM4	5.6	25561	neXtProt	Q03013-1	118	2	2	2	2	0.32	Glutathione S-transferase Mu 4 isoform Iso 1
NDUS5	NDUFS5	9.27	12517	neXtProt	O43920-1	44	1	1	1	1	0.32	NADH dehydrogenase [ubiquinone] iron-sulfur protein 5 isoform Iso 1
NDUS1	NDUFS1	5.89	79467	neXtProt	P28331-1	125	8	6	7	5	0.32	NADH-ubiquinone oxidoreductase 75 kDa subunit, mitochondrial isoform Iso 1
PCBP2	PCBP2	6.33	38580	neXtProt	Q15366-1	148	4	3	4	3	0.32	Poly(rC)-binding protein 2 isoform Iso 1
SLIRP	SLIRP	10.26	12349	neXtProt	Q9GZT3-1	49	2	1	2	1	0.32	SRA stem-loop-interacting RNA-binding protein, mitochondrial isoform Iso 1
TMED7	TMED7	6.43	25172	neXtProt	Q9Y3B3-1	106	2	2	2	2	0.32	Transmembrane emp24 domain-containing protein 7 isoform Iso 1
EPB	EPB	7.76	26353	neXtProt	Q15125-1	44	2	2	2	2	0.31	3-beta-hydroxysteroid-Delta(8),Delta(7)-isomerase isoform Iso 1
GAMT	GAMT	5.74	26318	neXtProt	Q14353-1	79	2	2	2	2	0.31	Guanidinoacetate N-methyltransferase isoform Iso 1
MIC19	CHCHD3	8.48	26152	neXtProt	Q9NX63-1	60	2	2	1	1	0.31	MICOS complex subunit MIC19 isoform Iso 1
NONO	NONO	9.01	54231	neXtProt	Q15233-1	130	4	4	3	3	0.31	Non-POU domain-containing octamer-binding protein isoform Iso 1
PSA5	PSMA5	4.74	26411	neXtProt	P28066-1	37	2	2	2	2	0.31	Proteasome subunit alpha type-5 isoform Iso 1
PON1	PON1	5.08	39731	neXtProt	P27169-1	67	4	3	3	3	0.31	Serum paraoxonase/arylesterase 1 isoform Iso 1
TMED4	TMED4	8.41	25942	neXtProt	Q7Z7H5-1	81	3	3	2	2	0.31	Transmembrane emp24 domain-containing protein 4 isoform Iso 1
ADH7	ADH7	8.12	41481	neXtProt	P40394-1	53	7	4	4	3	0.3	Alcohol dehydrogenase class 4 mu/sigma chain isoform Iso 1
CLCA	CLTA	4.43	27076	neXtProt	P09496-1	68	2	2	2	2	0.3	Clathrin light chain A isoform Brain
1A30	HLA-A	5.73	40905	neXtProt	P16188-1	37	3	3	3	3	0.3	HLA class I histocompatibility antigen, A-30 alpha chain isoform Iso 1
1C07	HLA-C	5.71	40649	neXtProt	P10321-1	104	3	3	3	3	0.3	HLA class I histocompatibility antigen, Cw-7 alpha chain isoform Iso 1
LDHD	LDHD	6.2	54870	neXtProt	Q86WU2-1	144	4	4	3	3	0.3	Probable D-lactate dehydrogenase, mitochondrial isoform Iso 1
NDRG2	NDRG2	5.08	40798	neXtProt	Q9UN36-1	131	3	3	3	3	0.3	Protein NDRG2 isoform Iso 1
S10A9	S100A9	5.71	13241	neXtProt	P06702-1	66	2	1	2	1	0.3	Protein S100-A9 isoform Iso 1
ST134	ST13P4	5.01	27407	neXtProt	Q8IZP2-1	77	3	2	2	2	0.3	Putative protein FAM10A4 isoform Iso 1
SEPT2	SEPT2	6.15	41487	neXtProt	Q15019-1	90	4	3	4	3	0.3	Septin-2 isoform Iso 1
SMD1	SNRPD1	11.56	13281	neXtProt	P62314-1	27	1	1	1	1	0.3	Small nuclear ribonucleoprotein Sm D1 isoform Iso 1
ELOB	TCEB2	4.73	13132	neXtProt	Q15370-1	65	1	1	1	1	0.3	Transcription elongation factor B polypeptide 2 isoform Iso 1
TMED9	TMED9	7.81	27277	neXtProt	Q9BVK6-1	73	2	2	2	2	0.3	Transmembrane emp24 domain-containing protein 9 isoform Iso 1
RS25	RPS25	10.12	13742	neXtProt	P62851-1	66	1	1	1	1	0.29	40S ribosomal protein S25 isoform Iso 1
CPNS1	CAPNS1	5.05	28315	neXtProt	P04632-1	92	2	2	2	2	0.29	Calpain small subunit 1 isoform Iso 1
ETFB	ETFB	8.25	27843	neXtProt	P38117-1	64	4	2	4	2	0.29	Electron transfer flavoprotein subunit beta isoform Iso 1
HINT1	HINT1	6.43	13801	neXtProt	P49773-1	58	1	1	1	1	0.29	Histidine triad nucleotide-binding protein 1 isoform Iso 1
H2AZ	H2AFZ	10.58	13553	neXtProt	P0C0S5-1	55	4	2	2	1	0.29	Histone H2A.Z isoform Iso 1
SAA1	SAA1	6.28	13532	neXtProt	P0DJI8-1	49	1	1	1	1	0.29	Serum amyloid A-1 protein isoform Iso 1
SMD2	SNRPD2	9.92	13526	neXtProt	P62316-1	55	2	1	2	1	0.29	Small nuclear ribonucleoprotein Sm D2 isoform Iso 1
HIBCH	HIBCH	8.38	43482	neXtProt	Q6NVY1-1	100	5	3	5	3	0.28	3-hydroxyisobutyryl-CoA hydrolase, mitochondrial isoform Iso 1
THIK	ACAA1	8.76	44291	neXtProt	P09110-1	176	4	3	4	3	0.28	3-ketoacyl-CoA thiolase, peroxisomal isoform Iso 1
RS6	RPS6	10.85	28680	neXtProt	P62753-1	73	2	2	2	2	0.28	40S ribosomal protein S6 isoform Iso 1
BUP1	UPB1	6.09	43166	neXtProt	Q9UBR1-1	213	4	3	4	3	0.28	Beta-ureidopropionase isoform Iso 1
CAH2	CA2	6.87	29246	neXtProt	P00918-1	65	2	2	2	2	0.28	Carbonic anhydrase 2 isoform Iso 1
CD59	CD59	6.02	14177	neXtProt	P13987-1	53	1	1	1	1	0.28	CD59 glycoprotein isoform Iso 1
GLU2B	PRKCSH	4.33	59425	neXtProt	P14314-1	209	6	4	6	4	0.28	Glucosidase 2 subunit beta isoform Iso 1
NDUC2	NDUFC2	9.04	14187	neXtProt	O95298-1	37	1	1	1	1	0.28	NADH dehydrogenase [ubiquinone] 1 subunit C2 isoform Iso 3
PCCB	PCCB	7.56	58215	neXtProt	P05166-1	153	5	4	5	4	0.28	Propionyl-CoA carboxylase beta chain, mitochondrial isoform Iso 1
METK2	MAT2A	5.72	43414	neXtProt	P31153-1	108	3	3	3	3	0.28	S-adenosylmethionine synthase isoform type-2 isoform Iso 1
SMD3	SNRPD3	10.33	13916	neXtProt	P62318-1	35	1	1	1	1	0.28	Small nuclear ribonucleoprotein Sm D3 isoform Iso 1
TERA	VCP	5.14	89321	neXtProt	P55072-1	237	9	6	8	6	0.28	Transitional endoplasmic reticulum ATPase isoform Iso 1
RD23B	RAD23B	4.79	43171	neXtProt	P54727-1	149	3	3	2	2	0.28	UV excision repair protein RAD23 homolog B isoform Iso 1
PRS8	PSMC5	7.11	45626	neXtProt	P62195-1	139	3	3	3	3	0.27	26S protease regulatory subunit 8 isoform Iso 1
RL35	RPL35	11.04	14551	neXtProt	P42766-1	13	1	1	1	1	0.27	60S ribosomal protein L35 isoform Iso 1
RL7A	RPL7A	10.61	29995	neXtProt	P62424-1	36	3	2	3	2	0.27	60S ribosomal protein L7a isoform Iso 1
SAHH	AHCY	6.02	44658	neXtProt	P23526-2	144	3	3	3	3	0.27	Adenosylhomocysteinase isoform Iso 2
SYAC	AARS	5.34	106810	neXtProt	P49588-1	331	8	7	8	7	0.27	Alanine--tRNA ligase, cytoplasmic isoform Iso 1
COX3	MT-CO3	6.78	29951	neXtProt	P00414-1	21	2	2	1	1	0.27	Cytochrome c oxidase subunit 3 isoform Iso 1
DNJA1	DNAJA1	6.65	44868	neXtProt	P31689-1	66	3	3	3	3	0.27	DnaJ homolog subfamily A member 1 isoform Iso 1
FINC	FN1	5.46	262624	neXtProt	P02751-1	702	20	17	19	16	0.27	Fibronectin isoform Iso 1
FLNB	FLNB	5.42	257551	neXtProt	O75369-7	631	27	17	24	16	0.27	Filamin-B isoform Iso 7
LEG1	LGALS1	5.3	14715	neXtProt	P09382-1	58	1	1	1	1	0.27	Galectin-1 isoform Iso 1
IFM3	IFITM3	6.49	14632	neXtProt	Q01628-1	46	1	1	1	1	0.27	Interferon-induced transmembrane protein 3 isoform Iso 1
KTAP2	KRTCAP2	9.67	14679	neXtProt	Q8N6L1-1	63	1	1	1	1	0.27	Keratinocyte-associated protein 2 isoform Iso 1
NDUS3	NDUFS3	6.98	30241	neXtProt	O75489-1	134	3	2	2	2	0.27	NADH dehydrogenase [ubiquinone] iron-sulfur protein 3, mitochondrial isoform Iso 1
NNMT	NNMT	5.56	29574	neXtProt	P40261-1	56	3	2	3	2	0.27	Nicotinamide N-methyltransferase isoform Iso 1
PGM1	PGM1	6.3	61449	neXtProt	P36871-1	188	6	4	6	4	0.27	Phosphoglucomutase-1 isoform Iso 1
PGK1	PGK1	8.3	44614	neXtProt	P00558-1	116	9	3	5	3	0.27	Phosphoglycerate kinase 1 isoform Iso 1
PNPO	PNPO	6.61	29988	neXtProt	Q9NVS9-1	87	3	2	3	2	0.27	Pyridoxine-5'-phosphate oxidase isoform Iso 1
CP27A	CYP27A1	9.05	60235	neXtProt	Q02318-1	124	4	4	4	4	0.27	Sterol 26-hydroxylase, mitochondrial isoform Iso 1
TCPE	CCT5	5.44	59671	neXtProt	P48643-1	115	6	4	5	4	0.27	T-complex protein 1 subunit epsilon isoform Iso 1
TCPG	CCT3	6.1	60533	neXtProt	P49368-1	162	7	4	7	4	0.27	T-complex protein 1 subunit gamma isoform Iso 1
TTC36	TTC36	11.02	14427	neXtProt	A6NLP5-2	22	4	1	4	1	0.27	Tetratricopeptide repeat protein 36 isoform Iso 2
TPP1	TPP1	6.01	61247	neXtProt	O14773-1	254	4	4	2	2	0.27	Tripeptidyl-peptidase 1 isoform Iso 1
RL22	RPL22	9.21	14786	neXtProt	P35268-1	69	1	1	1	1	0.26	60S ribosomal protein L22 isoform Iso 1
RL23	RPL23	10.51	14865	neXtProt	P62829-1	41	1	1	1	1	0.26	60S ribosomal protein L23 isoform Iso 1
AATC	GOT1	6.53	46247	neXtProt	P17174-1	138	5	3	5	3	0.26	Aspartate aminotransferase, cytoplasmic isoform Iso 1
CO6A1	COL6A1	5.26	108529	neXtProt	P12109-1	302	9	7	7	6	0.26	Collagen alpha-1(VI) chain isoform Iso 1
IF4A2	EIF4A2	5.33	46402	neXtProt	Q14240-1	112	3	3	3	3	0.26	Eukaryotic initiation factor 4A-II isoform Iso 1
CAPZB	CAPZB	5.36	31350	neXtProt	P47756-1	150	2	2	1	1	0.26	F-actin-capping protein subunit beta isoform Iso 1
CAPZB	CAPZB	5.69	30629	neXtProt	P47756-2	36	3	2	3	2	0.26	F-actin-capping protein subunit beta isoform Iso 2
G6PI	GPI	8.42	63147	neXtProt	P06744-1	112	4	4	4	4	0.26	Glucose-6-phosphate isomerase isoform Iso 1
ACADM	ACADM	8.61	46588	neXtProt	P11310-1	128	4	3	3	2	0.26	Medium-chain specific acyl-CoA dehydrogenase, mitochondrial isoform Iso 1
NDUB4	NDUFB4	9.85	15208	neXtProt	O95168-1	47	1	1	1	1	0.26	NADH dehydrogenase [ubiquinone] 1 beta subcomplex subunit 4 isoform Iso 1
NIT2	NIT2	6.83	30607	neXtProt	Q9NQR4-1	61	3	2	3	2	0.26	Omega-amidase NIT2 isoform Iso 1
DHB4	HSD17B4	8.96	79686	neXtProt	P51659-1	164	6	5	5	4	0.26	Peroxisomal multifunctional enzyme type 2 isoform Iso 1
PROF1	PFN1	8.44	15054	neXtProt	P07737-1	44	1	1	1	1	0.26	Profilin-1 isoform Iso 1
PROF2	PFN2	6.55	15046	neXtProt	P35080-1	48	1	1	1	1	0.26	Profilin-2 isoform IIa
ACDSB	ACADSB	6.53	47485	neXtProt	P45954-1	164	3	3	2	2	0.26	Short/branched chain specific acyl-CoA dehydrogenase, mitochondrial isoform Iso 1
SURF4	SURF4	7.64	30394	neXtProt	O15260-1	42	2	2	2	2	0.26	Surfeit locus protein 4 isoform Iso 1
VDAC3	VDAC3	8.84	30658	neXtProt	Q9Y277-1	142	3	2	3	2	0.26	Voltage-dependent anion-selective channel protein 3 isoform Iso 1
PRS6A	PSMC3	5.13	49203	neXtProt	P17980-1	117	5	3	4	3	0.25	26S protease regulatory subunit 6A isoform Iso 1
RS23	RPS23	10.5	15807	neXtProt	P62266-1	44	1	1	1	1	0.25	40S ribosomal protein S23 isoform Iso 1
RL27	RPL27	10.56	15797	neXtProt	P61353-1	36	1	1	1	1	0.25	60S ribosomal protein L27 isoform Iso 1
RL4	RPL4	11.07	47697	neXtProt	P36578-1	70	4	3	4	3	0.25	60S ribosomal protein L4 isoform Iso 1
SAHH	AHCY	5.92	47716	neXtProt	P23526-1	124	3	3	2	2	0.25	Adenosylhomocysteinase isoform Iso 1
AOXA	AOX1	6.79	147917	neXtProt	Q06278-1	295	13	9	13	9	0.25	Aldehyde oxidase isoform Iso 1
CHSP1	CARHSP1	8.41	15892	neXtProt	Q9Y2V2-1	27	1	1	1	1	0.25	Calcium-regulated heat stable protein 1 isoform Iso 1
CISD2	CISD2	9.66	15278	neXtProt	Q8N5K1-1	78	1	1	1	1	0.25	CDGSH iron-sulfur domain-containing protein 2 isoform Iso 1
PLAK	JUP	5.75	81744	neXtProt	P14923-1	137	6	5	6	5	0.25	Junction plakoglobin isoform Iso 1
TOM22	TOMM22	4.27	15521	neXtProt	Q9NS69-1	64	1	1	1	1	0.25	Mitochondrial import receptor subunit TOM22 homolog isoform Iso 1
NPM	NPM1	4.64	32575	neXtProt	P06748-1	194	2	2	1	1	0.25	Nucleophosmin isoform Iso 1
FKBP2	FKBP2	9.24	15649	neXtProt	P26885-1	22	1	1	1	1	0.25	Peptidyl-prolyl cis-trans isomerase FKBP2 isoform Iso 1
PCCA	PCCA	7.24	80058	neXtProt	P05165-1	259	7	5	7	5	0.25	Propionyl-CoA carboxylase alpha chain, mitochondrial isoform Iso 1
DX39B	DDX39B	5.44	48991	neXtProt	Q13838-1	174	5	3	5	3	0.25	Spliceosome RNA helicase DDX39B isoform Iso 1
TPT1L	N/A	5.81	15757	neXtProt	Q56UQ5-1	84	3	1	3	1	0.25	TPT1-like protein isoform Iso 1
RS14	RPS14	10.07	16272	neXtProt	P62263-1	22	1	1	1	1	0.24	40S ribosomal protein S14 isoform Iso 1
C4BPA	C4BPA	7.15	67033	neXtProt	P04003-1	122	4	4	4	4	0.24	C4b-binding protein alpha chain isoform Iso 1
DHRS1	DHRS1	8.01	33909	neXtProt	Q96LJ7-1	106	4	2	3	2	0.24	Dehydrogenase/reductase SDR family member 1 isoform Iso 1
EF1G	EEF1G	6.25	50119	neXtProt	P26641-1	145	3	3	3	3	0.24	Elongation factor 1-gamma isoform Iso 1
CAZA1	CAPZA1	5.45	32923	neXtProt	P52907-1	105	3	2	3	2	0.24	F-actin-capping protein subunit alpha-1 isoform Iso 1
HNRPC	HNRNPC	4.95	33670	neXtProt	P07910-1	85	3	2	3	2	0.24	Heterogeneous nuclear ribonucleoproteins C1/C2 isoform C2
HGD	HGD	6.5	49963	neXtProt	Q93099-1	86	3	3	3	3	0.24	Homogentisate 1,2-dioxygenase isoform Iso 1
POTEJ	POTEJ	5.66	117389	neXtProt	P0CG39-1	620	23	12	6	5	0.24	POTE ankyrin domain family member J isoform Iso 1
SQRD	SQRDL	9.18	49960	neXtProt	Q9Y6N5-1	79	3	3	3	3	0.24	Sulfide:quinone oxidoreductase, mitochondrial isoform Iso 1
RS13	RPS13	10.53	17222	neXtProt	P62277-1	67	1	1	1	1	0.23	40S ribosomal protein S13 isoform Iso 1
RS15	RPS15	10.39	17040	neXtProt	P62841-1	46	1	1	1	1	0.23	40S ribosomal protein S15 isoform Iso 1
RL26L	RPL26L1	10.55	17256	neXtProt	Q9UNX3-1	41	1	1	1	1	0.23	60S ribosomal protein L26-like 1 isoform Iso 1
ARPC2	ARPC2	6.84	34333	neXtProt	O15144-1	64	2	2	2	2	0.23	Actin-related protein 2/3 complex subunit 2 isoform Iso 1
ARGI1	ARG1	6.72	34734	neXtProt	P05089-1	55	3	2	2	2	0.23	Arginase-1 isoform Iso 1
CALM	CALM2	4.09	16837	neXtProt	P62158-1	107	2	1	2	1	0.23	Calmodulin isoform Iso 1
QCR1	UQCRC1	5.94	52645	neXtProt	P31930-1	192	4	3	3	2	0.23	Cytochrome b-c1 complex subunit 1, mitochondrial isoform Iso 1
COX5A	COX5A	6.3	16762	neXtProt	P20674-1	22	3	1	2	1	0.23	Cytochrome c oxidase subunit 5A, mitochondrial isoform Iso 1
IF5AL	EIF5AL1	4.85	16773	neXtProt	Q6IS14-1	37	1	1	1	1	0.23	Eukaryotic translation initiation factor 5A-1-like isoform Iso 1
HINT2	HINT2	9.2	17161	neXtProt	Q9BX68-1	65	2	1	2	1	0.23	Histidine triad nucleotide-binding protein 2, mitochondrial isoform Iso 1
VPREB	VPREB1	6.3	16605	neXtProt	P12018-1	13	2	1	1	1	0.23	Immunoglobulin iota chain isoform Iso 1
LPPRC	LRPPRC	5.81	157905	neXtProt	P42704-1	356	10	9	10	9	0.23	Leucine-rich PPR motif-containing protein, mitochondrial isoform Iso 1
LRC59	LRRC59	9.61	34930	neXtProt	Q96AG4-1	67	2	2	2	2	0.23	Leucine-rich repeat-containing protein 59 isoform Iso 1
FIS1	FIS1	8.84	16938	neXtProt	Q9Y3D6-1	62	1	1	1	1	0.23	Mitochondrial fission 1 protein isoform Iso 1
NDUAD	NDUFA13	8.02	16698	neXtProt	Q9P0J0-1	51	1	1	1	1	0.23	NADH dehydrogenase [ubiquinone] 1 alpha subcomplex subunit 13 isoform Iso 1
OSTC	OSTC	9.23	16829	neXtProt	Q9NRP0-1	14	1	1	1	1	0.23	Oligosaccharyltransferase complex subunit OSTC isoform Iso 1
PCKGC	PCK1	5.8	69194	neXtProt	P35558-1	171	4	4	4	4	0.23	Phosphoenolpyruvate carboxykinase, cytosolic [GTP] isoform Iso 1
PDXK	PDXK	5.75	35102	neXtProt	O00764-1	92	4	2	3	1	0.23	Pyridoxal kinase isoform Iso 1
QOR	CRYZ	8.56	35206	neXtProt	Q08257-1	48	2	2	1	1	0.23	Quinone oxidoreductase isoform Iso 1
DHSD	SDHD	8.92	17043	neXtProt	O14521-1	48	1	1	1	1	0.23	Succinate dehydrogenase [ubiquinone] cytochrome b small subunit, mitochondrial isoform Iso 1
VKOR1	VKORC1	8.11	16701	neXtProt	Q9BQB6-2	72	2	1	2	1	0.23	Vitamin K epoxide reductase complex subunit 1 isoform Iso 2
DECR	DECR1	9.35	36067	neXtProt	Q16698-1	81	3	2	3	2	0.22	2,4-dienoyl-CoA reductase, mitochondrial isoform Iso 1
RL29	RPL29	11.66	17752	neXtProt	P47914-1	75	2	1	2	1	0.22	60S ribosomal protein L29 isoform Iso 1
DHCR7	DHCR7	8.95	54489	neXtProt	Q9UBM7-1	116	3	3	3	3	0.22	7-dehydrocholesterol reductase isoform Iso 1
ACPM	NDUFAB1	4.77	17417	neXtProt	O14561-1	46	1	1	1	1	0.22	Acyl carrier protein, mitochondrial isoform Iso 1
ANXA4	ANXA4	5.83	35882	neXtProt	P09525-1	119	2	2	2	2	0.22	Annexin A4 isoform Iso 1
CTND1	CTNND1	5.86	108170	neXtProt	O60716-1	268	8	6	7	6	0.22	Catenin delta-1 isoform 1ABC
HEM2	ALAD	6.32	36294	neXtProt	P13716-1	102	3	2	3	2	0.22	Delta-aminolevulinic acid dehydratase isoform Iso 1
EF1D	EEF1D	6.02	71408	neXtProt	P29692-2	185	5	4	4	3	0.22	Elongation factor 1-delta isoform Iso 2
LEG4	LGALS4	9.21	35941	neXtProt	P56470-1	119	4	2	4	2	0.22	Galectin-4 isoform Iso 1
ROAA	HNRNPAB	6.49	35968	neXtProt	Q99729-2	74	3	2	3	2	0.22	Heterogeneous nuclear ribonucleoprotein A/B isoform Iso 2
LDHA	LDHA	8.44	36689	neXtProt	P00338-1	123	3	2	3	2	0.22	L-lactate dehydrogenase A chain isoform Iso 1
NDUA6	NDUFA6	10.15	17870	neXtProt	P56556-1	47	2	1	2	1	0.22	NADH dehydrogenase [ubiquinone] 1 alpha subcomplex subunit 6 isoform Iso 1
NAMPT	NAMPT	6.69	55521	neXtProt	P43490-1	129	5	3	4	3	0.22	Nicotinamide phosphoribosyltransferase isoform Iso 1
YBOX1	YBX1	9.87	35924	neXtProt	P67809-1	132	2	2	2	2	0.22	Nuclease-sensitive element-binding protein 1 isoform Iso 1
EVA1A	EVA1A	6.44	17470	neXtProt	Q9H8M9-1	17	1	1	1	1	0.22	Protein eva-1 homolog A isoform Iso 1
UE2NL	UBE2NL	5.66	17376	neXtProt	Q5JXB2-1	57	1	1	1	1	0.22	Putative ubiquitin-conjugating enzyme E2 N-like isoform Iso 1
GRP75	HSPA9	5.87	73680	neXtProt	P38646-1	203	5	4	5	4	0.22	Stress-70 protein, mitochondrial isoform Iso 1
SUCA	SUCLG1	9.01	36249	neXtProt	P53597-1	125	2	2	2	2	0.22	Succinyl-CoA ligase [ADP/GDP-forming] subunit alpha, mitochondrial isoform Iso 1
VTNC	VTN	5.55	54306	neXtProt	P04004-1	82	3	3	3	3	0.22	Vitronectin isoform Iso 1
AAKG1	PRKAG1	6.42	37579	neXtProt	P54619-1	46	2	2	2	2	0.21	5'-AMP-activated protein kinase subunit gamma-1 isoform Iso 1
ATP5H	ATP5H	5.21	18491	neXtProt	O75947-1	37	1	1	1	1	0.21	ATP synthase subunit d, mitochondrial isoform Iso 1
CATB	CTSB	5.88	37822	neXtProt	P07858-1	137	2	2	2	2	0.21	Cathepsin B isoform Iso 1
COF1	CFL1	8.22	18502	neXtProt	P23528-1	94	1	1	1	1	0.21	Cofilin-1 isoform Iso 1
CP2CJ	CYP2C19	7.11	55931	neXtProt	P33261-1	88	7	4	6	3	0.21	Cytochrome P450 2C19 isoform Iso 1
GPDA	GPD1	5.81	37567	neXtProt	P21695-1	52	2	2	2	2	0.21	Glycerol-3-phosphate dehydrogenase [NAD(+)], cytoplasmic isoform Iso 1
GBB1	GNB1	5.6	37377	neXtProt	P62873-1	103	2	2	1	1	0.21	Guanine nucleotide-binding protein G(I)/G(S)/G(T) subunit beta-1 isoform Iso 1
HNRPM	HNRNPM	8.84	77516	neXtProt	P52272-1	150	6	4	6	4	0.21	Heterogeneous nuclear ribonucleoprotein M isoform Iso 1
IGHA1	IGHA1	6.08	37654	neXtProt	P01876-1	131	2	2	2	2	0.21	Ig alpha-1 chain C region isoform Iso 1
KMO	KMO	9.18	55810	neXtProt	O15229-1	119	4	3	4	3	0.21	Kynurenine 3-monooxygenase isoform Iso 1
LUM	LUM	6.16	38429	neXtProt	P51884-1	96	2	2	2	2	0.21	Lumican isoform Iso 1
MAGT1	MAGT1	9.68	38037	neXtProt	Q9H0U3-1	78	2	2	2	2	0.21	Magnesium transporter protein 1 isoform Iso 1
ACOX2	ACOX2	7.32	76827	neXtProt	Q99424-1	123	4	4	4	4	0.21	Peroxisomal acyl-coenzyme A oxidase 2 isoform Iso 1
PP1A	PPP1CA	5.94	37512	neXtProt	P62136-1	78	2	2	2	2	0.21	Serine/threonine-protein phosphatase PP1-alpha catalytic subunit isoform Iso 1
GTR2	SLC2A2	8.09	57490	neXtProt	P11168-1	106	4	3	3	2	0.21	Solute carrier family 2, facilitated glucose transporter member 2 isoform Iso 1
C560	SDHC	9.74	18610	neXtProt	Q99643-1	67	2	1	2	1	0.21	Succinate dehydrogenase cytochrome b560 subunit, mitochondrial isoform Iso 1
TLN1	TLN1	5.77	269767	neXtProt	Q9Y490-1	466	21	14	21	14	0.21	Talin-1 isoform Iso 1
VKOR1	VKORC1	9.53	18235	neXtProt	Q9BQB6-1	24	1	1	1	1	0.21	Vitamin K epoxide reductase complex subunit 1 isoform Iso 1
DNPH1	DNPH1	4.97	19108	neXtProt	O43598-1	41	1	1	1	1	0.2	2'-deoxynucleoside 5'-phosphate N-hydrolase 1 isoform Iso 1
APT	APRT	5.75	19607	neXtProt	P07741-1	21	2	1	2	1	0.2	Adenine phosphoribosyltransferase isoform Iso 1
CD99	CD99	4.58	18847	neXtProt	P14209-1	42	1	1	1	1	0.2	CD99 antigen isoform I
COPG1	COPG1	5.32	97718	neXtProt	Q9Y678-1	226	7	5	7	5	0.2	Coatomer subunit gamma-1 isoform Iso 1
FMO5	FMO5	8.41	60221	neXtProt	P49326-1	109	4	3	4	3	0.2	Dimethylaniline monooxygenase [N-oxide-forming] 5 isoform Iso 1
GYS2	GYS2	6.35	80989	neXtProt	P54840-1	208	5	4	5	4	0.2	Glycogen [starch] synthase, liver isoform Iso 1
TRAP1	TRAP1	8.3	80110	neXtProt	Q12931-1	209	4	4	4	4	0.2	Heat shock protein 75 kDa, mitochondrial isoform Iso 1
HAOX2	HAO2	7.57	38839	neXtProt	Q9NYQ3-1	91	2	2	2	2	0.2	Hydroxyacid oxidase 2 isoform Iso 1
INHBE	INHBE	9.49	38561	neXtProt	P58166-1	115	2	2	1	1	0.2	Inhibin beta E chain isoform Iso 1
OTC	OTC	8.75	39935	neXtProt	P00480-1	157	2	2	2	2	0.2	Ornithine carbamoyltransferase, mitochondrial isoform Iso 1
CP4FB	CYP4F11	6.26	60146	neXtProt	Q9HBI6-1	94	3	3	3	3	0.2	Phylloquinone omega-hydroxylase CYP4F11 isoform Iso 1
PCBP3	PCBP3	8.22	39465	neXtProt	P57721-1	112	4	2	3	2	0.2	Poly(rC)-binding protein 3 isoform Iso 1
RCN1	RCN1	4.86	38890	neXtProt	Q15293-1	103	3	2	3	2	0.2	Reticulocalbin-1 isoform Iso 1
STBD1	STBD1	5.46	39007	neXtProt	O95210-1	98	2	2	2	2	0.2	Starch-binding domain-containing protein 1 isoform Iso 1
STML2	STOML2	6.87	38534	neXtProt	Q9UJZ1-1	124	2	2	2	2	0.2	Stomatin-like protein 2, mitochondrial isoform Iso 1
TCPH	CCT7	7.55	59367	neXtProt	Q99832-1	70	7	3	7	3	0.2	T-complex protein 1 subunit eta isoform Iso 1
TCTP	TPT1	4.84	19595	neXtProt	P13693-1	25	2	1	2	1	0.2	Translationally-controlled tumor protein isoform Iso 1
RL11	RPL11	9.64	20252	neXtProt	P62913-1	77	1	1	1	1	0.19	60S ribosomal protein L11 isoform Iso 1
ARF3	ARF3	6.84	20600	neXtProt	P61204-1	61	1	1	1	1	0.19	ADP-ribosylation factor 3 isoform Iso 1
ARF6	ARF6	9.04	20082	neXtProt	P62330-1	19	4	1	2	1	0.19	ADP-ribosylation factor 6 isoform Iso 1
PFKAL	PFKL	7.26	85018	neXtProt	P17858-1	88	6	4	5	4	0.19	ATP-dependent 6-phosphofructokinase, liver type isoform Iso 1
COASY	COASY	6.51	62328	neXtProt	Q13057-1	153	4	3	4	3	0.19	Bifunctional coenzyme A synthase isoform Iso 1
COPB2	COPB2	5.14	102487	neXtProt	P35606-1	165	5	5	5	5	0.19	Coatomer subunit beta' isoform Iso 1
CSRP1	CSRP1	8.9	20567	neXtProt	P21291-1	91	1	1	1	1	0.19	Cysteine and glycine-rich protein 1 isoform Iso 1
DUS3	DUSP3	7.66	20478	neXtProt	P51452-1	44	1	1	1	1	0.19	Dual specificity protein phosphatase 3 isoform Iso 1
1B58	HLA-B	5.9	40337	neXtProt	P10319-1	53	2	2	2	2	0.19	HLA class I histocompatibility antigen, B-58 alpha chain isoform Iso 1
1C17	HLA-C	6.33	41238.2	neXtProt	Q95604-1	59	2	2	2	2	0.19	HLA class I histocompatibility antigen, Cw-17 alpha chain isoform Iso 1
F10A1	ST13	5.18	41332	neXtProt	P50502-1	141	5	2	4	2	0.19	Hsc70-interacting protein isoform Iso 1
HCDH	HADH	9.34	42140	neXtProt	Q16836-2	31	3	2	2	2	0.19	Hydroxyacyl-coenzyme A dehydrogenase, mitochondrial isoform Iso 2
NDUAA	NDUFA10	8.67	40750	neXtProt	O95299-1	100	2	2	2	2	0.19	NADH dehydrogenase [ubiquinone] 1 alpha subcomplex subunit 10, mitochondrial isoform Iso 1
NDUA8	NDUFA8	7.58	20105	neXtProt	P51970-1	14	2	1	2	1	0.19	NADH dehydrogenase [ubiquinone] 1 alpha subcomplex subunit 8 isoform Iso 1
NDUS4	NDUFS4	10.3	20107	neXtProt	O43181-1	27	1	1	1	1	0.19	NADH dehydrogenase [ubiquinone] iron-sulfur protein 4, mitochondrial isoform Iso 1
NSF1C	NSFL1C	4.99	40573	neXtProt	Q9UNZ2-1	66	2	2	2	2	0.19	NSFL1 cofactor p47 isoform Iso 1
F210B	FAM210B	10.45	20424	neXtProt	Q96KR6-1	28	1	1	1	1	0.19	Protein FAM210B isoform Iso 1
RBMX	RBMX	10.06	42331	neXtProt	P38159-1	80	2	2	1	1	0.19	RNA-binding motif protein, X chromosome isoform Iso 1
VPS29	VPS29	6.29	20505	neXtProt	Q9UBQ0-1	61	1	1	1	1	0.19	Vacuolar protein sorting-associated protein 29 isoform Iso 1
RS9	RPS9	10.66	22591	neXtProt	P46781-1	29	2	1	2	1	0.18	40S ribosomal protein S9 isoform Iso 1
RL17	RPL17	10.18	21397	neXtProt	P18621-1	68	1	1	1	1	0.18	60S ribosomal protein L17 isoform Iso 1
ARL8B	ARL8B	8.67	21539	neXtProt	Q9NVJ2-1	59	1	1	1	1	0.18	ADP-ribosylation factor-like protein 8B isoform Iso 1
PUR9	ATIC	6.27	64616	neXtProt	P31939-1	108	5	3	5	3	0.18	Bifunctional purine biosynthesis protein PURH isoform Iso 1
KAP0	PRKAR1A	5.27	42982	neXtProt	P10644-1	45	2	2	2	2	0.18	cAMP-dependent protein kinase type I-alpha regulatory subunit isoform Iso 1
CPT1A	CPT1A	8.85	88367	neXtProt	P50416-1	213	4	4	4	4	0.18	Carnitine O-palmitoyltransferase 1, liver isoform isoform Iso 1
CBX3	CBX3	5.23	20811	neXtProt	Q13185-1	63	1	1	1	1	0.18	Chromobox protein homolog 3 isoform Iso 1
CO6A2	COL6A2	5.85	108579	neXtProt	P12110-1	197	7	5	6	5	0.18	Collagen alpha-2(VI) chain isoform 2C2
CKAP4	CKAP4	5.63	66022	neXtProt	Q07065-1	186	3	3	3	3	0.18	Cytoskeleton-associated protein 4 isoform Iso 1
FRIH	FTH1	5.31	21225	neXtProt	P02794-1	32	1	1	1	1	0.18	Ferritin heavy chain isoform Iso 1
GALT	GALT	6.49	43363	neXtProt	P07902-1	26	2	2	2	2	0.18	Galactose-1-phosphate uridylyltransferase isoform Iso 1
G6PE	H6PD	6.84	88892	neXtProt	O95479-1	224	5	4	5	4	0.18	GDH/6PGL endoplasmic bifunctional protein isoform Iso 1
HEBP1	HEBP1	5.71	21097	neXtProt	Q9NRV9-1	94	1	1	1	1	0.18	Heme-binding protein 1 isoform Iso 1
H11	HIST1H1A	10.99	21842	neXtProt	Q02539-1	50	3	1	3	1	0.18	Histone H1.1 isoform Iso 1
H14	HIST1H1E	11.03	21865	neXtProt	P10412-1	53	2	1	2	1	0.18	Histone H1.4 isoform Iso 1
ILK	ILK	8.11	44349	neXtProt	Q13418-2	77	5	2	5	2	0.18	Integrin-linked protein kinase isoform Iso 2
KIME	MVK	6.02	42450	neXtProt	Q03426-1	86	2	2	2	2	0.18	Mevalonate kinase isoform Iso 1
NDUA9	NDUFA9	9.81	42509	neXtProt	Q16795-1	112	2	2	2	2	0.18	NADH dehydrogenase [ubiquinone] 1 alpha subcomplex subunit 9, mitochondrial isoform Iso 1
NDUBA	NDUFB10	8.72	20777	neXtProt	O96000-1	37	2	1	2	1	0.18	NADH dehydrogenase [ubiquinone] 1 beta subcomplex subunit 10 isoform Iso 1
NDUB8	NDUFB8	6.29	21766	neXtProt	O95169-1	31	1	1	1	1	0.18	NADH dehydrogenase [ubiquinone] 1 beta subcomplex subunit 8, mitochondrial isoform Iso 1
NDUB9	NDUFB9	8.57	21830	neXtProt	Q9Y6M9-1	32	1	1	1	1	0.18	NADH dehydrogenase [ubiquinone] 1 beta subcomplex subunit 9 isoform Iso 1
PDLI5	PDLIM5	8.55	63945	neXtProt	Q96HC4-1	98	3	3	2	2	0.18	PDZ and LIM domain protein 5 isoform Iso 1
PTRF	PTRF	5.51	43476	neXtProt	Q6NZI2-1	94	2	2	2	2	0.18	Polymerase I and transcript release factor isoform Iso 1
STAT3	STAT3	5.94	88067	neXtProt	P40763-1	159	5	4	4	3	0.18	Signal transducer and activator of transcription 3 isoform Iso 1
SPTA1	SPTA1	4.95	280014	neXtProt	P02549-1	354	19	13	18	13	0.18	Spectrin alpha chain, erythrocytic 1 isoform Iso 1
HACD3	PTPLAD1	9.04	43159	neXtProt	Q9P035-1	127	2	2	2	2	0.18	Very-long-chain (3R)-3-hydroxyacyl-CoA dehydratase 3 isoform Iso 1
VITRN	VIT	9.62	21788	neXtProt	Q6UXI7-3	21	2	1	2	1	0.18	Vitrin isoform Iso 3
WDR1	WDR1	6.17	66193	neXtProt	O75083-1	65	4	3	4	3	0.18	WD repeat-containing protein 1 isoform Iso 1
PSMD6	PSMD6	5.45	45531	neXtProt	Q15008-1	70	4	2	4	2	0.17	26S proteasome non-ATPase regulatory subunit 6 isoform Iso 1
A1AT	SERPINA1	5.37	46737	neXtProt	P01009-1	44	3	2	3	2	0.17	Alpha-1-antitrypsin isoform Iso 1
ENOB	ENO3	7.58	46986	neXtProt	P13929-1	125	3	2	3	2	0.17	Beta-enolase isoform Iso 1
BAAT	BAAT	6.5	46299	neXtProt	Q14032-1	65	2	2	2	2	0.17	Bile acid-CoA:amino acid N-acyltransferase isoform Iso 1
BASP1	BASP1	4.64	22693	neXtProt	P80723-1	64	1	1	1	1	0.17	Brain acid soluble protein 1 isoform Iso 1
RPN2	RPN2	5.44	69284	neXtProt	P04844-1	117	4	4	3	3	0.17	Dolichyl-diphosphooligosaccharide--protein glycosyltransferase subunit 2 isoform Iso 1
RPN2	RPN2	5.7	67723	neXtProt	P04844-2	96	7	3	6	3	0.17	Dolichyl-diphosphooligosaccharide--protein glycosyltransferase subunit 2 isoform Iso 2
FAAA	FAH	6.46	46374	neXtProt	P16930-1	101	2	2	2	2	0.17	Fumarylacetoacetase isoform Iso 1
GPX1	GPX1	6.15	22088	neXtProt	P07203-1	16	3	1	2	1	0.17	Glutathione peroxidase 1 isoform Iso 1
HNRPF	HNRNPF	5.37	45671	neXtProt	P52597-1	187	2	2	2	2	0.17	Heterogeneous nuclear ribonucleoprotein F isoform Iso 1
HNRPU	HNRNPU	5.76	90584	neXtProt	Q00839-1	114	4	4	3	3	0.17	Heterogeneous nuclear ribonucleoprotein U isoform Long
WIBG	WIBG	9.45	22655	neXtProt	Q9BRP8-1	70	2	1	2	1	0.17	Partner of Y14 and mago isoform Iso 1
PLIN3	PLIN3	5.3	47075	neXtProt	O60664-1	51	2	2	2	2	0.17	Perilipin-3 isoform Iso 1
PXMP2	PXMP2	10.58	22253	neXtProt	Q9NR77-1	51	1	1	1	1	0.17	Peroxisomal membrane protein 2 isoform Iso 1
PEMT	PEMT	8.89	22134	neXtProt	Q9UBM1-1	91	1	1	1	1	0.17	Phosphatidylethanolamine N-methyltransferase isoform Iso 1
GPX4	GPX4	8.69	22174	neXtProt	P36969-1	14	1	1	1	1	0.17	Phospholipid hydroperoxide glutathione peroxidase, mitochondrial isoform Mitochondrial
PLST	PLS3	5.41	70811	neXtProt	P13797-1	112	5	3	5	3	0.17	Plastin-3 isoform Iso 1
PABP1	PABPC1	9.52	70670	neXtProt	P11940-1	143	5	3	5	3	0.17	Polyadenylate-binding protein 1 isoform Iso 1
RAB18	RAB18	5.11	22977	neXtProt	Q9NP72-1	14	1	1	1	1	0.17	Ras-related protein Rab-18 isoform Iso 1
RET4	RBP4	5.76	23010	neXtProt	P02753-1	32	1	1	1	1	0.17	Retinol-binding protein 4 isoform Iso 1
SPRY4	SPRYD4	6.44	23128	neXtProt	Q8WW59-1	62	1	1	1	1	0.17	SPRY domain-containing protein 4 isoform Iso 1
TAGL2	TAGLN2	8.41	22391	neXtProt	P37802-1	15	1	1	1	1	0.17	Transgelin-2 isoform Iso 1
TMED2	TMED2	5.08	22761	neXtProt	Q15363-1	43	1	1	1	1	0.17	Transmembrane emp24 domain-containing protein 2 isoform Iso 1
UBA1	UBA1	5.49	117849	neXtProt	P22314-1	270	5	5	5	5	0.17	Ubiquitin-like modifier-activating enzyme 1 isoform Iso 1
PRS4	PSMC1	5.87	49185	neXtProt	P62191-1	135	3	2	3	2	0.16	26S protease regulatory subunit 4 isoform Iso 1
PRS6B	PSMC4	5.09	47366	neXtProt	P43686-1	85	2	2	2	2	0.16	26S protease regulatory subunit 6B isoform Iso 1
PSMD2	PSMD2	5.08	100200	neXtProt	Q13200-1	218	4	4	3	3	0.16	26S proteasome non-ATPase regulatory subunit 2 isoform Iso 1
MTHFS	MTHFS	7.71	23255	neXtProt	P49914-1	46	1	1	1	1	0.16	5-formyltetrahydrofolate cyclo-ligase isoform Iso 1
AR6P1	ARL6IP1	9.38	23363	neXtProt	Q15041-1	52	1	1	1	1	0.16	ADP-ribosylation factor-like protein 6-interacting protein 1 isoform Iso 1
ENOA	ENO1	7.01	47169	neXtProt	P06733-1	83	2	2	2	2	0.16	Alpha-enolase isoform alpha-enolase
DERM	DPT	4.7	24005	neXtProt	Q07507-1	39	1	1	1	1	0.16	Dermatopontin isoform Iso 1
IF5	EIF5	5.41	49222	neXtProt	P55010-1	63	3	2	3	2	0.16	Eukaryotic translation initiation factor 5 isoform Iso 1
FUBP2	KHSRP	6.85	73115	neXtProt	Q92945-1	53	3	3	3	3	0.16	Far upstream element-binding protein 2 isoform Iso 1
GDE	AGL	6.31	174764	neXtProt	P35573-1	200	11	7	11	7	0.16	Glycogen debranching enzyme isoform Iso 1
GRPE1	GRPEL1	8.24	24279	neXtProt	Q9HAV7-1	27	1	1	1	1	0.16	GrpE protein homolog 1, mitochondrial isoform Iso 1
IMB1	KPNB1	4.68	97170	neXtProt	Q14974-1	149	5	4	4	4	0.16	Importin subunit beta-1 isoform Iso 1
PALM3	PALM3	4.53	71695	neXtProt	A6NDB9-1	91	5	3	5	3	0.16	Paralemmin-3 isoform Iso 1
PDIA6	PDIA6	4.95	48121	neXtProt	Q15084-1	192	3	3	2	2	0.16	Protein disulfide-isomerase A6 isoform Iso 1
RAB2B	RAB2B	7.69	24214	neXtProt	Q8WUD1-1	36	1	1	1	1	0.16	Ras-related protein Rab-2B isoform Iso 1
GDIR1	ARHGDIA	5.03	23207	neXtProt	P52565-1	36	1	1	1	1	0.16	Rho GDP-dissociation inhibitor 1 isoform Iso 1
RINI	RNH1	4.71	49973	neXtProt	P13489-1	118	3	2	3	2	0.16	Ribonuclease inhibitor isoform Iso 1
TBAL3	TUBAL3	5.68	49909	neXtProt	A6NHL2-1	62	2	2	2	2	0.16	Tubulin alpha chain-like 3 isoform Iso 1
SC22B	SEC22B	6.43	24593	neXtProt	O75396-1	92	2	1	2	1	0.16	Vesicle-trafficking protein SEC22b isoform Iso 1
ODBA	BCKDHA	8.42	50471	neXtProt	P12694-1	40	6	2	4	2	0.15	2-oxoisovalerate dehydrogenase subunit alpha, mitochondrial isoform Iso 1
RL10	RPL10	10.11	24603	neXtProt	P27635-1	48	1	1	1	1	0.15	60S ribosomal protein L10 isoform Iso 1
ANXA7	ANXA7	5.52	52739	neXtProt	P20073-1	98	4	2	3	2	0.15	Annexin A7 isoform Iso 1
ATP6	MT-ATP6	10.09	24817	neXtProt	P00846-1	33	2	1	1	1	0.15	ATP synthase subunit a isoform Iso 1
ABCD3	ABCD3	9.41	75475	neXtProt	P28288-1	181	4	3	4	3	0.15	ATP-binding cassette sub-family D member 3 isoform Iso 1
CD81	CD81	5.09	25809	neXtProt	P60033-1	94	1	1	1	1	0.15	CD81 antigen isoform Iso 1
CPSF5	NUDT21	8.85	26227	neXtProt	O43809-1	16	2	1	2	1	0.15	Cleavage and polyadenylation specificity factor subunit 5 isoform Iso 1
CLUS	CLU	5.88	52494	neXtProt	P10909-1	96	3	2	3	2	0.15	Clusterin isoform Iso 1
CO1A2	COL1A2	9.08	129314	neXtProt	P08123-1	409	6	6	3	3	0.15	Collagen alpha-2(I) chain isoform Iso 1
DHPR	QDPR	6.9	25789	neXtProt	P09417-1	69	1	1	1	1	0.15	Dihydropteridine reductase isoform Iso 1
OST48	DDOST	6.09	50801	neXtProt	P39656-1	73	3	2	3	2	0.15	Dolichyl-diphosphooligosaccharide--protein glycosyltransferase 48 kDa subunit isoform Iso 1
EF1B	EEF1B2	4.5	24764	neXtProt	P24534-1	16	1	1	1	1	0.15	Elongation factor 1-beta isoform Iso 1
GSTM2	GSTM2	5.99	25744	neXtProt	P28161-1	94	2	1	2	1	0.15	Glutathione S-transferase Mu 2 isoform Iso 1
KAD3	AK3	9.15	25565	neXtProt	Q9UIJ7-1	37	4	1	4	1	0.15	GTP:AMP phosphotransferase AK3, mitochondrial isoform Iso 1
ILK	ILK	8.3	51419	neXtProt	Q13418-1	40	3	2	3	2	0.15	Integrin-linked protein kinase isoform Iso 1
LONM	LONP1	6.01	106489	neXtProt	P36776-1	160	7	4	4	3	0.15	Lon protease homolog, mitochondrial isoform Iso 1
MYH10	MYH10	5.43	228999	neXtProt	P35580-1	330	11	9	10	9	0.15	Myosin-10 isoform Iso 1
NAT8	NAT8	9.08	25619	neXtProt	Q9UHE5-1	18	1	1	1	1	0.15	N-acetyltransferase 8 isoform Iso 1
NDUV1	NDUFV1	8.51	50817	neXtProt	P49821-1	65	3	2	3	2	0.15	NADH dehydrogenase [ubiquinone] flavoprotein 1, mitochondrial isoform Iso 1
CDS2	CDS2	6.64	51418	neXtProt	O95674-1	44	2	2	2	2	0.15	Phosphatidate cytidylyltransferase 2 isoform Iso 1
S61A1	SEC61A1	8.3	52265	neXtProt	P61619-1	68	2	2	2	2	0.15	Protein transport protein Sec61 subunit alpha isoform 1 isoform Iso 1
F213A	FAM213A	8.92	25764	neXtProt	Q9BRX8-1	48	2	1	1	1	0.15	Redox-regulatory protein FAM213A isoform Iso 1
RTN4	RTN4	4.42	129931	neXtProt	Q9NQC3-1	248	5	5	4	4	0.15	Reticulon-4 isoform Iso 1
NQO2	NQO2	5.87	25918	neXtProt	P16083-1	33	2	1	2	1	0.15	Ribosyldihydronicotinamide dehydrogenase [quinone] isoform Iso 1
SAMP	APCS	6.1	25387	neXtProt	P02743-1	53	1	1	1	1	0.15	Serum amyloid P-component isoform Iso 1
SGMR1	SIGMAR1	5.61	25128	neXtProt	Q99720-1	57	1	1	1	1	0.15	Sigma non-opioid intracellular receptor 1 isoform Iso 1
TMED1	TMED1	4.39	25206	neXtProt	Q13445-1	55	1	1	1	1	0.15	Transmembrane emp24 domain-containing protein 1 isoform Iso 1
TMEDA	TMED10	6.97	24975	neXtProt	P49755-1	68	1	1	1	1	0.15	Transmembrane emp24 domain-containing protein 10 isoform Iso 1
TMED5	TMED5	4.71	26005	neXtProt	Q9Y3A6-1	21	1	1	1	1	0.15	Transmembrane emp24 domain-containing protein 5 isoform Iso 1
UCHL3	UCHL3	4.84	26183	neXtProt	P15374-1	66	1	1	1	1	0.15	Ubiquitin carboxyl-terminal hydrolase isozyme L3 isoform Iso 1
VTDB	GC	5.4	52964	neXtProt	P02774-1	73	2	2	2	2	0.15	Vitamin D-binding protein isoform Iso 1
AL9A1	ALDH9A1	5.69	53801	neXtProt	P49189-1	47	3	2	3	2	0.14	4-trimethylaminobutyraldehyde dehydrogenase isoform Iso 1
RL8	RPL8	11.04	28025	neXtProt	P62917-1	77	1	1	1	1	0.14	60S ribosomal protein L8 isoform Iso 1
A2MG	A2M	6.03	163291	neXtProt	P01023-1	175	6	6	6	6	0.14	Alpha-2-macroglobulin isoform Iso 1
BI1	TMBIM6	8.79	26538	neXtProt	P55061-1	23	1	1	1	1	0.14	Bax inhibitor 1 isoform Iso 1
CP2D6	CYP2D6	6.77	55769	neXtProt	P10635-1	53	5	2	5	2	0.14	Cytochrome P450 2D6 isoform Iso 1
DBLOH	DIABLO	5.68	27131	neXtProt	Q9NR28-1	77	1	1	1	1	0.14	Diablo homolog, mitochondrial isoform Iso 1
DPYS	DPYS	6.81	56630	neXtProt	Q14117-1	68	5	2	5	2	0.14	Dihydropyrimidinase isoform Iso 1
EFHD1	EFHD1	5.34	26928	neXtProt	Q9BUP0-1	40	4	1	2	1	0.14	EF-hand domain-containing protein D1 isoform Iso 1
IF6	EIF6	4.56	26599	neXtProt	P56537-1	65	1	1	1	1	0.14	Eukaryotic translation initiation factor 6 isoform Iso 1
FBN1	FBN1	4.81	312237	neXtProt	P35555-1	533	14	11	12	10	0.14	Fibrillin-1 isoform Iso 1
FUMH	FH	8.85	54636	neXtProt	P07954-1	71	2	2	2	2	0.14	Fumarate hydratase, mitochondrial isoform Mitochondrial
GELS	GSN	5.9	85697	neXtProt	P06396-1	78	4	3	4	3	0.14	Gelsolin isoform Iso 1
GSTM3	GSTM3	5.37	26560	neXtProt	P21266-1	46	1	1	1	1	0.14	Glutathione S-transferase Mu 3 isoform Iso 1
GSTT1	GSTT1	7.01	27335	neXtProt	P30711-1	28	1	1	1	1	0.14	Glutathione S-transferase theta-1 isoform Iso 1
GLCTK	GLYCTK	6.25	55252	neXtProt	Q8IVS8-1	117	4	2	4	2	0.14	Glycerate kinase isoform Iso 1
ODB2	DBT	8.71	53487	neXtProt	P11182-1	36	3	2	3	2	0.14	Lipoamide acyltransferase component of branched-chain alpha-keto acid dehydrogenase complex, mitochondrial isoform Iso 1
SCRB2	SCARB2	5	54290	neXtProt	Q14108-1	124	2	2	2	2	0.14	Lysosome membrane protein 2 isoform Iso 1
MCCA	MCCC1	7.66	80473	neXtProt	Q96RQ3-1	191	4	3	4	3	0.14	Methylcrotonoyl-CoA carboxylase subunit alpha, mitochondrial isoform Iso 1
NDUV2	NDUFV2	8.22	27391	neXtProt	P19404-1	33	1	1	1	1	0.14	NADH dehydrogenase [ubiquinone] flavoprotein 2, mitochondrial isoform Iso 1
PX11C	PEX11G	9.35	26636	neXtProt	Q96HA9-1	44	1	1	1	1	0.14	Peroxisomal membrane protein 11C isoform Iso 1
PCYOX	PCYOX1	5.8	56640	neXtProt	Q9UHG3-1	58	3	2	3	2	0.14	Prenylcysteine oxidase 1 isoform Iso 1
PSME2	PSME2	5.54	27402	neXtProt	Q9UL46-1	64	1	1	1	1	0.14	Proteasome activator complex subunit 2 isoform Iso 1
PSB1	PSMB1	8.27	26489	neXtProt	P20618-1	48	3	1	2	1	0.14	Proteasome subunit beta type-1 isoform Iso 1
AT2A2	ATP2A2	5.23	114757	neXtProt	P16615-1	98	4	4	4	4	0.14	Sarcoplasmic/endoplasmic reticulum calcium ATPase 2 isoform Iso 1
TCPD	CCT4	7.97	54720	neXtProt	P50991-2	72	4	2	4	2	0.14	T-complex protein 1 subunit delta isoform Iso 2
TRXR2	TXNRD2	7.24	56506	neXtProt	Q9NNW7-1	76	3	2	3	2	0.14	Thioredoxin reductase 2, mitochondrial isoform Iso 1
TMM33	TMEM33	9.76	27978	neXtProt	P57088-1	16	1	1	1	1	0.14	Transmembrane protein 33 isoform Iso 1
UGDH	UGDH	6.73	55024	neXtProt	O60701-1	78	2	2	2	2	0.14	UDP-glucose 6-dehydrogenase isoform Iso 1
VTDB	GC	5.56	55123	neXtProt	P02774-3	72	4	2	4	2	0.14	Vitamin D-binding protein isoform Iso 3
S39AE	SLC39A14	5.16	54212	neXtProt	Q15043-1	101	2	2	2	2	0.14	Zinc transporter ZIP14 isoform Iso 1
RS3A	RPS3A	9.75	29944	neXtProt	P61247-1	70	3	1	3	1	0.13	40S ribosomal protein S3a isoform Iso 1
CP8B1	CYP8B1	8.78	58068	neXtProt	Q9UNU6-1	99	2	2	2	2	0.13	7-alpha-hydroxycholest-4-en-3-one 12-alpha-hydroxylase isoform Iso 1
ACD11	ACAD11	8.35	87283	neXtProt	Q709F0-1	82	4	3	4	3	0.13	Acyl-CoA dehydrogenase family member 11 isoform Iso 1
AL1B1	ALDH1B1	6.36	57206	neXtProt	P30837-1	139	2	2	2	2	0.13	Aldehyde dehydrogenase X, mitochondrial isoform Iso 1
PFKAL	PFKL	8.01	90203	neXtProt	P17858-2	94	6	3	4	3	0.13	ATP-dependent 6-phosphofructokinase, liver type isoform Iso 2
SNTB1	SNTB1	8.81	58061	neXtProt	Q13884-1	104	2	2	2	2	0.13	Beta-1-syntrophin isoform Iso 1
DHC24	DHCR24	8.42	60101	neXtProt	Q15392-1	64	3	2	3	2	0.13	Delta(24)-sterol reductase isoform Iso 1
DERL1	DERL1	9.54	28801	neXtProt	Q9BUN8-1	21	1	1	1	1	0.13	Derlin-1 isoform Iso 1
EMD	EMD	5.29	28994	neXtProt	P50402-1	42	1	1	1	1	0.13	Emerin isoform Iso 1
DRA	HLA-DRA	4.91	28607	neXtProt	P01903-1	30	1	1	1	1	0.13	HLA class II histocompatibility antigen, DR alpha chain isoform Iso 1
HMCS1	HMGCS1	5.22	57293	neXtProt	Q01581-1	281	8	7	3	2	0.13	Hydroxymethylglutaryl-CoA synthase, cytoplasmic isoform Iso 1
MTX2	MTX2	5.9	29763	neXtProt	O75431-1	32	1	1	1	1	0.13	Metaxin-2 isoform Iso 1
MCCB	MCCC2	7.58	61333	neXtProt	Q9HCC0-1	76	2	2	2	2	0.13	Methylcrotonoyl-CoA carboxylase beta chain, mitochondrial isoform Iso 1
PSB5	PSMB5	6.44	28480	neXtProt	P28074-1	17	1	1	1	1	0.13	Proteasome subunit beta type-5 isoform Iso 1
PDIA5	PDIA5	8.08	59594	neXtProt	Q14554-1	91	3	2	2	2	0.13	Protein disulfide-isomerase A5 isoform Iso 1
SC23A	SEC23A	6.64	86160	neXtProt	Q15436-1	84	5	3	5	3	0.13	Protein transport protein Sec23A isoform Iso 1
LACTB	LACTB	8.71	60694	neXtProt	P83111-1	79	2	2	2	2	0.13	Serine beta-lactamase-like protein LACTB, mitochondrial isoform Iso 1
TPMT	TPMT	5.85	28180	neXtProt	P51580-1	25	2	1	2	1	0.13	Thiopurine S-methyltransferase isoform Iso 1
HACD2	HACD2	9.56	28368	neXtProt	Q6Y1H2-1	33	1	1	1	1	0.13	Very-long-chain (3R)-3-hydroxyacyl-CoA dehydratase 2 isoform Iso 1
PLCB	AGPAT2	9.21	30914	neXtProt	O15120-1	41	1	1	1	1	0.12	1-acyl-sn-glycerol-3-phosphate acyltransferase beta isoform Iso 1
AAKB2	PRKAB2	5.99	30302	neXtProt	O43741-1	101	1	1	1	1	0.12	5'-AMP-activated protein kinase subunit beta-2 isoform Iso 1
ACSM5	ACSM5	8.69	64760	neXtProt	Q6NUN0-1	112	3	2	3	2	0.12	Acyl-coenzyme A synthetase ACSM5, mitochondrial isoform Iso 1
A1CF	A1CF	8.6	65202	neXtProt	Q9NQ94-1	87	2	2	2	2	0.12	APOBEC1 complementation factor isoform Iso 1
HYES	EPHX2	5.91	62615	neXtProt	P34913-1	74	2	2	2	2	0.12	Bifunctional epoxide hydrolase 2 isoform Iso 1
CTND1	CTNND1	6.91	98870	neXtProt	O60716-11	156	7	3	7	3	0.12	Catenin delta-1 isoform 2AC
MPRD	M6PR	5.57	30993	neXtProt	P20645-1	69	1	1	1	1	0.12	Cation-dependent mannose-6-phosphate receptor isoform Iso 1
EST2	CES2	5.71	61807	neXtProt	O00748-1	53	3	2	3	2	0.12	Cocaine esterase isoform Iso 1
CO4B	C4B	6.89	192751	neXtProt	P0C0L5-1	226	8	6	8	6	0.12	Complement C4-B isoform Iso 1
C1QBP	C1QBP	4.74	31362	neXtProt	Q07021-1	48	1	1	1	1	0.12	Complement component 1 Q subcomponent-binding protein, mitochondrial isoform Iso 1
ECI1	ECI1	8.8	32815	neXtProt	P42126-1	97	2	1	2	1	0.12	Enoyl-CoA delta isomerase 1, mitochondrial isoform Iso 1
ECHD3	ECHDC3	8.9	32634	neXtProt	Q96DC8-1	41	1	1	1	1	0.12	Enoyl-CoA hydratase domain-containing protein 3, mitochondrial isoform Iso 1
ST1E1	SULT1E1	6.18	35126	neXtProt	P49888-1	26	1	1	1	1	0.12	Estrogen sulfotransferase isoform Iso 1
GGT5	GGT5	7.24	62261	neXtProt	P36269-1	137	2	2	2	2	0.12	Gamma-glutamyltransferase 5 isoform Iso 1
GNMT	GNMT	6.55	32742	neXtProt	Q14749-1	19	1	1	1	1	0.12	Glycine N-methyltransferase isoform Iso 1
HMOX1	HMOX1	7.89	32819	neXtProt	P09601-1	32	1	1	1	1	0.12	Heme oxygenase 1 isoform Iso 1
ICAM2	ICAM2	7.09	30654	neXtProt	P13598-1	14	1	1	1	1	0.12	Intercellular adhesion molecule 2 isoform Iso 1
LMNB1	LMNB1	5.11	66408	neXtProt	P20700-1	108	4	2	4	2	0.12	Lamin-B1 isoform Iso 1
FCG2B	FCGR2B	5.97	31944	neXtProt	P31994-2	64	1	1	1	1	0.12	Low affinity immunoglobulin gamma Fc region receptor II-b isoform IIB2
MLEC	MLEC	5.27	32234	neXtProt	Q14165-1	73	2	1	2	1	0.12	Malectin isoform Iso 1
MYH14	MYH14	5.52	227871	neXtProt	Q7Z406-1	262	10	7	10	7	0.12	Myosin-14 isoform Iso 1
MARCS	MARCKS	4.47	31555	neXtProt	P29966-1	47	1	1	1	1	0.12	Myristoylated alanine-rich C-kinase substrate isoform Iso 1
DECR2	DECR2	9.38	30777	neXtProt	Q9NUI1-1	43	1	1	1	1	0.12	Peroxisomal 2,4-dienoyl-CoA reductase isoform Iso 1
PEX19	PEX19	4.26	32806	neXtProt	P40855-1	47	1	1	1	1	0.12	Peroxisomal biogenesis factor 19 isoform Iso 1
PIPNB	PITPNB	6.41	31540	neXtProt	P48739-1	20	1	1	1	1	0.12	Phosphatidylinositol transfer protein beta isoform isoform Iso 1
PHYD1	PHYHD1	5.88	32410	neXtProt	Q5SRE7-1	59	1	1	1	1	0.12	Phytanoyl-CoA dioxygenase domain-containing protein 1 isoform Iso 1
KPYR	PKLR	7.65	61830	neXtProt	P30613-1	53	3	2	3	2	0.12	Pyruvate kinase PKLR isoform R-type
PGAM5	PGAM5	8.88	32004	neXtProt	Q96HS1-1	16	1	1	1	1	0.12	Serine/threonine-protein phosphatase PGAM5, mitochondrial isoform Iso 1
ESTD	ESD	6.54	31462	neXtProt	P10768-1	57	1	1	1	1	0.12	S-formylglutathione hydrolase isoform Iso 1
TMX1	TMX1	4.91	31791	neXtProt	Q9H3N1-1	56	1	1	1	1	0.12	Thioredoxin-related transmembrane protein 1 isoform Iso 1
TACO1	TACO1	8.37	32477	neXtProt	Q9BSH4-1	44	1	1	1	1	0.12	Translational activator of cytochrome c oxidase 1 isoform Iso 1
SSRA	SSR1	4.39	32235	neXtProt	P43307-1	24	1	1	1	1	0.12	Translocon-associated protein subunit alpha isoform Iso 1
TM41B	TMEM41B	9.6	32513	neXtProt	Q5BJD5-1	50	1	1	1	1	0.12	Transmembrane protein 41B isoform Iso 1
TPIS	TPI1	5.65	30791	neXtProt	P60174-3	26	2	1	2	1	0.12	Triosephosphate isomerase isoform Iso 1
TPM1	TPM1	4.69	32709	neXtProt	P09493-1	55	2	1	2	1	0.12	Tropomyosin alpha-1 chain isoform Iso 1
UBP5	USP5	4.91	95786	neXtProt	P45974-1	217	4	3	4	3	0.12	Ubiquitin carboxyl-terminal hydrolase 5 isoform Long
VINC	VCL	5.5	123799	neXtProt	P18206-1	158	8	4	7	4	0.12	Vinculin isoform Iso 2
PSDE	PSMD14	6.06	34577	neXtProt	O00487-1	60	1	1	1	1	0.11	26S proteasome non-ATPase regulatory subunit 14 isoform Iso 1
3HIDH	HIBADH	8.38	35328	neXtProt	P31937-1	49	2	1	2	1	0.11	3-hydroxyisobutyrate dehydrogenase, mitochondrial isoform Iso 1
THTM	MPST	6.13	33178	neXtProt	P25325-1	46	1	1	1	1	0.11	3-mercaptopyruvate sulfurtransferase isoform Iso 1
HOGA1	HOGA1	8.13	35248	neXtProt	Q86XE5-1	51	2	1	2	1	0.11	4-hydroxy-2-oxoglutarate aldolase, mitochondrial isoform Iso 1
RLA0L	RPLP0P6	5.41	34364	neXtProt	Q8NHW5-1	45	1	1	1	1	0.11	60S acidic ribosomal protein P0-like isoform Iso 1
RL5	RPL5	9.73	34362	neXtProt	P46777-1	53	3	1	3	1	0.11	60S ribosomal protein L5 isoform Iso 1
ASGR1	ASGR1	5.28	33186	neXtProt	P07306-1	40	1	1	1	1	0.11	Asialoglycoprotein receptor 1 isoform H1a
ASGR2	ASGR2	5.81	35092	neXtProt	P07307-1	49	1	1	1	1	0.11	Asialoglycoprotein receptor 2 isoform Iso 1
CY1	CYC1	9.15	35422	neXtProt	P08574-1	95	1	1	1	1	0.11	Cytochrome c1, heme protein, mitochondrial isoform Iso 1
DDRGK	DDRGK1	5.12	35611	neXtProt	Q96HY6-1	67	1	1	1	1	0.11	DDRGK domain-containing protein 1 isoform Iso 1
DDRGK	DDRGK1	5.72	35475	neXtProt	Q96HY6-2	62	3	1	3	1	0.11	DDRGK domain-containing protein 1 isoform Iso 2
ODP2	DLAT	7.96	68997	neXtProt	P10515-1	124	2	2	2	2	0.11	Dihydrolipoyllysine-residue acetyltransferase component of pyruvate dehydrogenase complex, mitochondrial isoform Iso 1
TRIM25	TRIM25	8.44	70973	neXtProt	Q14258-1	104	2	2	2	2	0.11	E3 ubiquitin/ISG15 ligase TRIM25 isoform Iso 1
EMIL1	EMILIN1	5.07	106667	neXtProt	Q9Y6C2-1	185	4	3	3	2	0.11	EMILIN-1 isoform Iso 1
FLNA	FLNA	5.7	280739	neXtProt	P21333-1	428	13	8	12	8	0.11	Filamin-A isoform Iso 1
HCDH	HADH	8.88	34293	neXtProt	Q16836-1	74	1	1	1	1	0.11	Hydroxyacyl-coenzyme A dehydrogenase, mitochondrial isoform Iso 1
GLO2	HAGH	8.34	33805	neXtProt	Q16775-1	30	2	1	2	1	0.11	Hydroxyacylglutathione hydrolase, mitochondrial isoform Iso 1
KFA	AFMID	5.57	33991	neXtProt	Q63HM1-1	18	1	1	1	1	0.11	Kynurenine formamidase isoform Iso 1
CRYL1	CRYL1	5.81	35419	neXtProt	Q9Y2S2-1	18	1	1	1	1	0.11	Lambda-crystallin homolog isoform Iso 1
SDHL	SDS	8.15	34625	neXtProt	P20132-1	89	1	1	1	1	0.11	L-serine dehydratase/L-threonine deaminase isoform Iso 1
MDHM	MDH2	8.92	35503	neXtProt	P40926-1	35	1	1	1	1	0.11	Malate dehydrogenase, mitochondrial isoform Iso 1
MSMO1	MSMO1	6.75	35216	neXtProt	Q15800-1	87	1	1	1	1	0.11	Methylsterol monooxygenase 1 isoform Iso 1
M2OM	SLC25A11	9.92	34062	neXtProt	Q02978-1	31	1	1	1	1	0.11	Mitochondrial 2-oxoglutarate/malate carrier protein isoform Iso 1
GHC2	SLC25A18	9.39	33849	neXtProt	Q9H1K4-1	28	1	1	1	1	0.11	Mitochondrial glutamate carrier 2 isoform Iso 1
MGLL	MGLL	6.49	33261	neXtProt	Q99685-1	63	1	1	1	1	0.11	Monoglyceride lipase isoform Iso 1
NB5R1	CYB5R1	9.41	34094	neXtProt	Q9UHQ9-1	39	2	1	2	1	0.11	NADH-cytochrome b5 reductase 1 isoform Iso 1
PLST	PLS3	5.58	69350	neXtProt	P13797-2	87	4	2	4	2	0.11	Plastin-3 isoform Iso 2
DDX17	DDX17	8.82	72371	neXtProt	Q92841-1	91	3	2	3	2	0.11	Probable ATP-dependent RNA helicase DDX17 isoform Iso 2
DDX5	DDX5	9.06	69148	neXtProt	P17844-1	102	2	2	2	2	0.11	Probable ATP-dependent RNA helicase DDX5 isoform Iso 1
SEC13	SEC13	5.22	35541	neXtProt	P55735-1	72	1	1	1	1	0.11	Protein SEC13 homolog isoform Iso 1
SDSL	SDSL	6.41	34674	neXtProt	Q96GA7-1	26	2	1	2	1	0.11	Serine dehydratase-like isoform Iso 1
SRPR	SRPR	9.07	69811	neXtProt	P08240-1	55	2	2	2	2	0.11	Signal recognition particle receptor subunit alpha isoform Iso 1
SND1	SND1	6.74	101997	neXtProt	Q7KZF4-1	78	5	3	5	3	0.11	Staphylococcal nuclease domain-containing protein 1 isoform Iso 1
ST1B1	SULT1B1	6.57	34899	neXtProt	O43704-1	31	1	1	1	1	0.11	Sulfotransferase family cytosolic 1B member 1 isoform Iso 1
COQ9	COQ9	5.61	35509	neXtProt	O75208-1	67	1	1	1	1	0.11	Ubiquinone biosynthesis protein COQ9, mitochondrial isoform Iso 1
VIGLN	HDLBP	6.43	141456	neXtProt	Q00341-1	114	4	4	4	4	0.11	Vigilin isoform Iso 1
VATA	ATP6V1A	5.34	68304	neXtProt	P38606-1	85	4	2	4	2	0.11	V-type proton ATPase catalytic subunit A isoform Iso 1
PSMD7	PSMD7	6.29	37025	neXtProt	P51665-1	59	2	1	2	1	0.1	26S proteasome non-ATPase regulatory subunit 7 isoform Iso 1
COQ5	COQ5	6.47	37140	neXtProt	Q5HYK3-1	38	1	1	1	1	0.1	2-methoxy-6-polyprenyl-1,4-benzoquinol methylase, mitochondrial isoform Iso 1
FETUA	AHSG	5.43	39325	neXtProt	P02765-1	70	1	1	1	1	0.1	Alpha-2-HS-glycoprotein isoform Iso 1
ENOA	ENO1	5.93	36928	neXtProt	P06733-2	58	2	1	2	1	0.1	Alpha-enolase isoform MBP-1
AMPN	ANPEP	5.31	109540	neXtProt	P15144-1	106	3	3	3	3	0.1	Aminopeptidase N isoform Iso 1
ANXA5	ANXA5	4.93	35936	neXtProt	P08758-1	20	1	1	1	1	0.1	Annexin A5 isoform Iso 1
SYRC	RARS	6.26	75379	neXtProt	P54136-1	40	6	2	4	2	0.1	Arginine--tRNA ligase, cytoplasmic isoform Complexed
DDX3Y	DDX3Y	8.4	72931	neXtProt	O15523-2	58	4	2	4	2	0.1	ATP-dependent RNA helicase DDX3Y isoform Iso 2
DDX3Y	DDX3Y	8.4	72931	neXtProt	O15523-2	94	4	2	2	1	0.1	ATP-dependent RNA helicase DDX3Y isoform Iso 2
APOH	APOH	8.34	38298	neXtProt	P02749-1	16	3	1	3	1	0.1	Beta-2-glycoprotein 1 isoform Iso 1
CNN3	CNN3	5.69	36413	neXtProt	Q15417-1	42	2	1	2	1	0.1	Calponin-3 isoform Iso 1
CALU	CALU	4.47	37198	neXtProt	O43852-1	41	1	1	1	1	0.1	Calumenin isoform Iso 1
CPT2	CPT2	8.38	73777	neXtProt	P23786-1	47	4	2	4	2	0.1	Carnitine O-palmitoyltransferase 2, mitochondrial isoform Iso 1
DHRS7	DHRS7	8.59	38299	neXtProt	Q9Y394-1	47	3	1	2	1	0.1	Dehydrogenase/reductase SDR family member 7 isoform Iso 1
DNJB4	DNAJB4	8.65	37807	neXtProt	Q9UDY4-1	62	2	1	2	1	0.1	DnaJ homolog subfamily B member 4 isoform Iso 1
ALG5	ALG5	9.34	36946	neXtProt	Q9Y673-1	22	1	1	1	1	0.1	Dolichyl-phosphate beta-glucosyltransferase isoform Iso 1
IF2A	EIF2S1	5.02	36112	neXtProt	P05198-1	90	1	1	1	1	0.1	Eukaryotic translation initiation factor 2 subunit 1 isoform Iso 1
EIF3F	EIF3F	5.24	37564	neXtProt	O00303-1	50	1	1	1	1	0.1	Eukaryotic translation initiation factor 3 subunit F isoform Iso 1
EIF3I	EIF3I	5.38	36501	neXtProt	Q13347-1	64	2	1	2	1	0.1	Eukaryotic translation initiation factor 3 subunit I isoform Iso 1
ALDOA	ALDOA	8.3	39420	neXtProt	P04075-1	36	2	1	2	1	0.1	Fructose-bisphosphate aldolase A isoform Iso 1
FCL	TSTA3	6.12	35892	neXtProt	Q13630-1	70	1	1	1	1	0.1	GDP-L-fucose synthase isoform Iso 1
GFPT1	GFPT1	6.66	78806	neXtProt	Q06210-1	115	3	2	3	2	0.1	Glutamine--fructose-6-phosphate aminotransferase [isomerizing] 1 isoform Iso 1
GCSP	GLDC	6.68	112729	neXtProt	P23378-1	42	4	3	4	3	0.1	Glycine dehydrogenase (decarboxylating), mitochondrial isoform Iso 1
GBB4	GNB4	5.59	37567	neXtProt	Q9HAV0-1	80	1	1	1	1	0.1	Guanine nucleotide-binding protein subunit beta-4 isoform Iso 1
HMOX2	HMOX2	5.31	36032	neXtProt	P30519-1	33	1	1	1	1	0.1	Heme oxygenase 2 isoform Iso 1
HNRPD	HNRNPD	7.61	38434	neXtProt	Q14103-1	68	4	1	3	1	0.1	Heterogeneous nuclear ribonucleoprotein D0 isoform Iso 1
HNRH3	HNRNPH3	6.37	36926	neXtProt	P31942-1	33	1	1	1	1	0.1	Heterogeneous nuclear ribonucleoprotein H3 isoform Iso 1
IPYR2	PPA2	7.07	37920	neXtProt	Q9H2U2-1	34	1	1	1	1	0.1	Inorganic pyrophosphatase 2, mitochondrial isoform Iso 1
SYIM	IARS2	6.78	113791	neXtProt	Q9NSE4-1	70	5	3	5	3	0.1	Isoleucine--tRNA ligase, mitochondrial isoform Iso 1
LIMS1	LIMS1	8.43	37251	neXtProt	P48059-1	25	1	1	1	1	0.1	LIM and senescent cell antigen-like-containing domain protein 1 isoform Iso 1
LDHB	LDHB	5.71	36638	neXtProt	P07195-1	76	2	1	2	1	0.1	L-lactate dehydrogenase B chain isoform Iso 1
DCPS	DCPS	5.93	38608	neXtProt	Q96C86-1	13	3	1	3	1	0.1	m7GpppX diphosphatase isoform Iso 1
MDHC	MDH1	6.91	36426	neXtProt	P40925-1	92	1	1	1	1	0.1	Malate dehydrogenase, cytoplasmic isoform Iso 1
MAT2B	MAT2B	6.9	37551	neXtProt	Q9NZL9-1	49	1	1	1	1	0.1	Methionine adenosyltransferase 2 subunit beta isoform Iso 1
PTGR1	PTGR1	8.45	35870	neXtProt	Q14914-1	32	2	1	2	1	0.1	Prostaglandin reductase 1 isoform Iso 1
AMBP	AMBP	5.95	38999	neXtProt	P02760-1	76	2	1	2	1	0.1	Protein AMBP isoform Iso 1
AXA2L	ANXA2P2	6.49	38659	neXtProt	A6NMY6-1	71	1	1	1	1	0.1	Putative annexin A2-like protein isoform Iso 1
ODPB	PDHB	6.2	39233	neXtProt	P11177-1	40	1	1	1	1	0.1	Pyruvate dehydrogenase E1 component subunit beta, mitochondrial isoform Iso 1
RDH14	RDH14	9.02	36864	neXtProt	Q9HBH5-1	34	1	1	1	1	0.1	Retinol dehydrogenase 14 isoform Iso 1
PP1G	PPP1CC	6.12	36983	neXtProt	P36873-1	58	1	1	1	1	0.1	Serine/threonine-protein phosphatase PP1-gamma catalytic subunit isoform Gamma-1
PON2	PON2	5.26	39398	neXtProt	Q15165-1	16	1	1	1	1	0.1	Serum paraoxonase/arylesterase 2 isoform Iso 1
S2540	SLC25A40	9.43	38125	neXtProt	Q8TBP6-1	23	1	1	1	1	0.1	Solute carrier family 25 member 40 isoform Iso 1
SO1B1	SLCO1B1	8.85	76449	neXtProt	Q9Y6L6-1	105	4	2	2	1	0.1	Solute carrier organic anion transporter family member 1B1 isoform Iso 1
SFPQ	SFPQ	9.45	76149	neXtProt	P23246-1	63	2	2	2	2	0.1	Splicing factor, proline- and glutamine-rich isoform Long
GALE	GALE	6.26	38281	neXtProt	Q14376-1	29	2	1	2	1	0.1	UDP-glucose 4-epimerase isoform Iso 1
HUTU	UROC1	6.34	74831	neXtProt	Q96N76-1	109	2	2	1	1	0.1	Urocanate hydratase isoform Iso 1
PSD13	PSMD13	5.53	42945	neXtProt	Q9UNM6-1	48	1	1	1	1	0.09	26S proteasome non-ATPase regulatory subunit 13 isoform Iso 1
PSMD4	PSMD4	4.68	40737	neXtProt	P55036-1	40	2	1	2	1	0.09	26S proteasome non-ATPase regulatory subunit 4 isoform Rpn10A
ANK1	ANK1	5.89	208239	neXtProt	P16157-21	174	6	5	6	5	0.09	Ankyrin-1 isoform Br21
ANK1	ANK1	5.65	206265	neXtProt	P16157-1	163	9	5	7	5	0.09	Ankyrin-1 isoform Er1
APOB	APOB	6.58	515604	neXtProt	P04114-1	225	21	12	20	12	0.09	Apolipoprotein B-100 isoform Iso 1
SYEP	EPRS	7.02	170590	neXtProt	P07814-1	127	6	4	6	4	0.09	Bifunctional glutamate/proline--tRNA ligase isoform Iso 1
PGS1	BGN	7.16	41654	neXtProt	P21810-1	67	3	1	2	1	0.09	Biglycan isoform Iso 1
CO4A1	COL4A1	8.55	160614	neXtProt	P02462-1	216	4	4	3	3	0.09	Collagen alpha-1(IV) chain isoform Iso 1
CO4A2	COL4A2	8.89	167553	neXtProt	P08572-1	154	5	4	5	4	0.09	Collagen alpha-2(IV) chain isoform Iso 1
PGS2	DCN	8.75	39747	neXtProt	P07585-1	74	2	1	2	1	0.09	Decorin isoform A
P5CS	ALDH18A1	6.66	87302	neXtProt	P54886-1	72	2	2	2	2	0.09	Delta-1-pyrroline-5-carboxylate synthase isoform Long
MP2K1	MAP2K1	6.18	43439	neXtProt	Q02750-1	57	1	1	1	1	0.09	Dual specificity mitogen-activated protein kinase kinase 1 isoform Iso 1
ECI2	ECI2	9.13	43585	neXtProt	O75521-1	101	1	1	1	1	0.09	Enoyl-CoA delta isomerase 2, mitochondrial isoform Iso 1
PCY2	PCYT2	6.44	43835	neXtProt	Q99447-1	73	1	1	1	1	0.09	Ethanolamine-phosphate cytidylyltransferase isoform Iso 1
ITB1	ITGB1	5.27	88415.3	neXtProt	P05556-1	83	3	2	3	2	0.09	Integrin beta-1 isoform Iso 1
IDH3A	IDH3A	6.46	39591	neXtProt	P50213-1	24	1	1	1	1	0.09	Isocitrate dehydrogenase [NAD] subunit alpha, mitochondrial isoform Iso 1
MUTA	MUT	6.48	83134	neXtProt	P22033-1	86	4	2	3	2	0.09	Methylmalonyl-CoA mutase, mitochondrial isoform Iso 1
CD14	CD14	5.84	40076	neXtProt	P08571-1	22	1	1	1	1	0.09	Monocyte differentiation antigen CD14 isoform Iso 1
MBNL1	MBNL1	9.16	41817	neXtProt	Q9NR56-1	35	5	1	2	1	0.09	Muscleblind-like protein 1 isoform Iso 1
MURC	MURC	8.29	41899	neXtProt	Q5BKX8-1	32	2	1	2	1	0.09	Muscle-related coiled-coil protein isoform Iso 1
NUP43	NUP43	5.31	42150	neXtProt	Q8NFH3-1	22	1	1	1	1	0.09	Nucleoporin Nup43 isoform Iso 1
SERC	PSAT1	7.56	40422	neXtProt	Q9Y617-1	51	3	1	3	1	0.09	Phosphoserine aminotransferase isoform Iso 1
PRELP	PRELP	9.47	43810	neXtProt	P51888-1	43	3	1	2	1	0.09	Prolargin isoform Iso 1
PA2G4	PA2G4	6.13	43786	neXtProt	Q9UQ80-1	34	1	1	1	1	0.09	Proliferation-associated protein 2G4 isoform Iso 1
TFG	TFG	4.94	43448	neXtProt	Q92734-1	63	1	1	1	1	0.09	Protein TFG isoform Iso 1
SC31A	SEC31A	6.43	133014	neXtProt	O94979-1	86	4	3	4	3	0.09	Protein transport protein Sec31A isoform Iso 1
ODPA	PDHA1	8.35	43295	neXtProt	P08559-1	35	2	1	2	1	0.09	Pyruvate dehydrogenase E1 component subunit alpha, somatic form, mitochondrial isoform Iso 1
SIAS	NANS	6.29	40307	neXtProt	Q9NR45-1	22	1	1	1	1	0.09	Sialic acid synthase isoform Iso 1
STAT1	STAT1	5.74	87334	neXtProt	P42224-1	51	3	2	3	2	0.09	Signal transducer and activator of transcription 1-alpha/beta isoform Alpha
VAT1	VAT1	5.88	41920	neXtProt	Q99536-1	28	1	1	1	1	0.09	Synaptic vesicle membrane protein VAT-1 homolog isoform Iso 1
TECRL	TECRL	9.63	42009	neXtProt	Q5HYJ1-1	18	2	1	2	1	0.09	Trans-2,3-enoyl-CoA reductase-like isoform Iso 1
BCKD	BCKDK	8.97	46360	neXtProt	O14874-1	21	1	1	1	1	0.08	[3-methyl-2-oxobutanoate dehydrogenase [lipoamide]] kinase, mitochondrial isoform Iso 1
CN37	CNP	9.17	47578	neXtProt	P09543-1	72	1	1	1	1	0.08	2',3'-cyclic-nucleotide 3'-phosphodiesterase isoform CNPII
PRS10	PSMC6	7.09	44172	neXtProt	P62333-1	31	1	1	1	1	0.08	26S protease regulatory subunit 10B isoform Iso 1
PRS7	PSMC2	5.71	48633	neXtProt	P35998-1	100	2	1	2	1	0.08	26S protease regulatory subunit 7 isoform Iso 1
PSD11	PSMD11	6.08	47463	neXtProt	O00231-1	39	2	1	2	1	0.08	26S proteasome non-ATPase regulatory subunit 11 isoform Iso 1
HPPD	HPD	6.52	44934	neXtProt	P32754-1	72	2	1	2	1	0.08	4-hydroxyphenylpyruvate dioxygenase isoform Iso 1
AT2L2	PHYKPL	6.28	49711	neXtProt	Q8IUZ5-1	44	1	1	1	1	0.08	5-phosphohydroxy-L-lysine phospho-lyase isoform Iso 1
RL3	RPL3	10.19	46108	neXtProt	P39023-1	34	1	1	1	1	0.08	60S ribosomal protein L3 isoform Iso 1
THIC	ACAT2	8.77	44642	neXtProt	Q9BWD1-2	29	3	1	3	1	0.08	Acetyl-CoA acetyltransferase, cytosolic isoform Iso 2
ASAH1	ASAH1	7.52	44659	neXtProt	Q13510-1	28	1	1	1	1	0.08	Acid ceramidase isoform Iso 1
ARP2	ACTR2	6.29	44761	neXtProt	P61160-1	22	3	1	3	1	0.08	Actin-related protein 2 isoform Iso 1
ARP3	ACTR3	5.61	47371	neXtProt	P61158-1	31	1	1	1	1	0.08	Actin-related protein 3 isoform Iso 1
ACY1	ACY1	5.77	45885	neXtProt	Q03154-1	28	1	1	1	1	0.08	Aminoacylase-1 isoform Iso 1
APOL3	APOL3	8.4	44278	neXtProt	O95236-1	15	1	1	1	1	0.08	Apolipoprotein L3 isoform Iso 1
SIAT1	ST6GAL1	9.13	46604	neXtProt	P15907-1	32	1	1	1	1	0.08	Beta-galactoside alpha-2,6-sialyltransferase 1 isoform Iso 1
CADH1	CDH1	4.58	97456	neXtProt	P12830-1	36	2	2	2	2	0.08	Cadherin-1 isoform Iso 1
KAP2	PRKAR2A	4.96	45518	neXtProt	P13861-1	48	2	1	2	1	0.08	cAMP-dependent protein kinase type II-alpha regulatory subunit isoform Iso 1
CTNA1	CTNNA1	5.95	100071	neXtProt	P35221-1	95	3	2	3	2	0.08	Catenin alpha-1 isoform Iso 1
CERS2	CERS2	9.03	44876	neXtProt	Q96G23-1	69	1	1	1	1	0.08	Ceramide synthase 2 isoform Iso 1
COPA	COPA	7.7	138345	neXtProt	P53621-1	132	5	3	5	3	0.08	Coatomer subunit alpha isoform Iso 1
CO1A1	COL1A1	5.6	138941	neXtProt	P02452-1	219	3	3	3	3	0.08	Collagen alpha-1(I) chain isoform Iso 1
CGL	CTH	6.21	44508	neXtProt	P32929-1	15	2	1	2	1	0.08	Cystathionine gamma-lyase isoform Iso 1
ODO2	DLST	9.1	48755	neXtProt	P36957-1	72	1	1	1	1	0.08	Dihydrolipoyllysine-residue succinyltransferase component of 2-oxoglutarate dehydrogenase complex, mitochondrial isoform Iso 1
DNJA2	DNAJA2	6.06	45745	neXtProt	O60884-1	33	3	1	2	1	0.08	DnaJ homolog subfamily A member 2 isoform Iso 1
STT3B	STT3B	9.04	93674	neXtProt	Q8TCJ2-1	44	2	2	2	2	0.08	Dolichyl-diphosphooligosaccharide--protein glycosyltransferase subunit STT3B isoform Iso 1
DBNL	DBNL	5.02	48207	neXtProt	Q9UJU6-1	86	2	1	2	1	0.08	Drebrin-like protein isoform Iso 1
MP2K2	MAP2K2	6.12	44424	neXtProt	P36507-1	55	2	1	2	1	0.08	Dual specificity mitogen-activated protein kinase kinase 2 isoform Iso 1
DCTN2	DCTN2	5.1	44231	neXtProt	Q13561-1	14	1	1	1	1	0.08	Dynactin subunit 2 isoform Iso 1
ERP44	ERP44	5.09	46971	neXtProt	Q9BS26-1	37	1	1	1	1	0.08	Endoplasmic reticulum resident protein 44 isoform Iso 1
HEMH	FECH	8.96	47862	neXtProt	P22830-1	13	3	1	3	1	0.08	Ferrochelatase, mitochondrial isoform Iso 1
ALDOA	ALDOA	8.48	45261	neXtProt	P04075-2	25	1	1	1	1	0.08	Fructose-bisphosphate aldolase A isoform Iso 2
G6PT1	SLC37A4	8.85	46360	neXtProt	O43826-1	16	2	1	2	1	0.08	Glucose-6-phosphate translocase isoform Iso 1
GORS2	GORASP2	4.73	47145	neXtProt	Q9H8Y8-1	62	2	1	2	1	0.08	Golgi reassembly-stacking protein 2 isoform Iso 1
RBBP4	RBBP4	4.74	47656	neXtProt	Q09028-1	45	2	1	1	1	0.08	Histone-binding protein RBBP4 isoform Iso 1
RBBP7	RBBP7	4.89	47820	neXtProt	Q16576-1	58	1	1	1	1	0.08	Histone-binding protein RBBP7 isoform Iso 1
HSDL2	HSDL2	8.07	45394	neXtProt	Q6YN16-1	37	1	1	1	1	0.08	Hydroxysteroid dehydrogenase-like protein 2 isoform Iso 1
IVD	IVD	8.45	46319	neXtProt	P26440-1	45	2	1	2	1	0.08	Isovaleryl-CoA dehydrogenase, mitochondrial isoform Iso 1
KHDR1	KHDRBS1	8.73	48227	neXtProt	Q07666-1	35	1	1	1	1	0.08	KH domain-containing, RNA-binding, signal transduction-associated protein 1 isoform Iso 1
LAMP1	LAMP1	9	44882	neXtProt	P11279-1	46	1	1	1	1	0.08	Lysosome-associated membrane glycoprotein 1 isoform Iso 1
MOGS	MOGS	8.97	91917	neXtProt	Q13724-1	31	5	2	4	2	0.08	Mannosyl-oligosaccharide glucosidase isoform Iso 1
MMAA	MMAA	9.37	46538	neXtProt	Q8IVH4-1	84	1	1	1	1	0.08	Methylmalonic aciduria type A protein, mitochondrial isoform Iso 1
MYH11	MYH11	5.42	227339	neXtProt	P35749-1	301	12	6	11	5	0.08	Myosin-11 isoform Iso 1
NAKD2	NADK2	8.46	49432	neXtProt	Q4G0N4-1	32	3	1	3	1	0.08	NAD kinase 2, mitochondrial isoform Iso 1
NP1L1	NAP1L1	4.36	45374	neXtProt	P55209-1	69	1	1	1	1	0.08	Nucleosome assembly protein 1-like 1 isoform Iso 1
OSBP1	OSBP	6.91	89420	neXtProt	P22059-1	59	3	2	3	2	0.08	Oxysterol-binding protein 1 isoform Iso 1
FKBP8	FKBP8	4.78	44562	neXtProt	Q14318-1	16	2	1	2	1	0.08	Peptidyl-prolyl cis-trans isomerase FKBP8 isoform Iso 1
SOX	PIPOX	8.67	44065	neXtProt	Q9P0Z9-1	13	1	1	1	1	0.08	Peroxisomal sarcosine oxidase isoform Iso 1
PACN3	PACSIN3	5.83	48486	neXtProt	Q9UKS6-1	16	1	1	1	1	0.08	Protein kinase C and casein kinase substrate in neurons protein 3 isoform Iso 1
LNP	LNP	5.07	47740	neXtProt	Q9C0E8-1	51	1	1	1	1	0.08	Protein lunapark isoform Iso 1
SQSTM	SQSTM1	5.1	47687	neXtProt	Q13501-1	66	1	1	1	1	0.08	Sequestosome-1 isoform Iso 1
SERPH	SERPINH1	8.75	46440	neXtProt	P50454-1	49	2	1	2	1	0.08	Serpin H1 isoform Iso 1
SDPR	SDPR	5.14	47173	neXtProt	O95810-1	38	1	1	1	1	0.08	Serum deprivation-response protein isoform Iso 1
SPTB1	SPTB	5.15	246468	neXtProt	P11277-1	201	10	5	10	5	0.08	Spectrin beta chain, erythrocytic isoform Iso 1
TBL2	TBL2	9.52	49797	neXtProt	Q9Y4P3-1	83	2	1	2	1	0.08	Transducin beta-like protein 2 isoform Iso 1
PSMD5	PSMD5	5.35	56196	neXtProt	Q16401-1	25	2	1	2	1	0.07	26S proteasome non-ATPase regulatory subunit 5 isoform Iso 1
CAP1	CAP1	8.24	51901	neXtProt	Q01518-1	40	2	1	2	1	0.07	Adenylyl cyclase-associated protein 1 isoform Iso 1
AGT2	AGXT2	8.08	57156	neXtProt	Q9BYV1-1	48	1	1	1	1	0.07	Alanine--glyoxylate aminotransferase 2, mitochondrial isoform Iso 1
A1BG	A1BG	5.56	54254	neXtProt	P04217-1	30	2	1	2	1	0.07	Alpha-1B-glycoprotein isoform Iso 1
ANT3	SERPINC1	6.32	52602	neXtProt	P01008-1	16	1	1	1	1	0.07	Antithrombin-III isoform Iso 1
AP2A1	AP2A1	6.63	107545	neXtProt	O95782-1	92	3	2	3	2	0.07	AP-2 complex subunit alpha-1 isoform A
AP2A2	AP2A2	6.53	103960	neXtProt	O94973-1	128	3	2	3	2	0.07	AP-2 complex subunit alpha-2 isoform Iso 1
DARS	DARS	6.11	57136	neXtProt	P14868-1	41	3	1	3	1	0.07	Aspartate--tRNA ligase, cytoplasmic isoform Iso 1
FA9	F9	5.34	51778	neXtProt	P00740-1	32	1	1	1	1	0.07	Coagulation factor IX isoform Iso 1
COPD	ARCN1	5.89	57210	neXtProt	P48444-1	96	2	1	2	1	0.07	Coatomer subunit delta isoform Iso 1
COR1A	CORO1A	6.25	51026	neXtProt	P31146-1	84	1	1	1	1	0.07	Coronin-1A isoform Iso 1
DGAT1	DGAT1	9.41	55278	neXtProt	O75907-1	63	2	1	2	1	0.07	Diacylglycerol O-acyltransferase 1 isoform Iso 1
DLDH	DLD	7.95	54177	neXtProt	P09622-1	16	1	1	1	1	0.07	Dihydrolipoyl dehydrogenase, mitochondrial isoform Iso 1
DNJA3	DNAJA3	9.37	52488	neXtProt	Q96EY1-1	37	1	1	1	1	0.07	DnaJ homolog subfamily A member 3, mitochondrial isoform Iso 1
DNAJC7	DNAJC7	6.56	56440	neXtProt	Q99615-1	54	2	1	2	1	0.07	DnaJ homolog subfamily C member 7 isoform Iso 1
EIF3E	EIF3E	5.71	52221	neXtProt	P60228-1	48	1	1	1	1	0.07	Eukaryotic translation initiation factor 3 subunit E isoform Iso 1
GSHR	GSR	8.74	56257	neXtProt	P00390-1	63	3	1	2	1	0.07	Glutathione reductase, mitochondrial isoform Mitochondrial
GUAD	GDA	5.44	51003	neXtProt	Q9Y2T3-1	37	1	1	1	1	0.07	Guanine deaminase isoform Iso 1
HEMO	HPX	6.55	51676	neXtProt	P02790-1	35	2	1	2	1	0.07	Hemopexin isoform Iso 1
ITIH2	ITIH2	6.4	106463	neXtProt	P19823-1	69	3	2	3	2	0.07	Inter-alpha-trypsin inhibitor heavy chain H2 isoform Iso 1
L2HDH	L2HGDH	8.45	50316	neXtProt	Q9H9P8-1	28	1	1	1	1	0.07	L-2-hydroxyglutarate dehydrogenase, mitochondrial isoform Iso 1
MBOA5	LPCAT3	8.88	56035	neXtProt	Q6P1A2-1	53	2	1	1	1	0.07	Lysophospholipid acyltransferase 5 isoform Iso 1
MATK	MATK	9.01	56469	neXtProt	P42679-1	13	3	1	2	1	0.07	Megakaryocyte-associated tyrosine-protein kinase isoform Iso 1
MAVS	MAVS	5.36	56528	neXtProt	Q7Z434-1	59	1	1	1	1	0.07	Mitochondrial antiviral-signaling protein isoform Iso 1
TIM50	TIMM50	9.51	50464	neXtProt	Q3ZCQ8-2	59	2	1	2	1	0.07	Mitochondrial import inner membrane translocase subunit TIM50 isoform Iso 2
MOT1	SLC16A1	8.91	53944	neXtProt	P53985-1	53	2	1	2	1	0.07	Monocarboxylate transporter 1 isoform Iso 1
NDUS2	NDUFS2	7.21	52546	neXtProt	O75306-1	42	1	1	1	1	0.07	NADH dehydrogenase [ubiquinone] iron-sulfur protein 2, mitochondrial isoform Iso 1
FKBP4	FKBP4	5.35	51804	neXtProt	Q02790-1	24	1	1	1	1	0.07	Peptidyl-prolyl cis-trans isomerase FKBP4 isoform Iso 1
IC1	SERPING1	6.09	55154	neXtProt	P05155-1	38	1	1	1	1	0.07	Plasma protease C1 inhibitor isoform Iso 1
PLEC	PLEC	5.64	516198	neXtProt	Q15149-4	335	20	10	20	10	0.07	Plectin isoform Iso 4
PLEC	PLEC	5.61	516479	neXtProt	Q15149-6	297	20	9	19	9	0.07	Plectin isoform Iso 6
PTBP1	PTBP1	9.22	57221	neXtProt	P26599-1	52	1	1	1	1	0.07	Polypyrimidine tract-binding protein 1 isoform Iso 1
PRP19	PRPF19	6.14	55180	neXtProt	Q9UMS4-1	42	1	1	1	1	0.07	Pre-mRNA-processing factor 19 isoform Iso 1
DHTK1	DHTKD1	6.46	103077	neXtProt	Q96HY7-1	88	2	2	2	2	0.07	Probable 2-oxoglutarate dehydrogenase E1 component DHKTD1, mitochondrial isoform Iso 1
HHAT	HHAT	6.9	57313	neXtProt	Q5VTY9-1	16	1	1	1	1	0.07	Protein-cysteine N-palmitoyltransferase HHAT isoform Iso 1
G3BP2	G3BP2	5.41	54121	neXtProt	Q9UN86-1	57	2	1	2	1	0.07	Ras GTPase-activating protein-binding protein 2 isoform A
RMD3	RMDN3	5.02	52118	neXtProt	Q96TC7-1	48	2	1	2	1	0.07	Regulator of microtubule dynamics protein 3 isoform Iso 1
RTN3	RTN3	4.85	112611	neXtProt	O95197-1	69	2	2	1	1	0.07	Reticulon-3 isoform Iso 1
FUS	FUS	9.4	53425	neXtProt	P35637-1	57	1	1	1	1	0.07	RNA-binding protein FUS isoform Long
SBP1	SELENBP1	5.93	52390	neXtProt	Q13228-1	62	3	1	2	1	0.07	Selenium-binding protein 1 isoform Iso 1
S38A3	SLC38A3	8.03	55773	neXtProt	Q99624-1	24	1	1	1	1	0.07	Sodium-coupled neutral amino acid transporter 3 isoform Iso 1
GTR1	SLC2A1	8.93	54083	neXtProt	P11166-1	31	1	1	1	1	0.07	Solute carrier family 2, facilitated glucose transporter member 1 isoform Iso 1
SSDH	ALDH5A1	8.62	57214	neXtProt	P51649-1	46	1	1	1	1	0.07	Succinate-semialdehyde dehydrogenase, mitochondrial isoform Iso 1
SUCB1	SUCLA2	7.05	50317	neXtProt	Q9P2R7-1	61	1	1	1	1	0.07	Succinyl-CoA ligase [ADP-forming] subunit beta, mitochondrial isoform Iso 1
TOIP2	TOR1AIP2	4.84	51263	neXtProt	Q8NFQ8-1	19	1	1	1	1	0.07	Torsin-1A-interacting protein 2 isoform TOR1AIP2
TGON2	TGOLN2	5.53	51113	neXtProt	O43493-1	50	2	1	2	1	0.07	Trans-Golgi network integral membrane protein 2 isoform TGN51
RTCB	RTCB	6.77	55210	neXtProt	Q9Y3I0-1	44	3	1	3	1	0.07	tRNA-splicing ligase RtcB homolog isoform Iso 1
COQ6	COQ6	6.81	50869	neXtProt	Q9Y2Z9-1	43	2	1	2	1	0.07	Ubiquinone biosynthesis monooxygenase COQ6, mitochondrial isoform Iso 1
UBP14	USP14	5.2	56069	neXtProt	P54578-1	55	1	1	1	1	0.07	Ubiquitin carboxyl-terminal hydrolase 14 isoform Iso 1
AAPK1	PRKAA1	8.32	64009	neXtProt	Q13131-1	29	1	1	1	1	0.06	5'-AMP-activated protein kinase catalytic subunit alpha-1 isoform Iso 1
AAPK2	PRKAA2	7.65	62320	neXtProt	P54646-1	116	2	1	2	1	0.06	5'-AMP-activated protein kinase catalytic subunit alpha-2 isoform Iso 1
ACSF3	ACSF3	8.64	64130	neXtProt	Q4G176-1	28	1	1	1	1	0.06	Acyl-CoA synthetase family member 3, mitochondrial isoform Iso 1
ACBD5	ACBD5	5.19	60092	neXtProt	Q5T8D3-1	87	2	1	2	1	0.06	Acyl-CoA-binding domain-containing protein 5 isoform Iso 1
GPT2	GPT2	7.85	57904	neXtProt	Q8TD30-1	15	3	1	3	1	0.06	Alanine aminotransferase 2 isoform Iso 1
AL7A1	ALDH7A1	8.21	58487	neXtProt	P49419-1	41	2	1	2	1	0.06	Alpha-aminoadipic semialdehyde dehydrogenase isoform Iso 1
ARSE	ARSE	6.48	65669	neXtProt	P51690-1	31	1	1	1	1	0.06	Arylsulfatase E isoform Iso 1
KCC2G	CAMK2G	7.9	62609	neXtProt	Q13555-1	24	2	1	2	1	0.06	Calcium/calmodulin-dependent protein kinase type II subunit gamma isoform Iso 1
F120A	FAM120A	9.07	121888	neXtProt	Q9NZB2-1	71	3	2	3	2	0.06	Constitutive coactivator of PPAR-gamma-like protein 1 isoform A
CPNE3	CPNE3	5.6	60131	neXtProt	O75131-1	54	1	1	1	1	0.06	Copine-3 isoform Iso 1
CY24B	CYBB	8.9	65336	neXtProt	P04839-1	27	1	1	1	1	0.06	Cytochrome b-245 heavy chain isoform Iso 1
DPYL2	DPYSL2	5.95	62293	neXtProt	Q16555-1	83	1	1	1	1	0.06	Dihydropyrimidinase-related protein 2 isoform Iso 1
DNAJC3	DNAJC3	5.83	57580	neXtProt	Q13217-1	46	1	1	1	1	0.06	DnaJ homolog subfamily C member 3 isoform Iso 1
EHD1	EHD1	6.35	60626	neXtProt	Q9H4M9-1	55	2	1	2	1	0.06	EH domain-containing protein 1 isoform Iso 1
EHD3	EHD3	6.12	60887	neXtProt	Q9NZN3-1	56	1	1	1	1	0.06	EH domain-containing protein 3 isoform Iso 1
EHD4	EHD4	6.33	61175	neXtProt	Q9H223-1	54	2	1	2	1	0.06	EH domain-containing protein 4 isoform Iso 1
GLSL	GLS2	6.9	66323	neXtProt	Q9UI32-1	32	3	1	2	1	0.06	Glutaminase liver isoform, mitochondrial isoform Iso 1
HRG	HRG	7.09	59578	neXtProt	P04196-1	45	1	1	1	1	0.06	Histidine-rich glycoprotein isoform Iso 1
LRC47	LRRC47	8.55	63472	neXtProt	Q8N1G4-1	50	2	1	2	1	0.06	Leucine-rich repeat-containing protein 47 isoform Iso 1
LPP	LPP	7.18	65746	neXtProt	Q93052-1	57	1	1	1	1	0.06	Lipoma-preferred partner isoform Iso 1
MATR3	MATR3	5.71	62576	neXtProt	P43243-2	20	2	1	2	1	0.06	Matrin-3 isoform Iso 2
TOM70	TOMM70A	6.75	67454	neXtProt	O94826-1	30	1	1	1	1	0.06	Mitochondrial import receptor subunit TOM70 isoform Iso 1
MOT8	SLC16A2	5.43	59511	neXtProt	P36021-1	48	1	1	1	1	0.06	Monocarboxylate transporter 8 isoform Iso 1
PNCB	NAPRT	5.51	57578	neXtProt	Q6XQN6-1	86	1	1	1	1	0.06	Nicotinate phosphoribosyltransferase isoform Iso 1
NXPE4	NXPE4	9.03	62263	neXtProt	Q6UWF7-1	14	1	1	1	1	0.06	NXPE family member 4 isoform Iso 1
OTOP2	OTOP2	7.04	62236	neXtProt	Q7RTS6-1	13	1	1	1	1	0.06	Otopetrin-2 isoform Iso 1
PALMD	PALMD	5.31	62758	neXtProt	Q9NP74-1	20	1	1	1	1	0.06	Palmdelphin isoform Iso 1
PLEC	PLEC	5.74	531791	neXtProt	Q15149-1	247	16	8	16	8	0.06	Plectin isoform Iso 1
GALT2	GALNT2	8.63	64733	neXtProt	Q10471-1	22	1	1	1	1	0.06	Polypeptide N-acetylgalactosaminyltransferase 2 isoform Iso 1
SAP	PSAP	5.06	58113	neXtProt	P07602-1	38	6	1	5	1	0.06	Prosaposin isoform Sap-mu-0
PDIA5	PDIA5	8.08	59594	neXtProt	Q14554-1	43	2	1	2	1	0.06	Protein disulfide-isomerase A5 isoform Iso 1
SC24C	SEC24C	6.71	118324	neXtProt	P53992-1	116	5	2	5	2	0.06	Protein transport protein Sec24C isoform Iso 1
CP2D7	CYP2D7	8.7	57489	neXtProt	A0A087X1C5-1	49	2	1	2	1	0.06	Putative cytochrome P450 2D7 isoform Iso 1
C163A	CD163	5.61	125451	neXtProt	Q86VB7-1	100	3	2	3	2	0.06	Scavenger receptor cysteine-rich type 1 protein M130 isoform Iso 1
2AAA	PPP2R1A	5	65308.6	neXtProt	P30153-1	55	2	1	2	1	0.06	Serine/threonine-protein phosphatase 2A 65 kDa regulatory subunit A alpha isoform isoform Iso 1
S38A4	SLC38A4	6.02	60764	neXtProt	Q969I6-1	54	1	1	1	1	0.06	Sodium-coupled neutral amino acid transporter 4 isoform Iso 1
S22A9	SLC22A9	8.4	62169	neXtProt	Q8IVM8-1	45	2	1	2	1	0.06	Solute carrier family 22 member 9 isoform Iso 1
SRBS2	SORBS2	8.56	124107	neXtProt	O94875-1	45	2	2	2	2	0.06	Sorbin and SH3 domain-containing protein 2 isoform Iso 1
SNX1	SNX1	5.08	59070	neXtProt	Q13596-1	85	2	1	2	1	0.06	Sorting nexin-1 isoform Iso 1
SRC8	CTTN	5.24	61586	neXtProt	Q14247-1	49	1	1	1	1	0.06	Src substrate cortactin isoform Iso 1
SBSN	SBSN	6.5	60540	neXtProt	Q6UWP8-1	87	1	1	1	1	0.06	Suprabasin isoform Iso 1
TCPD	CCT4	7.96	57924	neXtProt	P50991-1	51	3	1	3	1	0.06	T-complex protein 1 subunit delta isoform Iso 1
TCPZ	CCT6A	6.24	58024	neXtProt	P40227-1	51	1	1	1	1	0.06	T-complex protein 1 subunit zeta isoform Iso 1
TF65	RELA	5.46	60219	neXtProt	Q04206-1	15	1	1	1	1	0.06	Transcription factor p65 isoform Iso 1
GPNMB	GPNMB	6.17	63923	neXtProt	Q14956-1	23	1	1	1	1	0.06	Transmembrane glycoprotein NMB isoform Iso 1
MYO1B	MYO1B	9.43	131985	neXtProt	O43795-1	122	5	2	4	2	0.06	Unconventional myosin-Ib isoform Iso 1
XYLB	XYLB	5.54	58382	neXtProt	O75191-1	23	2	1	2	1	0.06	Xylulose kinase isoform Iso 1
OPLA	OPLAH	6.12	137457	neXtProt	O14841-1	81	3	2	3	2	0.05	5-oxoprolinase isoform Iso 1
ACSA	ACSS2	6.02	78579	neXtProt	Q9NR19-1	22	2	1	2	1	0.05	Acetyl-coenzyme A synthetase, cytoplasmic isoform Iso 1
ARPC4	ARPC4	5.59	71719	neXtProt	P59998-2	23	4	1	3	1	0.05	Actin-related protein 2/3 complex subunit 4 isoform Iso 2
ACSF2	ACSF2	7.5	68124	neXtProt	Q96CM8-1	20	3	1	3	1	0.05	Acyl-CoA synthetase family member 2, mitochondrial isoform Iso 1
ACSS3	ACSS3	8.84	74778	neXtProt	Q9H6R3-1	43	3	1	3	1	0.05	Acyl-CoA synthetase short-chain family member 3, mitochondrial isoform Iso 1
ADDA	ADD1	5.6	80955	neXtProt	P35611-1	56	1	1	1	1	0.05	Alpha-adducin isoform Iso 1
DHX9	DHX9	6.41	140958	neXtProt	Q08211-1	121	3	2	3	2	0.05	ATP-dependent RNA helicase A isoform Iso 1
PAPS2	PAPSS2	8.18	69501	neXtProt	O95340-1	57	2	1	2	1	0.05	Bifunctional 3'-phosphoadenosine 5'-phosphosulfate synthase 2 isoform A
GLCNE	GNE	6.32	79274	neXtProt	Q9Y223-1	15	2	1	2	1	0.05	Bifunctional UDP-N-acetylglucosamine 2-epimerase/N-acetylmannosamine kinase isoform Iso 1
C2C2L	C2CD2L	7.61	76181	neXtProt	O14523-1	22	3	1	2	1	0.05	C2 domain-containing protein 2-like isoform Iso 1
EPN4	CLINT1	6.01	68259	neXtProt	Q14677-1	38	1	1	1	1	0.05	Clathrin interactor 1 isoform Iso 1
CLPT1	CLPTM1	5.88	76097	neXtProt	O96005-1	83	1	1	1	1	0.05	Cleft lip and palate transmembrane protein 1 isoform Iso 1
CO3A1	COL3A1	6.21	138564	neXtProt	P02461-1	169	3	2	3	2	0.05	Collagen alpha-1(III) chain isoform Iso 1
CAND1	CAND1	5.52	136376	neXtProt	Q86VP6-1	56	3	2	3	2	0.05	Cullin-associated NEDD8-dissociated protein 1 isoform Iso 1
ADA21	ADAM21	6.22	80834	neXtProt	Q9UKJ8-1	19	1	1	1	1	0.05	Disintegrin and metalloproteinase domain-containing protein 21 isoform Iso 1
STT3A	STT3A	8.28	80529	neXtProt	P46977-1	65	2	1	2	1	0.05	Dolichyl-diphosphooligosaccharide--protein glycosyltransferase subunit STT3A isoform Iso 1
EPB42	EPB42	8.39	77009	neXtProt	P16452-1	62	2	1	2	1	0.05	Erythrocyte membrane protein band 4.2 isoform Short
ERF3B	GSPT2	5.31	68883	neXtProt	Q8IYD1-1	40	1	1	1	1	0.05	Eukaryotic peptide chain release factor GTP-binding subunit ERF3B isoform Iso 1
IF4B	EIF4B	5.54	69151	neXtProt	P23588-1	68	2	1	2	1	0.05	Eukaryotic translation initiation factor 4B isoform Iso 1
EZRI	EZR	5.94	69412	neXtProt	P15311-1	39	6	1	6	1	0.05	Ezrin isoform Iso 1
URP2	FERMT3	6.53	75953	neXtProt	Q86UX7-1	16	3	1	3	1	0.05	Fermitin family homolog 3 isoform Iso 1
HNRPQ	SYNCRIP	8.68	69602	neXtProt	O60506-1	34	4	1	3	1	0.05	Heterogeneous nuclear ribonucleoprotein Q isoform Iso 1
TRFL	LTF	8.5	78182	neXtProt	P02788-1	33	2	1	2	1	0.05	Lactotransferrin isoform Iso 1
LRC40	LRRC40	6.04	68249	neXtProt	Q9H9A6-1	15	5	1	4	1	0.05	Leucine-rich repeat-containing protein 40 isoform Iso 1
SYK	KARS	5.94	68048	neXtProt	Q15046-2	74	3	1	3	1	0.05	Lysine--tRNA ligase isoform Mitochondrial
MOES	MSN	6.08	67820	neXtProt	P26038-1	37	5	1	5	1	0.05	Moesin isoform Iso 1
NUCL	NCL	4.6	76614	neXtProt	P19338-1	67	2	1	2	1	0.05	Nucleolin isoform Iso 1
ACOX1	ACOX1	8.35	74423	neXtProt	Q15067-1	48	2	1	2	1	0.05	Peroxisomal acyl-coenzyme A oxidase 1 isoform Iso 1
PICAL	PICALM	7.7	70754	neXtProt	Q13492-1	67	1	1	1	1	0.05	Phosphatidylinositol-binding clathrin assembly protein isoform Iso 1
PLSL	LCP1	5.29	70288	neXtProt	P13796-1	69	3	1	2	1	0.05	Plastin-2 isoform Iso 1
PABP4	PABPC4	9.31	70782	neXtProt	Q13310-1	22	1	1	1	1	0.05	Polyadenylate-binding protein 4 isoform Iso 1
DIAP1	DIAPH1	5.31	141347	neXtProt	O60610-1	36	3	2	3	2	0.05	Protein diaphanous homolog 1 isoform Iso 1
RBM14	RBM14	9.68	69491	neXtProt	Q96PK6-1	60	1	1	1	1	0.05	RNA-binding protein 14 isoform Iso 1
SELO	SELO	5.69	73489	neXtProt	Q9BVL4-1	31	1	1	1	1	0.05	Selenoprotein O isoform Iso 1
SDCG8	SDCCAG8	5.57	73315	neXtProt	Q86SQ7-3	14	1	1	1	1	0.05	Serologically defined colon cancer antigen 8 isoform Iso 3
SO1B3	SLCO1B3	9.01	77403	neXtProt	Q9NPD5-1	97	1	1	1	1	0.05	Solute carrier organic anion transporter family member 1B3 isoform Iso 1
SO2B1	SLCO2B1	8.7	76711	neXtProt	O94956-1	23	1	1	1	1	0.05	Solute carrier organic anion transporter family member 2B1 isoform Iso 1
STIM1	STIM1	6.19	77423	neXtProt	Q13586-1	15	4	1	4	1	0.05	Stromal interaction molecule 1 isoform Iso 1
TCAM1	TICAM1	5.24	76422	neXtProt	Q8IUC6-1	16	1	1	1	1	0.05	TIR domain-containing adapter molecule 1 isoform Iso 1
TKT	TKT	7.58	67878	neXtProt	P29401-1	39	1	1	1	1	0.05	Transketolase isoform Iso 1
TM9S2	TM9SF2	7.22	75775	neXtProt	Q99805-1	68	3	1	3	1	0.05	Transmembrane 9 superfamily member 2 isoform Iso 1
XRCC6	XRCC6	6.23	69843.1	neXtProt	P12956-1	72	1	1	1	1	0.05	X-ray repair cross-complementing protein 6 isoform Iso 1
ZBT48	ZBTB48	8.55	77054	neXtProt	P10074-1	16	2	1	2	1	0.05	Zinc finger and BTB domain-containing protein 48 isoform Iso 1
ACACB	ACACB	6.05	276541	neXtProt	O00763-1	94	4	3	4	3	0.04	Acetyl-CoA carboxylase 2 isoform Iso 1
ACON	ACO2	7.36	85425	neXtProt	Q99798-1	55	3	1	3	1	0.04	Aconitate hydratase, mitochondrial isoform Iso 1
AFG32	AFG3L2	8.81	88583	neXtProt	Q9Y4W6-1	20	2	1	2	1	0.04	AFG3-like protein 2 isoform Iso 1
AP1B1	AP1B1	4.94	104637	neXtProt	Q10567-1	51	4	1	4	1	0.04	AP-1 complex subunit beta-1 isoform A
AP1G1	AP1G1	6.36	91351	neXtProt	O43747-1	51	1	1	1	1	0.04	AP-1 complex subunit gamma-1 isoform Iso 1
ASPH	ASPH	4.92	85862	neXtProt	Q12797-1	36	1	1	1	1	0.04	Aspartyl/asparaginyl beta-hydroxylase isoform Iso 1
ABCF1	ABCF1	6.4	95925	neXtProt	Q8NE71-1	23	2	1	2	1	0.04	ATP-binding cassette sub-family F member 1 isoform Iso 1
DDX1	DDX1	6.8	82432	neXtProt	Q92499-1	61	2	1	2	1	0.04	ATP-dependent RNA helicase DDX1 isoform Iso 1
BAZ1A	BAZ1A	6.2	178702	neXtProt	Q9NRL2-1	38	3	2	3	2	0.04	Bromodomain adjacent to zinc finger domain protein 1A isoform Iso 1
CSC1	TMEM63C	6.59	93317	neXtProt	Q9P1W3-1	14	2	1	2	1	0.04	Calcium permeable stress-gated cation channel 1 isoform Iso 1
CALD1	CALD1	5.62	93231	neXtProt	Q05682-1	44	2	1	2	1	0.04	Caldesmon isoform Iso 1
CTNB1	CTNNB1	5.53	85496	neXtProt	P35222-1	42	2	1	2	1	0.04	Catenin beta-1 isoform Iso 1
CHRD	CHRD	8.07	102032	neXtProt	Q9H2X0-1	15	2	1	2	1	0.04	Chordin isoform Iso 1
CFAB	CFB	6.67	85533	neXtProt	P00751-1	47	1	1	1	1	0.04	Complement factor B isoform Iso 1
CTGE5	CTAGE5	5.15	90996	neXtProt	O15320-1	33	1	1	1	1	0.04	cTAGE family member 5 isoform MEA6
M2GD	DMGDH	7.31	96811	neXtProt	Q9UI17-1	40	2	1	2	1	0.04	Dimethylglycine dehydrogenase, mitochondrial isoform Iso 1
XPF	ERCC4	6.5	104486	neXtProt	Q92889-1	38	1	1	1	1	0.04	DNA repair endonuclease XPF isoform Iso 1
DYN2	DNM2	7.04	98064	neXtProt	P50570-1	26	2	1	2	1	0.04	Dynamin-2 isoform Iso 1
EIF3B	EIF3B	4.89	92482	neXtProt	P55884-1	17	5	1	5	1	0.04	Eukaryotic translation initiation factor 3 subunit B isoform Iso 1
EIFCL	EIF3CL	5.45	105472	neXtProt	B5ME19-1	38	3	1	3	1	0.04	Eukaryotic translation initiation factor 3 subunit C-like protein isoform Iso 1
IF4G1	EIF4G1	5.25	175491	neXtProt	Q04637-1	54	3	2	3	2	0.04	Eukaryotic translation initiation factor 4 gamma 1 isoform A
IF4G1	EIF4G1	5.23	171514	neXtProt	Q04637-3	52	6	2	6	2	0.04	Eukaryotic translation initiation factor 4 gamma 1 isoform B
SYQ	QARS	6.71	87798	neXtProt	P47897-1	109	4	1	4	1	0.04	Glutamine--tRNA ligase isoform Iso 1
HS74L	HSPA4L	5.63	94512	neXtProt	O95757-1	33	2	1	2	1	0.04	Heat shock 70 kDa protein 4L isoform Iso 1
ITIH4	ITIH4	6.51	103357	neXtProt	Q14624-1	55	4	1	4	1	0.04	Inter-alpha-trypsin inhibitor heavy chain H4 isoform Iso 1
ERG7	LSS	6.16	83309	neXtProt	P48449-1	16	1	1	1	1	0.04	Lanosterol synthase isoform Iso 1
LETM1	LETM1	6.3	83354	neXtProt	O95202-1	61	3	1	3	1	0.04	LETM1 and EF-hand domain-containing protein 1, mitochondrial isoform Iso 1
MATR3	MATR3	5.87	94623	neXtProt	P43243-1	17	1	1	1	1	0.04	Matrin-3 isoform Iso 1
AOC3	AOC3	6.05	84622	neXtProt	Q16853-1	21	1	1	1	1	0.04	Membrane primary amine oxidase isoform Iso 1
MAP4	MAP4	9.45	91154	neXtProt	P27816-4	81	5	1	4	1	0.04	Microtubule-associated protein 4 isoform Iso 4
MK06	MAPK6	4.91	82681	neXtProt	Q16659-1	26	4	1	3	1	0.04	Mitogen-activated protein kinase 6 isoform Iso 1
PERM	MPO	9.19	83869	neXtProt	P05164-1	33	2	1	2	1	0.04	Myeloperoxidase isoform H17
NACA	NACA	4.52	23384	neXtProt	E9PAV3-1	126	2	2	2	2	0.04	Nascent polypeptide-associated complex subunit alpha, muscle-specific form isoform skNAC
UNC5B	UNC5B	5.68	103638	neXtProt	Q8IZJ1-1	15	1	1	1	1	0.04	Netrin receptor UNC5B isoform Iso 1
AHNK	AHNAK	5.8	629101	neXtProt	Q09666-1	319	16	7	16	7	0.04	Neuroblast differentiation-associated protein AHNAK isoform Iso 1
PLAP	PLAA	5.96	87157	neXtProt	Q9Y263-1	40	1	1	1	1	0.04	Phospholipase A-2-activating protein isoform Iso 1
PLMN	PLG	7.04	90569	neXtProt	P00747-1	53	1	1	1	1	0.04	Plasminogen isoform Iso 1
PDC6I	PDCD6IP	6.13	96023	neXtProt	Q8WUM4-1	17	1	1	1	1	0.04	Programmed cell death 6-interacting protein isoform Iso 1
FA13B	FAM13B	4.87	104543	neXtProt	Q9NYF5-1	20	1	1	1	1	0.04	Protein FAM13B isoform Iso 1
HOOK1	HOOK1	5.09	84647	neXtProt	Q9UJC3-1	80	2	1	2	1	0.04	Protein Hook homolog 1 isoform Iso 1
AUXI	DNAJC6	6.82	99997	neXtProt	O75061-1	16	1	1	1	1	0.04	Putative tyrosine-protein phosphatase auxilin isoform Iso 1
PP6R2	PPP6R2	4.74	104942	neXtProt	O75170-1	14	2	1	2	1	0.04	Serine/threonine-protein phosphatase 6 regulatory subunit 2 isoform Iso 1
SRBS2	SORBS2	9.18	91277	neXtProt	O94875-10	54	2	1	2	1	0.04	Sorbin and SH3 domain-containing protein 2 isoform Iso 10
SPTN2	SPTBN2	5.79	271324	neXtProt	O15020-1	121	5	3	5	3	0.04	Spectrin beta chain, non-erythrocytic 2 isoform Iso 1
THNS1	THNSL1	6.69	83070	neXtProt	Q8IYQ7-1	34	3	1	3	1	0.04	Threonine synthase-like 1 isoform Iso 1
VPS35	VPS35	5.32	91707	neXtProt	Q96QK1-1	70	3	1	3	1	0.04	Vacuolar protein sorting-associated protein 35 isoform Iso 1
NSF	NSF	6.52	82594	neXtProt	P46459-1	27	3	1	3	1	0.04	Vesicle-fusing ATPase isoform Iso 1
VKGC	GGCX	8.17	87561	neXtProt	P38435-1	40	1	1	1	1	0.04	Vitamin K-dependent gamma-carboxylase isoform Iso 1
U5S1	EFTUD2	4.84	109436	neXtProt	Q15029-1	16	4	1	2	1	0.03	116 kDa U5 small nuclear ribonucleoprotein component isoform Iso 1
PSMD1	PSMD1	5.25	105836	neXtProt	Q99460-1	90	4	1	3	1	0.03	26S proteasome non-ATPase regulatory subunit 1 isoform Iso 1
ODO1	OGDH	6.39	115935	neXtProt	Q02218-1	43	2	1	2	1	0.03	2-oxoglutarate dehydrogenase, mitochondrial isoform Iso 1
OGDHL	OGDHL	6.18	114481	neXtProt	Q9ULD0-1	14	1	1	1	1	0.03	2-oxoglutarate dehydrogenase-like, mitochondrial isoform Iso 1
ACLY	ACLY	6.95	120839	neXtProt	P53396-1	45	2	1	2	1	0.03	ATP-citrate synthase isoform Iso 1
PGBM	HSPG2	6.06	468830	neXtProt	P98160-1	162	6	4	6	4	0.03	Basement membrane-specific heparan sulfate proteoglycan core protein isoform Iso 1
ABCBB	ABCB11	6.17	146407	neXtProt	O95342-1	46	1	1	1	1	0.03	Bile salt export pump isoform Iso 1
BRD8	BRD8	4.52	135336	neXtProt	Q9H0E9-1	14	1	1	1	1	0.03	Bromodomain-containing protein 8 isoform Iso 1
CERU	CP	5.44	122205	neXtProt	P00450-1	49	1	1	1	1	0.03	Ceruloplasmin isoform Iso 1
COPB	COPB1	5.72	107142	neXtProt	P53618-1	51	3	1	3	1	0.03	Coatomer subunit beta isoform Iso 1
CFAH	CFH	6.21	139096	neXtProt	P08603-1	32	4	1	4	1	0.03	Complement factor H isoform Iso 1
DPYD	DPYD	6.8	111401	neXtProt	Q12882-1	14	2	1	2	1	0.03	Dihydropyrimidine dehydrogenase [NADP(+)] isoform Iso 1
DCTN1	DCTN1	5.61	141695	neXtProt	Q14203-1	37	3	1	3	1	0.03	Dynactin subunit 1 isoform p150
EMAL4	EML4	5.96	108916	neXtProt	Q9HC35-1	94	1	1	1	1	0.03	Echinoderm microtubule-associated protein-like 4 isoform Iso 1
EGFR	EGFR	6.26	134277	neXtProt	P00533-1	18	2	1	2	1	0.03	Epidermal growth factor receptor isoform Iso 1
ESYT1	ESYT1	5.57	122856	neXtProt	Q9BSJ8-1	85	1	1	1	1	0.03	Extended synaptotagmin-1 isoform Iso 1
FARP1	FARP1	8.33	118633	neXtProt	Q9Y4F1-1	27	1	1	1	1	0.03	FERM, RhoGEF and pleckstrin domain-containing protein 1 isoform Iso 1
USO1	USO1	4.85	107895	neXtProt	O60763-1	33	2	1	2	1	0.03	General vesicular transport factor p115 isoform Iso 1
ITA1	ITGA1	5.91	130847	neXtProt	P56199-1	34	1	1	1	1	0.03	Integrin alpha-1 isoform Iso 1
M3LK4	MLK4	8.97	113957	neXtProt	Q5TCX8-1	26	1	1	1	1	0.03	Mitogen-activated protein kinase kinase kinase MLK4 isoform Iso 1
NOMO2	NOMO2	5.5	139439	neXtProt	Q5JPE7-1	46	1	1	1	1	0.03	Nodal modulator 2 isoform Iso 1
KPBB	PHKB	6.5	124884	neXtProt	Q93100-1	44	2	1	2	1	0.03	Phosphorylase b kinase regulatory subunit beta isoform Iso 1
AT2B2	ATP2B2	5.66	136876	neXtProt	Q01814-1	69	1	1	1	1	0.03	Plasma membrane calcium-transporting ATPase 2 isoform WB
SC24D	SEC24D	6.91	113009	neXtProt	O94855-1	28	3	1	3	1	0.03	Protein transport protein Sec24D isoform Iso 1
MOV10	MOV10	9	113671	neXtProt	Q9HCE1-1	46	3	1	3	1	0.03	Putative helicase MOV-10 isoform Iso 1
RENT1	UPF1	6.18	124345	neXtProt	Q92900-1	90	1	1	1	1	0.03	Regulator of nonsense transcripts 1 isoform Iso 1
RBM26	RBM26	9.21	113597	neXtProt	Q5T8P6-1	14	1	1	1	1	0.03	RNA-binding protein 26 isoform Iso 1
SRBS1	SORBS1	6.4	142512	neXtProt	Q9BX66-1	23	1	1	1	1	0.03	Sorbin and SH3 domain-containing protein 1 isoform Iso 1
SF3B1	SF3B1	6.65	145830	neXtProt	O75533-1	64	3	1	3	1	0.03	Splicing factor 3B subunit 1 isoform Iso 1
SRBP1	SREBF1	8.43	121675	neXtProt	P36956-1	39	4	2	1	1	0.03	Sterol regulatory element-binding protein 1 isoform SREBP-1A
ZO2	TJP2	6.96	133958	neXtProt	Q9UDY2-1	43	2	1	2	1	0.03	Tight junction protein ZO-2 isoform A1
TLR7	TLR7	8.51	120922	neXtProt	Q9NYK1-1	17	2	1	2	1	0.03	Toll-like receptor 7 isoform Iso 1
TPP2	TPP2	5.9	138349	neXtProt	P29144-1	62	3	1	3	1	0.03	Tripeptidyl-peptidase 2 isoform Iso 1
MYO1C	MYO1C	9.46	121681	neXtProt	O00159-1	55	4	1	4	1	0.03	Unconventional myosin-Ic isoform Iso 1
SYVC	VARS	7.53	140476	neXtProt	P26640-1	60	2	1	2	1	0.03	Valine--tRNA ligase isoform Iso 1
ZMYM1	ZMYM1	7.51	128717	neXtProt	Q5SVZ6-1	15	2	1	2	1	0.03	Zinc finger MYM-type protein 1 isoform Iso 1
ATAD5	ATAD5	9.27	207570	neXtProt	Q96QE3-1	20	4	1	4	1	0.02	ATPase family AAA domain-containing protein 5 isoform Iso 1
ARI1B	ARID1B	6.26	236123	neXtProt	Q8NFD5-1	15	1	1	1	1	0.02	AT-rich interactive domain-containing protein 1B isoform Iso 1
CO4A	C4A	6.66	192785	neXtProt	P0C0L4-1	18	2	1	2	1	0.02	Complement C4-A isoform Iso 1
CO5	C5	6.11	188305	neXtProt	P01031-1	19	1	1	1	1	0.02	Complement C5 isoform Iso 1
LAMA5	LAMA5	6.66	399737	neXtProt	O15230-1	107	3	2	3	2	0.02	Laminin subunit alpha-5 isoform Iso 1
LAMC1	LAMC1	5.01	177602	neXtProt	P11047-1	43	1	1	1	1	0.02	Laminin subunit gamma-1 isoform Iso 1
LMO7	LMO7	8.34	192695	neXtProt	Q8WWI1-1	19	2	1	2	1	0.02	LIM domain only protein 7 isoform Iso 1
MIA3	MIA3	4.76	213702	neXtProt	Q5JRA6-1	24	3	1	3	1	0.02	Melanoma inhibitory activity protein 3 isoform Iso 1
MRP6	ABCC6	8.82	164906	neXtProt	O95255-1	29	2	1	2	1	0.02	Multidrug resistance-associated protein 6 isoform Iso 1
MYLK	MYLK	5.85	210715	neXtProt	Q15746-1	22	2	1	2	1	0.02	Myosin light chain kinase, smooth muscle isoform Iso 1
NU205	NUP205	5.81	227922	neXtProt	Q92621-1	13	3	1	3	1	0.02	Nuclear pore complex protein Nup205 isoform Iso 1
LRP1	LRP1	5.16	504606	neXtProt	Q07954-1	110	9	3	8	3	0.02	Prolow-density lipoprotein receptor-related protein 1 isoform Iso 1
NYNRI	NYNRIN	8.27	208366	neXtProt	Q9P2P1-1	18	2	1	2	1	0.02	Protein NYNRIN isoform Iso 1
BAZ1B	BAZ1B	8.7	170902	neXtProt	Q9UIG0-1	14	4	1	4	1	0.02	Tyrosine-protein kinase BAZ1B isoform Iso 1
ANK3	ANK3	6.07	480410	neXtProt	Q12955-3	80	7	1	6	1	0.01	Ankyrin-3 isoform Iso 1
DYHC1	DYNC1H1	6.01	532407	neXtProt	Q14204-1	27	6	1	5	1	0.01	Cytoplasmic dynein 1 heavy chain 1 isoform Iso 1
DESP	DSP	6.44	331773	neXtProt	P15924-1	42	4	1	4	1	0.01	Desmoplakin isoform DPI
USP9X	USP9X	5.52	292280	neXtProt	Q93008-1	15	3	1	2	1	0.01	Probable ubiquitin carboxyl-terminal hydrolase FAF-X isoform Iso 2
ZEP2	HIVEP2	6.5	269053	neXtProt	P31629-1	21	2	1	2	1	0.01	Transcription factor HIVEP2 isoform Iso 1
BDP1	BDP1	5.06	293885	neXtProt	A6H8Y1-1	13	7	1	5	1	0.01	Transcription factor TFIIIB component B'' homolog isoform Iso 1

## Sheet: HepG2 extract
Protein	Gene	Theoretical pI	Тheoretical MW	Database	UniProt	Score	Mass	Matches	Pep(sig)	Sequences	Seq(sig)	Amount emPAI	Protein name
H4	HIST1H4A	11.36	11367	neXtProt	P62805-1	743	11360	19	17	5	5	7.25	Histone H4 isoform Iso 1
ACTB	ACTB	5.29	41737	neXtProt	P60709-1	3266	41710	90	86	16	15	5.63	Actin, cytoplasmic 1 isoform Iso 1
CH10	HSPE1	8.89	10931	neXtProt	P61604-1	661	10925	11	11	5	5	5.54	10 kDa heat shock protein, mitochondrial isoform Iso 1
TPIS	TPI1	6.45	26669	neXtProt	P60174-1	977	26653	21	21	9	9	5.46	Triosephosphate isomerase isoform Iso 2
NDKA	NME1	5.81	17148	neXtProt	P15531-1	782	17138	18	16	7	6	5.29	Nucleoside diphosphate kinase A isoform Iso 1
G3P	GAPDH	8.57	36053	neXtProt	P04406-1	1306	36030	43	39	12	12	4.96	Glyceraldehyde-3-phosphate dehydrogenase isoform Iso 1
PDIA1	P4HB	4.76	57116.4	neXtProt	P07237-1	1305	57081	54	44	21	20	4.51	Protein disulfide-isomerase isoform Iso 1
GRP78	HSPA5	5.07	72332	neXtProt	P11021-1	3428	72288	77	74	26	26	4.49	78 kDa glucose-regulated protein isoform Iso 1
G3P	GAPDH	7.15	31548	neXtProt	P04406-2	1176	31528	40	34	13	11	4.46	Glyceraldehyde-3-phosphate dehydrogenase isoform Iso 2
TBB4B	TUBB4B	4.79	49831	neXtProt	P68371-1	1846	49799	52	44	19	17	3.9	Tubulin beta-4B chain isoform Iso 1
TBA1B	TUBA1B	4.94	50151	neXtProt	P68363-1	1910	50120	59	54	16	16	3.85	Tubulin alpha-1B chain isoform Iso 1
PPIA	PPIA	7.68	18012	neXtProt	P62937-1	637	18001	17	16	7	7	3.75	Peptidyl-prolyl cis-trans isomerase A isoform Iso 1
CH60	HSPD1	5.7	61055	neXtProt	P10809-1	4924	61016	151	131	24	22	3.66	60 kDa heat shock protein, mitochondrial isoform Iso 1
TBA1C	TUBA1C	4.96	49895.3	neXtProt	Q9BQE3-1	1869	49863	57	52	16	16	3.56	Tubulin alpha-1C chain isoform Iso 1
COF1	CFL1	8.22	18502	neXtProt	P23528-1	355	18491	18	11	7	6	3.54	Cofilin-1 isoform Iso 1
H2B1J	HIST1H2BJ	10.31	13904	neXtProt	P06899-1	493	13896	18	17	4	4	3.46	Histone H2B type 1-J isoform Iso 1
DHE3	GLUD1	7.66	61398	neXtProt	P00367-1	1395	61359	42	39	17	17	3.35	Glutamate dehydrogenase 1, mitochondrial isoform Iso 1
RLA2	RPLP2	4.38	11664	neXtProt	P05387-1	445	11658	11	10	5	5	3.34	60S acidic ribosomal protein P2 isoform Iso 1
TBB5	TUBB	4.78	49671	neXtProt	P07437-1	1788	49639	45	41	17	17	3.27	Tubulin beta chain isoform Iso 1
KPYM	PKM	7.96	57937	neXtProt	P14618-1	1474	57900	44	40	20	20	3.19	Pyruvate kinase PKM isoform M2
HSP7C	HSPA8	5.37	70898	neXtProt	P11142-1	1753	70854	46	41	22	21	2.97	Heat shock cognate 71 kDa protein isoform Iso 1
HS90B	HSP90AB1	4.97	83264	neXtProt	P08238-1	3078	83212	85	77	26	23	2.86	Heat shock protein HSP 90-beta isoform Iso 1
PPIB	PPIB	9.42	23742	neXtProt	P23284-1	726	23728	18	16	8	7	2.82	Peptidyl-prolyl cis-trans isomerase B isoform Iso 1
RSSA	RPSA	4.79	32854	neXtProt	P08865-1	702	32833	15	14	10	10	2.68	40S ribosomal protein SA isoform Iso 1
H2B2F	HIST2H2BF	10.31	13920	neXtProt	Q5QNW6-1	506	13912	18	16	4	4	2.47	Histone H2B type 2-F isoform Iso 1
H2B3B	HIST3H2BB	10.31	13908	neXtProt	Q8N257-1	677	13900	23	19	4	4	2.47	Histone H2B type 3-B isoform Iso 1
PGAM1	PGAM1	6.67	28803	neXtProt	P18669-1	310	28786	11	10	8	8	2.45	Phosphoglycerate mutase 1 isoform Iso 1
CYTB	CSTB	6.96	11139	neXtProt	P04080-1	202	11133	7	4	4	3	2.42	Cystatin-B isoform Iso 1
EF1A1	EEF1A1	9.1	50140	neXtProt	P68104-1	2135	50109	71	57	13	12	2.4	Elongation factor 1-alpha 1 isoform Iso 1
ACTN4	ACTN4	5.27	104854	neXtProt	O43707-1	1845	104788	61	55	31	29	2.36	Alpha-actinin-4 isoform Iso 1
ATPB	ATP5B	5.26	56560	neXtProt	P06576-1	1384	56525	40	35	17	15	2.36	ATP synthase subunit beta, mitochondrial isoform Iso 1
PGK1	PGK1	8.3	44614	neXtProt	P00558-1	992	44586	25	21	15	13	2.35	Phosphoglycerate kinase 1 isoform Iso 1
HS90A	HSP90AA1	4.94	84660	neXtProt	P07900-1	2351	84607	60	50	23	21	2.32	Heat shock protein HSP 90-alpha isoform Iso 1
RS3	RPS3	9.68	26688	neXtProt	P23396-1	659	26671	21	17	10	9	2.32	40S ribosomal protein S3 isoform Iso 1
TCP4	SUB1	9.6	14395	neXtProt	P53999-1	407	14386	10	9	4	4	2.32	Activated RNA polymerase II transcriptional coactivator p15 isoform Iso 1
THIO	TXN	4.82	11737	neXtProt	P10599-1	234	11730	6	6	4	4	2.2	Thioredoxin isoform Iso 1
CALR	CALR	4.29	48142	neXtProt	P27797-1	869	48112	26	23	12	10	2.07	Calreticulin isoform Iso 1
SLIRP	SLIRP	10.26	12349	neXtProt	Q9GZT3-1	194	12341	4	4	3	3	2.05	SRA stem-loop-interacting RNA-binding protein, mitochondrial isoform Iso 1
ENPL	HSP90B1	4.76	92469	neXtProt	P14625-1	1671	92411	48	43	24	21	2	Endoplasmin isoform Iso 1
IDHC	IDH1	6.53	46659	neXtProt	O75874-1	948	46630	27	23	13	12	1.94	Isocitrate dehydrogenase [NADP] cytoplasmic isoform Iso 1
DHRS2	DHRS2	9.21	29926	neXtProt	Q13268-1	1672	29908	56	47	8	8	1.93	Dehydrogenase/reductase SDR family member 2, mitochondrial isoform Iso 1
LDHA	LDHA	8.44	36689	neXtProt	P00338-1	752	36665	22	21	11	10	1.93	L-lactate dehydrogenase A chain isoform Iso 1
AK1C1	AKR1C1	8.02	36788	neXtProt	Q04828-1	929	36765	43	35	11	8	1.92	Aldo-keto reductase family 1 member C1 isoform Iso 1
ENOA	ENO1	7.01	47169	neXtProt	P06733-1	3988	47139	108	99	13	12	1.91	Alpha-enolase isoform alpha-enolase
NDKB	NME2	9.06	30137	neXtProt	P22392-2	468	30118	14	13	6	6	1.9	Nucleoside diphosphate kinase B isoform Iso 3
CLIC1	CLIC1	5.09	26923	neXtProt	O00299-1	318	26906	13	9	9	8	1.88	Chloride intracellular channel protein 1 isoform Iso 1
ROA2	HNRNPA2B1	8.97	37429	neXtProt	P22626-1	921	37407	21	21	8	8	1.87	Heterogeneous nuclear ribonucleoproteins A2/B1 isoform B1
UGDH	UGDH	6.73	55024	neXtProt	O60701-1	983	54989	27	26	16	15	1.86	UDP-glucose 6-dehydrogenase isoform Iso 1
CALM	CALM2	4.09	16837	neXtProt	P62158-1	343	16827	7	7	3	3	1.81	Calmodulin isoform Iso 1
GBLP	GNB2L1	7.6	35076	neXtProt	P63244-1	544	35055	15	12	10	9	1.77	Guanine nucleotide-binding protein subunit beta-2-like 1 isoform Iso 1
H2AZ	H2AFZ	10.58	13553	neXtProt	P0C0S5-1	244	13545	9	8	5	4	1.77	Histone H2A.Z isoform Iso 1
EF1A3	EEF1A1P5	9.15	50185	neXtProt	Q5VTE0-1	2173	50153	62	56	11	11	1.73	Putative elongation factor 1-alpha-like 3 isoform Iso 1
GDIB	GDI2	6.1	50663	neXtProt	P50395-1	593	50631	17	14	13	10	1.71	Rab GDP dissociation inhibitor beta isoform Iso 1
H2B1K	HIST1H2BK	10.31	13890	neXtProt	O60814-1	653	13882	22	18	4	4	1.71	Histone H2B type 1-K isoform Iso 1
H2A2C	HIST2H2AC	10.9	13988	neXtProt	Q16777-1	208	13980	8	8	4	4	1.69	Histone H2A type 2-C isoform Iso 1
RL12	RPL12	9.48	17818	neXtProt	P30050-1	485	17808	9	8	5	4	1.68	60S ribosomal protein L12 isoform Iso 1
H2A1	HIST1H2AG	10.9	14091	neXtProt	P0C0S8-1	244	14083	12	8	5	4	1.67	Histone H2A type 1 isoform Iso 1
H2A2A	HIST2H2AA3	10.9	14095	neXtProt	Q6FI13-1	277	14087	10	8	5	3	1.67	Histone H2A type 2-A isoform Iso 1
HSP71	HSPA1A	5.47	70052	neXtProt	P0DMV8-1	1084	70009	28	25	17	16	1.67	Heat shock 70 kDa protein 1A isoform Iso 1
AK1C3	AKR1C3	8.06	36853	neXtProt	P42330-1	546	36830	16	16	7	7	1.64	Aldo-keto reductase family 1 member C3 isoform Iso 1
PRDX1	PRDX1	8.27	22110	neXtProt	Q06830-1	392	22096	10	10	5	5	1.61	Peroxiredoxin-1 isoform Iso 1
RS12	RPS12	6.81	14514	neXtProt	P25398-1	151	14505	8	4	4	4	1.59	40S ribosomal protein S12 isoform Iso 1
PROF1	PFN1	8.44	15054	neXtProt	P07737-1	239	15045	6	6	4	4	1.51	Profilin-1 isoform Iso 1
MDHM	MDH2	8.92	35503	neXtProt	P40926-1	503	35481	16	16	8	8	1.48	Malate dehydrogenase, mitochondrial isoform Iso 1
PA2G4	PA2G4	6.13	43786	neXtProt	Q9UQ80-1	314	43759	17	15	9	9	1.47	Proliferation-associated protein 2G4 isoform Iso 1
ETFB	ETFB	8.25	27843	neXtProt	P38117-1	255	27826	8	8	7	7	1.44	Electron transfer flavoprotein subunit beta isoform Iso 1
PARK7	PARK7	6.32	19891	neXtProt	Q99497-1	398	19878	7	7	3	3	1.42	Protein deglycase DJ-1 isoform Iso 1
SODC	SOD1	5.7	15935	neXtProt	P00441-1	230	15926	6	6	2	2	1.4	Superoxide dismutase [Cu-Zn] isoform Iso 1
EF1G	EEF1G	6.25	50119	neXtProt	P26641-1	664	50087	18	15	9	8	1.37	Elongation factor 1-gamma isoform Iso 1
P5CR1	PYCR1	7.18	33360	neXtProt	P32322-1	412	33340	10	10	7	7	1.36	Pyrroline-5-carboxylate reductase 1, mitochondrial isoform Iso 1
PRDX6	PRDX6	6	25034	neXtProt	P30041-1	400	25019	14	11	8	6	1.34	Peroxiredoxin-6 isoform Iso 1
MYL6	MYL6	4.56	16930	neXtProt	P60660-1	169	16919	5	4	4	4	1.29	Myosin light polypeptide 6 isoform Non-muscle
DARS	DARS	6.11	57136	neXtProt	P14868-1	474	57100	13	13	11	11	1.28	Aspartate--tRNA ligase, cytoplasmic isoform Iso 1
PDIA6	PDIA6	4.95	48121	neXtProt	Q15084-1	839	48091	17	16	9	9	1.28	Protein disulfide-isomerase A6 isoform Iso 1
ALDOA	ALDOA	8.3	39420	neXtProt	P04075-1	581	39395	17	14	7	6	1.27	Fructose-bisphosphate aldolase A isoform Iso 1
RL30	RPL30	9.65	12784	neXtProt	P62888-1	238	12776	7	6	4	3	1.24	60S ribosomal protein L30 isoform Iso 1
RL9	RPL9	9.96	21863	neXtProt	P32969-1	182	21850	9	8	5	4	1.24	60S ribosomal protein L9 isoform Iso 1
ANXA4	ANXA4	5.83	35882	neXtProt	P09525-1	407	35860	12	10	9	8	1.22	Annexin A4 isoform Iso 1
TBB2A	TUBB2A	4.78	49907	neXtProt	Q13885-1	1063	49875	29	24	13	10	1.21	Tubulin beta-2A chain isoform Iso 1
MDHC	MDH1	6.91	36426	neXtProt	P40925-1	352	36403	10	9	6	6	1.2	Malate dehydrogenase, cytoplasmic isoform Iso 1
ATPA	ATP5A1	9.16	59750	neXtProt	P25705-1	1341	59714	29	27	12	12	1.19	ATP synthase subunit alpha, mitochondrial isoform Iso 1
HNRPC	HNRNPC	4.94	32338	neXtProt	P07910-2	363	32318	10	9	7	7	1.17	Heterogeneous nuclear ribonucleoproteins C1/C2 isoform C1
RS20	RPS20	9.95	13372	neXtProt	P60866-1	70	13364	4	4	2	2	1.17	40S ribosomal protein S20 isoform Iso 1
TERA	VCP	5.14	89321	neXtProt	P55072-1	816	89266	23	22	17	16	1.16	Transitional endoplasmic reticulum ATPase isoform Iso 1
EMAL4	EML4	5.96	108916	neXtProt	Q9HC35-1	851	108848	29	27	18	18	1.15	Echinoderm microtubule-associated protein-like 4 isoform Iso 1
PSA7	PSMA7	8.6	27886	neXtProt	O14818-1	260	27870	10	7	7	5	1.15	Proteasome subunit alpha type-7 isoform Iso 1
ADT2	SLC25A5	9.71	32852	neXtProt	P05141-1	295	32831	13	10	7	7	1.14	ADP/ATP translocase 2 isoform Iso 1
CALU	CALU	4.47	38051	neXtProt	O43852-3	282	38027	11	9	8	6	1.12	Calumenin isoform Iso 3
TPM4	TPM4	4.67	28522	neXtProt	P67936-1	348	28504	7	7	6	6	1.11	Tropomyosin alpha-4 chain isoform Iso 1
TPM3	TPM3	4.75	29033	neXtProt	P06753-2	397	29015	10	9	6	6	1.09	Tropomyosin alpha-3 chain isoform Iso 2
TERA	VCP	5.14	89321	neXtProt	P55072-1	892	89266	22	22	18	18	1.08	Transitional endoplasmic reticulum ATPase isoform Iso 1
1433E	YWHAE	4.63	29173.9	neXtProt	P62258-1	294	29155	11	9	7	6	1.08	14-3-3 protein epsilon isoform Iso 1
ROA3	HNRNPA3	9.1	39594	neXtProt	P51991-1	397	39571	14	12	7	7	1.07	Heterogeneous nuclear ribonucleoprotein A3 isoform Iso 1
RLA0	RPLP0	5.7	34273	neXtProt	P05388-1	348	34252	12	10	7	6	1.07	60S acidic ribosomal protein P0 isoform Iso 1
TCPG	CCT3	6.1	60533.9	neXtProt	P49368-1	468	60495	18	15	13	12	1.05	T-complex protein 1 subunit gamma isoform Iso 1
TBA8	TUBA8	4.94	50093	neXtProt	Q9NY65-1	750	50062	23	21	8	8	1.05	Tubulin alpha-8 chain isoform Iso 1
RS27L	RPS27L	9.57	9477	neXtProt	Q71UM5-1	89	9471	2	2	2	2	1.04	40S ribosomal protein S27-like isoform Iso 1
TBB3	TUBB3	4.83	50433	neXtProt	Q13509-1	1301	50400	37	27	12	9	1.04	Tubulin beta-3 chain isoform Iso 1
LEG1	LGALS1	5.3	14715	neXtProt	P09382-1	158	14706	6	5	2	2	1.03	Galectin-1 isoform Iso 1
AATC	AATC	6.53	46248	neXtProt	P17174-1	361	46219	13	11	8	8	1.02	Aspartate aminotransferase, cytoplasmic isoform Iso 1
RS14	RPS14	10.14	14839	neXtProt	P62244-1	130	14830	3	3	3	3	1.01	40S ribosomal protein S15a isoform Iso 1
EF2	EEF2	6.41	95338	neXtProt	P13639-1	1024	95277	44	32	17	16	0.99	Elongation factor 2 isoform Iso 1
PUR6	PAICS	6.94	47079	neXtProt	P22234-1	411	47049	11	10	10	9	0.99	Multifunctional protein ADE2 isoform Iso 1
RS17	RPS17	9.85	15550	neXtProt	P08708-1	153	15540	4	3	3	2	0.96	40S ribosomal protein S17 isoform Iso 1
LMNA	LMNA	6.4	65134	neXtProt	P02545-2	639	65096	17	13	12	11	0.95	Prelamin-A/C isoform C
PEBP1	PEBP1	7.01	21056	neXtProt	P30086-1	319	21044	5	5	3	3	0.95	Phosphatidylethanolamine-binding protein 1 isoform Iso 1
SRP09	SRP9	7.76	10111	neXtProt	P49458-1	96	10105	2	2	2	2	0.95	Signal recognition particle 9 kDa protein isoform Iso 1
QCR2	UQCRC2	8.74	48443	neXtProt	P22695-1	442	48413	9	9	8	8	0.95	Cytochrome b-c1 complex subunit 2, mitochondrial isoform Iso 1
S100P	S100P	4.75	10400	neXtProt	P25815-1	107	10393	4	4	2	2	0.92	Protein S100-P isoform Iso 1
PRDX2	PRDX2	5.66	21891	neXtProt	P32119-1	136	21878	8	5	5	4	0.91	Peroxiredoxin-2 isoform Iso 1
RS19	RPS19	10.31	16060	neXtProt	P39019-1	119	16051	5	4	3	3	0.91	40S ribosomal protein S19 isoform Iso 1
GLYM	SHMT2	8.76	55993	neXtProt	P34897-1	573	55958	16	15	10	9	0.91	Serine hydroxymethyltransferase, mitochondrial isoform Iso 1
PRDX5	PRDX5	8.93	22086	neXtProt	P30044-1	177	22073	6	5	4	4	0.89	Peroxiredoxin-5, mitochondrial isoform Mitochondrial
IF2B1	IGF2BP1	9.26	63480	neXtProt	Q9NZI8-1	489	63441	16	13	11	11	0.87	Insulin-like growth factor 2 mRNA-binding protein 1 isoform Iso 1
IF4A2	EIF4A2	5.33	46402	neXtProt	Q14240-1	400	46373	10	10	6	6	0.86	Eukaryotic initiation factor 4A-II isoform Iso 1
IF5A1	EIF5A	5.07	16832	neXtProt	P63241-1	46	16821	4	3	3	2	0.86	Eukaryotic translation initiation factor 5A-1 isoform Iso 1
LPPRC	LRPPRC	5.81	157905	neXtProt	P42704-1	1274	157805	36	32	25	24	0.86	Leucine-rich PPR motif-containing protein, mitochondrial isoform Iso 1
PSME1	PSME1	5.78	28723	neXtProt	Q06323-1	249	28705	8	5	5	4	0.86	Proteasome activator complex subunit 1 isoform Iso 1
THIC	ACAT2	6.46	41350	neXtProt	Q9BWD1-1	331	41324	7	7	5	5	0.84	Acetyl-CoA acetyltransferase, cytosolic isoform Iso 1
GDIR1	ARHGDIA	5.03	23207	neXtProt	P52565-1	172	23193	4	4	3	3	0.84	Rho GDP-dissociation inhibitor 1 isoform Iso 1
ATPO	ATP5O	9.97	23277	neXtProt	P48047-1	121	23263	4	4	3	3	0.83	ATP synthase subunit O, mitochondrial isoform Iso 1
STMN1	STMN1	5.75	17302	neXtProt	P16949-1	76	17292	3	3	2	2	0.83	Stathmin isoform Iso 1
ATP5L	ATP5L	9.65	11428	neXtProt	O75964-1	74	11421	2	2	2	2	0.82	ATP synthase subunit g, mitochondrial isoform Iso 1
DDX17	DDX17	8.82	72371	neXtProt	Q92841-1	562	72326	16	14	12	11	0.82	Probable ATP-dependent RNA helicase DDX17 isoform Iso 2
TCPA	TCP1	5.8	60343	neXtProt	P17987-1	394	60306	14	12	11	9	0.82	T-complex protein 1 subunit alpha isoform Iso 1
YBOX1	YBX1	9.87	35924	neXtProt	P67809-1	396	35903	7	7	5	5	0.82	Nuclease-sensitive element-binding protein 1 isoform Iso 1
BASI	BSG	5.39	42200	neXtProt	P35613-1	364	42174	7	7	5	5	0.81	Basigin isoform Iso 1
HNRPK	HNRNPK	5.38	48562	neXtProt	P61978-3	521	48532	13	12	7	7	0.81	Heterogeneous nuclear ribonucleoprotein K isoform Iso 3
PDIA4	PDIA4	4.96	72932	neXtProt	P13667-1	800	72887	22	18	14	11	0.81	Protein disulfide-isomerase A4 isoform Iso 1
RS3A	RPS3A	9.75	29944	neXtProt	P61247-1	230	29926	8	7	4	3	0.81	40S ribosomal protein S3a isoform Iso 1
RS8	RPS8	10.32	24205	neXtProt	P62241-1	129	24190	6	4	4	4	0.8	40S ribosomal protein S8 isoform Iso 1
TKT	TKT	7.58	67878	neXtProt	P29401-1	418	67835	14	12	9	8	0.8	Transketolase isoform Iso 1
VILI	VIL1	5.99	92695	neXtProt	P09327-1	529	92637	18	15	13	12	0.8	Villin-1 isoform Iso 1
CALU	CALU	4.41	37134	neXtProt	O43852-2	228	37111	6	6	5	5	0.79	Calumenin isoform Iso 2
DPYL2	DPYSL2	5.95	62293	neXtProt	Q16555-1	392	62255	11	10	10	9	0.79	Dihydropyrimidinase-related protein 2 isoform Iso 1
ROA3	HNRNPA3	8.46	37029	neXtProt	P51991-2	347	37006	9	9	6	6	0.79	Heterogeneous nuclear ribonucleoprotein A3 isoform Iso 2
RAN	RAN	7.01	24423	neXtProt	P62826-1	232	24408	9	8	5	4	0.79	GTP-binding nuclear protein Ran isoform Iso 1
RS27A	RPS27A	9.68	17964.9	neXtProt	P62979-1	186	17953	5	4	3	3	0.79	Ubiquitin-40S ribosomal protein S27a isoform Iso 1
EFTU	TUFM	7.26	49541	neXtProt	P49411-1	490	49510	15	12	9	6	0.79	Elongation factor Tu, mitochondrial isoform Iso 1
VDAC1	VDAC1	8.62	30772	neXtProt	P21796-1	269	30754	7	7	4	4	0.79	Voltage-dependent anion-selective channel protein 1 isoform Iso 1
C1QBP	C1QBP	4.74	31362	neXtProt	Q07021-1	355	31343	10	8	5	4	0.77	Complement component 1 Q subcomponent-binding protein, mitochondrial isoform Iso 1
EF1B	EEF1B2	4.5	24764	neXtProt	P24534-1	154	24748	5	5	4	4	0.77	Elongation factor 1-beta isoform Iso 1
FKB1A	FKBP1A	7.89	11951	neXtProt	P62942-1	84	11943	2	2	2	2	0.77	Peptidyl-prolyl cis-trans isomerase FKBP1A isoform Iso 1
PHS	PCBD1	6.28	11999	neXtProt	P61457-1	85	11992	3	2	3	2	0.77	Pterin-4-alpha-carbinolamine dehydratase isoform Iso 1
RS11	RPS11	10.31	18430	neXtProt	P62280-1	73	18419	4	3	3	2	0.77	40S ribosomal protein S11 isoform Iso 1
SPTB2	SPTBN1	5.39	274609	neXtProt	Q01082-1	1610	274439	49	44	44	39	0.77	Spectrin beta chain, non-erythrocytic 1 isoform Long
TALDO	TALDO1	6.36	37540	neXtProt	P37837-1	249	37516	6	6	5	5	0.77	Transaldolase isoform Iso 1
TCPB	CCT2	6.01	57488	neXtProt	P78371-1	324	57452	14	10	10	8	0.76	T-complex protein 1 subunit beta isoform Iso 1
CATD	CTSD	6.1	44552	neXtProt	P07339-1	344	44524	13	12	7	7	0.76	Cathepsin D isoform Iso 1
CISD1	CISD1	9.2	12199	neXtProt	Q9NZ45-1	49	12191	2	2	2	2	0.75	CDGSH iron-sulfur domain-containing protein 1 isoform Iso 1
ELOC	TCEB1	4.74	12473	neXtProt	Q15369-1	43	12465	2	2	2	2	0.74	Transcription elongation factor B polypeptide 1 isoform Iso 1
NPM	NPM1	4.64	32575	neXtProt	P06748-1	222	32555	9	6	3	3	0.73	Nucleophosmin isoform Iso 1
IPYR	PPA1	5.54	32660	neXtProt	Q15181-1	163	32639	5	5	4	4	0.73	Inorganic pyrophosphatase isoform Iso 1
IF4A1	EIF4A1	5.32	46154	neXtProt	P60842-1	410	46125	13	10	5	5	0.72	Eukaryotic initiation factor 4A-I isoform Iso 1
FAS	FASN	6.01	273427	neXtProt	P49327-1	2103	273254	57	50	36	34	0.71	Fatty acid synthase isoform Iso 1
FBX2	FBXO2	4.29	33328	neXtProt	Q9UK22-1	169	33307	6	6	4	4	0.71	F-box only protein 2 isoform Iso 1
TBCA	TBCA	5.25	12854	neXtProt	O75347-1	55	12847	2	2	2	2	0.71	Tubulin-specific chaperone A isoform Iso 1
ACTN1	ACTN1	5.25	103058	neXtProt	P12814-1	683	102993	29	22	17	13	0.7	Alpha-actinin-1 isoform Iso 1
ERO1A	ERO1L	5.48	54393	neXtProt	Q96HE7-1	360	54358	9	8	8	8	0.7	ERO1-like protein alpha isoform Iso 1
HNRPC	HNRNPC	4.95	33670	neXtProt	P07910-1	415	33650	10	9	5	5	0.7	Heterogeneous nuclear ribonucleoproteins C1/C2 isoform C2
RS26L	RPS26P11	10.55	13002	neXtProt	Q5JNZ5-1	49	12994	2	2	2	2	0.7	Putative 40S ribosomal protein S26-like 1 isoform Iso 1
ST2A1	SULT2A1	5.69	33780	neXtProt	Q06520-1	263	33758	7	6	6	5	0.7	Bile salt sulfotransferase isoform Iso 1
SAHH	AHCY	5.92	47716	neXtProt	P23526-1	434	47685	15	14	7	6	0.69	Adenosylhomocysteinase isoform Iso 1
ANXA4	ANXA4	5.76	27062	neXtProt	P09525-2	249	27046	6	5	5	4	0.69	Annexin A4 isoform Iso 2
EST1	CES1	6.15	62521	neXtProt	P23141-1	266	62481	12	9	9	7	0.68	Liver carboxylesterase 1 isoform Iso 1
COX20	COX20	9	13291	neXtProt	Q5RI15-1	130	13283	2	2	1	1	0.68	Cytochrome c oxidase protein 20 homolog isoform Iso 1
GSTO1	GSTO1	6.24	27565	neXtProt	P78417-1	186	27548	5	5	4	4	0.68	Glutathione S-transferase omega-1 isoform Iso 1
PSA6	PSMA6	6.34	27399	neXtProt	P60900-1	195	27382	5	5	4	4	0.68	Proteasome subunit alpha type-6 isoform Iso 1
ARF3	ARF3	6.84	20600	neXtProt	P61204-1	173	20588	7	5	3	3	0.67	ADP-ribosylation factor 3 isoform Iso 1
TCPG	CCT3	6.1	56431	neXtProt	P49368-2	483	56395	21	13	12	8	0.67	T-complex protein 1 subunit gamma isoform Iso 2
HNRPR	HNRNPR	8.23	70943	neXtProt	O43390-1	522	70899	15	13	10	8	0.67	Heterogeneous nuclear ribonucleoprotein R isoform Iso 1
LRC59	LRRC59	9.61	34930	neXtProt	Q96AG4-1	131	34909	7	5	6	5	0.67	Leucine-rich repeat-containing protein 59 isoform Iso 1
MANF	MANF	8.94	20700	neXtProt	P55145-1	86	20687	5	3	3	2	0.67	Mesencephalic astrocyte-derived neurotrophic factor isoform Iso 1
NDUA5	NDUFA5	5.75	13458	neXtProt	Q16718-1	135	13450	2	2	1	1	0.67	NADH dehydrogenase [ubiquinone] 1 alpha subcomplex subunit 5 isoform Iso 1
1433T	YWHAQ	4.68	27764.2	neXtProt	P27348-1	345	27747	7	6	5	4	0.67	14-3-3 protein theta isoform Iso 1
1433Z	YWHAZ	4.73	27745	neXtProt	P63104-1	257	27728	8	7	4	4	0.67	14-3-3 protein zeta/delta isoform Iso 1
CBX3	CBX3	5.23	20811	neXtProt	Q13185-1	81	20798	3	3	2	2	0.66	Chromobox protein homolog 3 isoform Iso 1
COX5B	COX5B	9.07	13695	neXtProt	P10606-1	81	13687	2	2	2	2	0.66	Cytochrome c oxidase subunit 5B, mitochondrial isoform Iso 1
SERA	PHGDH	6.29	56650	neXtProt	O43175-1	464	56614	9	8	7	6	0.66	D-3-phosphoglycerate dehydrogenase isoform Iso 1
USMG5	USMG5	9.78	6457	neXtProt	Q96IX5-1	106	6453	1	1	1	1	0.66	Up-regulated during skeletal muscle growth protein 5 isoform Iso 1
AN32A	ANP32A	3.98	28585	neXtProt	P39687-1	132	28568	5	4	5	4	0.65	Acidic leucine-rich nuclear phosphoprotein 32 family member A isoform Iso 1
GPT2	GPT2	7.85	57904	neXtProt	Q8TD30-1	346	57866	9	8	8	7	0.65	Alanine aminotransferase 2 isoform Iso 1
ILF2	ILF2	5.19	43062	neXtProt	Q12905-1	345	43035	8	8	5	5	0.65	Interleukin enhancer-binding factor 2 isoform Iso 1
TRAP1	TRAP1	8.3	80110	neXtProt	Q12931-1	685	80060	14	14	11	11	0.65	Heat shock protein 75 kDa, mitochondrial isoform Iso 1
ANXA5	ANXA5	4.93	35936	neXtProt	P08758-1	164	35914	10	8	6	5	0.64	Annexin A5 isoform Iso 1
IDHP	IDH2	8.88	50909	neXtProt	P48735-1	343	50877	12	8	8	6	0.64	Isocitrate dehydrogenase [NADP], mitochondrial isoform Iso 1
RM12	MRPL12	9.05	21348	neXtProt	P52815-1	87	21335	5	4	3	3	0.64	39S ribosomal protein L12, mitochondrial isoform Iso 1
RAC1	RAC1	8.77	21450	neXtProt	P63000-1	94	21436	3	3	3	3	0.64	Ras-related C3 botulinum toxin substrate 1 isoform A
AK1C2	AKR1C2	7.13	36735	neXtProt	P52895-1	183	36712	8	7	4	3	0.63	Aldo-keto reductase family 1 member C2 isoform Iso 1
RS30	FAU	12.15	6647	neXtProt	P62861-1	29	6644	1	1	1	1	0.63	40S ribosomal protein S30 isoform Iso 1
NH2L1	NHP2L1	8.72	14173	neXtProt	P55769-1	88	14165	3	3	2	2	0.63	NHP2-like protein 1 isoform Iso 1
PGRC1	PGRMC1	4.54	21671	neXtProt	O00264-1	132	21658	3	3	3	3	0.63	Membrane-associated progesterone receptor component 1 isoform Iso 1
RS29	RPS29	10.16	6676	neXtProt	P62273-1	42	6672	1	1	1	1	0.63	40S ribosomal protein S29 isoform Iso 1
CALU	CALU	4.47	37198	neXtProt	O43852-1	138	37084	7	7	5	5	0.62	Calumenin isoform Iso 1
TCPE	CCT5	5.44	59671	neXtProt	P48643-1	245	59633	10	8	7	5	0.62	T-complex protein 1 subunit epsilon isoform Iso 1
PSA1	PSMA1	6.15	29555	neXtProt	P25786-1	62	29537	5	4	4	3	0.62	Proteasome subunit alpha type-1 isoform Short
SRPRB	SRPRB	9.17	29702	neXtProt	Q9Y5M8-1	154	29684	4	4	3	3	0.62	Signal recognition particle receptor subunit beta isoform Iso 1
FETA	AFP	5.48	68677	neXtProt	P02771-1	497	68633	10	10	8	8	0.61	Alpha-fetoprotein isoform Iso 1
PCBP1	PCBP1	6.66	37497	neXtProt	Q15365-1	315	37474	7	7	5	5	0.61	Poly(rC)-binding protein 1 isoform Iso 1
PHB	PHB	5.57	29804	neXtProt	P35232-1	250	29786	7	6	5	4	0.61	Prohibitin isoform Iso 1
RAB1B	RAB1B	5.55	22171	neXtProt	Q9H0U4-1	109	22157	4	3	3	3	0.61	Ras-related protein Rab-1B isoform Iso 1
TPD54	TPD52L2	5.26	22237	neXtProt	O43399-1	172	22224	3	3	3	3	0.61	Tumor protein D54 isoform Iso 1
NUCL	NCL	4.6	76614	neXtProt	P19338-1	855	76568	25	19	11	9	0.6	Nucleolin isoform Iso 1
RAB10	RAB10	8.58	22540	neXtProt	P61026-1	116	22527	4	4	3	3	0.6	Ras-related protein Rab-10 isoform Iso 1
RAB1A	RAB1A	5.93	22677	neXtProt	P62820-1	149	22663	5	4	4	3	0.6	Ras-related protein Rab-1A isoform Iso 1
RL22	RPL22	9.21	14786	neXtProt	P35268-1	164	14778	2	2	2	2	0.6	60S ribosomal protein L22 isoform Iso 1
APMAP	APMAP	5.82	46480	neXtProt	Q9HDC9-1	230	46451	9	7	7	6	0.59	Adipocyte plasma membrane-associated protein isoform Iso 1
ROA1	HNRNPA1	9.17	38746	neXtProt	P09651-1	417	38723	12	10	4	3	0.59	Heterogeneous nuclear ribonucleoprotein A1 isoform A1-B
RL23	RPL23	10.51	14865	neXtProt	P62829-1	90	14856	3	3	2	2	0.59	60S ribosomal protein L23 isoform Iso 1
ACSL4	ACSL4	8.66	79188	neXtProt	O60488-1	509	79137	14	11	10	8	0.58	Long-chain-fatty-acid--CoA ligase 4 isoform Long
EF1D	EEF1D	4.9	31121	neXtProt	P29692-1	357	31103	6	5	4	3	0.58	Elongation factor 1-delta isoform Iso 1
H3C	H3F3C	11.11	15214	neXtProt	Q6NXT2-1	89	15204	3	3	2	2	0.58	Histone H3.3C isoform Iso 1
NDUB4	NDUFB4	9.85	15208	neXtProt	O95168-1	60	15199	2	2	2	2	0.58	NADH dehydrogenase [ubiquinone] 1 beta subcomplex subunit 4 isoform Iso 1
RTCB	RTCB	6.77	55210	neXtProt	Q9Y3I0-1	325	55175	9	7	7	6	0.58	tRNA-splicing ligase RtcB homolog isoform Iso 1
CYB5	CYB5A	4.86	15330	neXtProt	P00167-1	100	15321	3	2	3	2	0.57	Cytochrome b5 isoform Iso 1
RAB5C	RAB5C	8.64	23482	neXtProt	P51148-1	84	23468	4	3	4	3	0.57	Ras-related protein Rab-5C isoform Iso 1
RAB7A	RAB7A	6.39	23489	neXtProt	P51149-1	129	23475	5	3	4	3	0.57	Ras-related protein Rab-7a isoform Iso 1
QCR9	UQCR10	9.45	7308	neXtProt	Q9UDW1-1	24	7304	1	1	1	1	0.57	Cytochrome b-c1 complex subunit 9 isoform Iso 1
GRP75	HSPA9	5.87	73680	neXtProt	P38646-1	541	73635	13	11	10	9	0.56	Stress-70 protein, mitochondrial isoform Iso 1
PDIA3	PDIA3	5.98	56782	neXtProt	P30101-1	579	56747	12	12	7	7	0.56	Protein disulfide-isomerase A3 isoform Iso 1
LMNA	LMNA	6.57	74139	neXtProt	P02545-1	764	74095	17	15	10	8	0.55	Prelamin-A/C isoform A
XRCC5	XRCC5	5.55	82704.5	neXtProt	P13010-1	458	82652	12	12	9	9	0.55	X-ray repair cross-complementing protein 5 isoform Iso 1
ASGR1	ASGR1	5.28	33186	neXtProt	P07306-1	169	33165	4	4	3	3	0.54	Asialoglycoprotein receptor 1 isoform H1a
DHAK	DAK	7.12	58947	neXtProt	Q3LXA3-1	147	58910	9	7	7	5	0.54	Triokinase/FMN cyclase isoform Iso 1
PHB2	PHB2	9.83	33296	neXtProt	Q99623-1	265	33276	9	6	5	4	0.54	Prohibitin-2 isoform Iso 1
RRBP1	RRBP1	8.69	152472	neXtProt	Q9P2E9-1	1048	152381	23	21	16	15	0.54	Ribosome-binding protein 1 isoform Iso 3
ADT3	SLC25A6	9.76	32866	neXtProt	P12236-1	299	32845	9	7	5	4	0.54	ADP/ATP translocase 3 isoform Iso 1
VAT1	VAT1	5.88	41920	neXtProt	Q99536-1	433	41893	7	7	5	5	0.54	Synaptic vesicle membrane protein VAT-1 homolog isoform Iso 1
KAD4	AK4	8.47	25268	neXtProt	P27144-1	72	25252	5	3	4	3	0.53	Adenylate kinase 4, mitochondrial isoform Iso 1
TCPH	CCT7	7.55	59842	neXtProt	Q99832-1	320	59329	9	7	8	6	0.53	T-complex protein 1 subunit eta isoform Iso 1
TCPQ	CCT8	5.41	59620	neXtProt	P50990-1	395	59583	10	8	8	7	0.53	T-complex protein 1 subunit theta isoform Iso 1
CYB5B	CYB5B	4.88	16332	neXtProt	O43169-1	47	16322	2	2	2	2	0.53	Cytochrome b5 type B isoform Iso 1
FKBP3	FKBP3	9.29	25176	neXtProt	Q00688-1	113	25161	3	3	1	1	0.53	Peptidyl-prolyl cis-trans isomerase FKBP3 isoform Iso 1
GMDS	GMDS	6.87	41949	neXtProt	O60547-1	210	41923	5	5	5	5	0.53	GDP-mannose 4,6 dehydratase isoform Iso 1
HMGB1	HMGB1	5.6	24893	neXtProt	P09429-1	95	24878	3	3	2	2	0.53	High mobility group protein B1 isoform Iso 1
RS16	RPS16	10.21	16445	neXtProt	P62249-1	83	16435	2	2	2	2	0.53	40S ribosomal protein S16 isoform Iso 1
SET	SET	4.23	33489	neXtProt	Q01105-1	139	33469	4	4	4	4	0.53	Protein SET isoform Iso 1
TMED7	TMED7	6.43	25172	neXtProt	Q9Y3B3-1	123	25156	3	3	2	2	0.53	Transmembrane emp24 domain-containing protein 7 isoform Iso 1
P5CS	ALDH18A1	6.66	87302	neXtProt	P54886-1	363	87248	14	13	10	10	0.52	Delta-1-pyrroline-5-carboxylate synthase isoform Long
ATP5I	ATP5I	9.34	7933	neXtProt	P56385-1	54	7928	2	1	2	1	0.52	ATP synthase subunit e, mitochondrial isoform Iso 1
CLH1	CLTC	5.48	191615	neXtProt	Q00610-1	876	191493	26	23	22	20	0.52	Clathrin heavy chain 1 isoform Iso 1
RS28	RPS28	10.7	7841	neXtProt	P62857-1	67	7836	1	1	1	1	0.52	40S ribosomal protein S28 isoform Iso 1
AL4A1	ALDH4A1	8.25	61719	neXtProt	P30038-1	488	61681	10	10	6	6	0.51	Delta-1-pyrroline-5-carboxylate dehydrogenase, mitochondrial isoform Iso 1
DCXR	DCXR	8.33	25913	neXtProt	Q7Z4W1-1	214	25897	4	4	3	3	0.51	L-xylulose reductase isoform Iso 1
DHPR	QDPR	6.9	25789	neXtProt	P09417-1	171	25773	3	3	2	2	0.51	Dihydropteridine reductase isoform Iso 1
QCR1	UQCRC1	5.94	52645	neXtProt	P31930-1	299	52612	9	6	6	4	0.51	Cytochrome b-c1 complex subunit 1, mitochondrial isoform Iso 1
KAD2	AK2	7.67	26477	neXtProt	P54819-1	148	26461	4	3	3	2	0.5	Adenylate kinase 2, mitochondrial isoform Iso 1
PP2AA	PPP2CA	5.3	35594	neXtProt	P67775-1	244	35571	4	4	3	3	0.5	Serine/threonine-protein phosphatase 2A catalytic subunit alpha isoform isoform Iso 1
PSB1	PSMB1	8.27	26489	neXtProt	P20618-1	156	26472	4	3	4	3	0.5	Proteasome subunit beta type-1 isoform Iso 1
ECH1	ECH1	8.16	35816	neXtProt	Q13011-1	284	35793	5	5	4	4	0.49	Delta(3,5)-Delta(2,4)-dienoyl-CoA isomerase, mitochondrial isoform Iso 1
ELAV1	ELAVL1	9.23	36091	neXtProt	Q15717-1	195	36069	4	4	4	4	0.49	ELAV-like protein 1 isoform Iso 1
G6PI	GPI	8.42	63147	neXtProt	P06744-1	255	63107	9	8	7	7	0.49	Glucose-6-phosphate isomerase isoform Iso 1
HDGF	HDGF	4.7	26788	neXtProt	P51858-1	115	26772	4	3	3	3	0.49	Hepatoma-derived growth factor isoform Iso 1
SFXN1	SFXN1	9.22	35619	neXtProt	Q9H9B4-1	171	35596	5	5	4	4	0.49	Sideroflexin-1 isoform Iso 1
GTR1	SLC2A1	8.93	54083	neXtProt	P11166-1	437	54049	7	7	3	3	0.49	Solute carrier family 2, facilitated glucose transporter member 1 isoform Iso 1
AL1A1	ALDH1A1	6.3	54861	neXtProt	P00352-1	125	54827	8	6	7	6	0.48	Retinal dehydrogenase 1 isoform Iso 1
AL7A1	ALDH7A1	6.44	55366	neXtProt	P49419-2	290	55331	12	8	10	6	0.48	Alpha-aminoadipic semialdehyde dehydrogenase isoform Iso 2
PUR9	ATIC	6.27	64616	neXtProt	P31939-1	469	64575	11	9	9	7	0.48	Bifunctional purine biosynthesis protein PURH isoform Iso 1
DARS	DARS	5.47	45771	neXtProt	P14868-2	219	45742	8	5	7	5	0.48	Aspartate--tRNA ligase, cytoplasmic isoform Iso 2
PSME2	PSME2	5.54	27401	neXtProt	Q9UL46-1	199	27384	5	4	4	3	0.48	Proteasome activator complex subunit 2 isoform Iso 1
SND1	SND1	6.74	101997	neXtProt	Q7KZF4-1	561	101934	17	13	11	8	0.48	Staphylococcal nuclease domain-containing protein 1 isoform Iso 1
UBC9	UBE2I	8.87	18006	neXtProt	P63279-1	115	17995	3	2	3	2	0.48	SUMO-conjugating enzyme UBC9 isoform Iso 1
ACON	ACO2	7.36	85425	neXtProt	Q99798-1	339	85372	9	9	7	7	0.47	Aconitate hydratase, mitochondrial isoform Iso 1
CKAP4	CKAP4	5.63	66022	neXtProt	Q07065-1	363	65983	9	8	7	6	0.47	Cytoskeleton-associated protein 4 isoform Iso 1
IF4A3	EIF4A3	6.3	46871	neXtProt	P38919-1	290	46841	7	6	3	3	0.47	Eukaryotic initiation factor 4A-III isoform Iso 1
HNRDL	HNRNPDL	9.59	46437	neXtProt	O14979-1	320	46409	10	9	6	5	0.47	Heterogeneous nuclear ribonucleoprotein D-like isoform Iso 1
PRDX3	PRDX3	7.68	27692	neXtProt	P30048-1	51	27675	4	3	3	3	0.47	Thioredoxin-dependent peroxide reductase, mitochondrial isoform Iso 1
SERPH	SERPINH1	8.75	46440	neXtProt	P50454-1	161	46411	6	5	6	5	0.47	Serpin H1 isoform Iso 1
SRSF1	SRSF1	10.37	27744	neXtProt	Q07955-1	170	27728	12	7	3	3	0.47	Serine/arginine-rich splicing factor 1 isoform ASF-1
VAPA	VAPA	8.8	27893	neXtProt	Q9P0L0-1	119	27875	3	3	2	2	0.47	Vesicle-associated membrane protein-associated protein A isoform Iso 1
ATP5H	ATP5H	5.21	18491	neXtProt	O75947-1	128	18480	11	9	1	1	0.46	ATP synthase subunit d, mitochondrial isoform Iso 1
CALU	CALU	4.41	38079	neXtProt	O43852-4	266	38055	10	5	7	4	0.46	Calumenin isoform Iso 4
ENOA	ENO1	7.01	47169	neXtProt	P09104-1	1772	47239	47	44	5	5	0.46	Gamma-enolase isoform Iso 1
AATM	GOT2	9.14	47517	neXtProt	P00505-1	213	47487	7	6	5	4	0.46	Aspartate aminotransferase, mitochondrial isoform Iso 1
MET7A	METTL7A	8.7	28319	neXtProt	Q9H8H3-1	148	28301	3	3	3	3	0.46	Methyltransferase-like protein 7A isoform Iso 1
NUDC	NUDC	5.27	38243	neXtProt	Q9Y266-1	188	38219	8	5	5	3	0.46	Nuclear migration protein nudC isoform Iso 1
PSA3	PSMA3	5.19	28433	neXtProt	P25788-1	106	28415	4	3	3	2	0.46	Proteasome subunit alpha type-3 isoform Iso 1
UGPA	UGP2	8.15	56940	neXtProt	Q16851-1	243	56905	7	7	6	6	0.46	UTP--glucose-1-phosphate uridylyltransferase isoform Iso 1
1433B	YWHAB	4.76	28082.4	neXtProt	P31946-1	168	28065	5	5	3	3	0.46	14-3-3 protein beta/alpha isoform Long
AN32B	ANP32B	3.94	28788	neXtProt	Q92688-1	184	28770	6	5	3	3	0.45	Acidic leucine-rich nuclear phosphoprotein 32 family member B isoform Iso 1
TCPD	CCT4	7.96	57924	neXtProt	P50991-1	304	57888	7	7	6	6	0.45	T-complex protein 1 subunit delta isoform Iso 1
IF2B	EIF2S2	5.6	38388	neXtProt	P20042-1	213	38364	4	4	3	3	0.45	Eukaryotic translation initiation factor 2 subunit 2 isoform Iso 1
H90B4	HSP90AB4P	4.65	58264	neXtProt	Q58FF6-1	359	58228	10	9	6	5	0.45	Putative heat shock protein HSP 90-beta 4 isoform Iso 1
IR3IP	IER3IP1	7.96	8969	neXtProt	Q9Y5U9-1	30	8963	1	1	1	1	0.45	Immediate early response 3-interacting protein 1 isoform Iso 1
NEDD8	NEDD8	7.99	9072	neXtProt	Q15843-1	64	9066	2	2	1	1	0.45	NEDD8 isoform Iso 1
PCBP2	PCBP2	6.33	38580	neXtProt	Q15366-1	176	38556	4	4	4	4	0.45	Poly(rC)-binding protein 2 isoform Iso 1
PSA7L	PSMA8	9.07	28529	neXtProt	Q8TAA3-1	270	28512	6	4	4	2	0.45	Proteasome subunit alpha type-7-like isoform Iso 1
SSRD	SSR4	5.76	18998	neXtProt	P51571-1	120	18987	2	2	2	2	0.45	Translocon-associated protein subunit delta isoform Iso 1
DDX5	DDX5	9.06	69148	neXtProt	P17844-1	328	69105	12	9	10	7	0.44	Probable ATP-dependent RNA helicase DDX5 isoform Iso 1
PSME3	PSME3	5.69	29506	neXtProt	P61289-1	59	29488	4	4	3	3	0.44	Proteasome activator complex subunit 3 isoform Iso 1
SRSF3	SRSF3	11.64	19329	neXtProt	P84103-1	111	19318	5	4	3	2	0.44	Serine/arginine-rich splicing factor 3 isoform Iso 1
TBB6	TUBB6	4.77	49857	neXtProt	Q9BUF5-1	332	49825	12	9	6	4	0.44	Tubulin beta-6 chain isoform Iso 1
SYYC	YARS	6.61	59143	neXtProt	P54577-1	138	59106	7	6	6	5	0.44	Tyrosine--tRNA ligase, cytoplasmic isoform Iso 1
APT	APRT	5.75	19607	neXtProt	P07741-1	73	19595	4	3	3	2	0.43	Adenine phosphoribosyltransferase isoform Iso 1
ARPC4	ARPC4	8.53	19667	neXtProt	P59998-1	64	19654	3	2	3	2	0.43	Actin-related protein 2/3 complex subunit 4 isoform Iso 1
CX7A2	COX7A2	9.75	9395	neXtProt	P14406-1	61	9390	1	1	1	1	0.43	Cytochrome c oxidase subunit 7A2, mitochondrial isoform Iso 1
PCKGM	PCK2	7.57	70729	neXtProt	Q16822-1	238	70685	10	9	8	7	0.43	Phosphoenolpyruvate carboxykinase [GTP], mitochondrial isoform Iso 1
PNPO	PNPO	6.61	29988	neXtProt	Q9NVS9-1	192	29969	3	3	2	2	0.43	Pyridoxine-5'-phosphate oxidase isoform Iso 1
CAP1	CAP1	8.24	51901	neXtProt	Q01518-1	296	51869	7	7	4	4	0.42	Adenylyl cyclase-associated protein 1 isoform Iso 1
IF2G	EIF2S3	8.66	51109	neXtProt	P41091-1	235	51077	9	5	7	5	0.42	Eukaryotic translation initiation factor 2 subunit 3 isoform Iso 1
NDUS4	NDUFS4	10.3	20107	neXtProt	O43181-1	64	20095	2	2	1	1	0.42	NADH dehydrogenase [ubiquinone] iron-sulfur protein 4, mitochondrial isoform Iso 1
NSF1C	NSFL1C	4.99	40573	neXtProt	Q9UNZ2-1	202	40548	5	4	4	3	0.42	NSFL1 cofactor p47 isoform Iso 1
RBM8A	RBM8A	5.5	19888	neXtProt	Q9Y5S9-1	159	19877	3	3	1	1	0.42	RNA-binding protein 8A isoform Iso 1
RL11	RPL11	9.64	20252	neXtProt	P62913-1	227	20240	4	4	2	2	0.42	60S ribosomal protein L11 isoform Iso 1
SDHA	SDHA	7.06	72692	neXtProt	P31040-1	326	72645	7	7	5	5	0.42	Succinate dehydrogenase [ubiquinone] flavoprotein subunit, mitochondrial isoform Iso 1
ACTBL	ACTBL2	5.39	42003	neXtProt	Q562R1-1	438	41976	16	10	7	4	0.41	Beta-actin-like protein 2 isoform Iso 1
ARF4	ARF4	6	20510	neXtProt	P18085-1	85	20498	4	3	2	2	0.41	ADP-ribosylation factor 4 isoform Iso 1
CNPY2	CNPY2	4.81	20652	neXtProt	Q9Y2B0-1	111	20639	2	2	2	2	0.41	Protein canopy homolog 2 isoform Iso 1
OTUB1	OTUB1	4.85	31284	neXtProt	Q96FW1-1	172	31264	4	3	4	3	0.41	Ubiquitin thioesterase OTUB1 isoform Iso 1
NADC	QPRT	5.81	30845	neXtProt	Q15274-1	185	30826	3	3	2	2	0.41	Nicotinate-nucleotide pyrophosphorylase [carboxylating] isoform Iso 1
RUXF	SNRPF	4.63	9725	neXtProt	P62306-1	129	9719	2	2	1	1	0.41	Small nuclear ribonucleoprotein F isoform Iso 1
VPS29	VPS29	6.29	20505	neXtProt	Q9UBQ0-1	103	20493	3	2	3	2	0.41	Vacuolar protein sorting-associated protein 29 isoform Iso 1
ANXA6	ANXA6	5.41	75873	neXtProt	P08133-1	342	75826	11	7	9	5	0.4	Annexin A6 isoform Iso 1
BAF	BANF1	5.81	10058	neXtProt	O75531-1	23	10052	1	1	1	1	0.4	Barrier-to-autointegration factor isoform Iso 1
BOLA2	BOLA2	6.07	10116	neXtProt	Q9H3K6-1	77	10110	1	1	1	1	0.4	BolA-like protein 2 isoform Iso 1
ACBP	DBI	6.12	10044	neXtProt	P07108-1	32	10038	2	1	2	1	0.4	Acyl-CoA-binding protein isoform Iso 1
KAP0	PRKAR1A	5.27	42982	neXtProt	P10644-1	132	42955	5	4	4	3	0.4	cAMP-dependent protein kinase type I-alpha regulatory subunit isoform Iso 1
DYL1	DYNLL1	6.89	10365	neXtProt	P63167-1	35	10359	2	1	2	1	0.39	Dynein light chain 1, cytoplasmic isoform Iso 1
DYL2	DYNLL2	6.81	10349	neXtProt	Q96FJ2-1	30	10343	1	1	1	1	0.39	Dynein light chain 2, cytoplasmic isoform Iso 1
HNRPM	HNRNPM	8.84	77515	neXtProt	P52272-1	344	77464	12	8	8	7	0.39	Heterogeneous nuclear ribonucleoprotein M isoform Iso 1
METK1	MAT1A	5.86	43647	neXtProt	Q00266-1	187	43620	8	4	6	4	0.39	S-adenosylmethionine synthase isoform type-1 isoform Iso 1
RHOG	RHOG	8.41	21308	neXtProt	P84095-1	43	21295	2	2	2	2	0.39	Rho-related GTP-binding protein RhoG isoform Iso 1
RL17	RPL17	10.18	21397	neXtProt	P18621-1	76	21383	4	2	2	2	0.39	60S ribosomal protein L17 isoform Iso 1
TIM9	TIMM9	6.71	10378	neXtProt	Q9Y5J7-1	34	10371	1	1	1	1	0.39	Mitochondrial import inner membrane translocase subunit Tim9 isoform Iso 1
ATPG	ATP5C1	9.23	32996	neXtProt	P36542-1	87	32975	3	3	2	2	0.38	ATP synthase subunit gamma, mitochondrial isoform Liver
CAZA2	CAPZA2	5.57	32949	neXtProt	P47755-1	81	32929	5	3	4	3	0.38	F-actin-capping protein subunit alpha-2 isoform Iso 1
H14	HIST1H1E	11.03	21865	neXtProt	P10412-1	124	21852	2	2	2	2	0.38	Histone H1.4 isoform Iso 1
H14	HIST1H1E	11.03	21865	neXtProt	P10412-1	182	21852	4	4	2	2	0.38	Histone H1.4 isoform Iso 1
LAP3	LAP3	8.03	56166	neXtProt	P28838-1	257	56131	7	5	7	5	0.38	Cytosol aminopeptidase isoform Iso 1
THTM	MPST	6.13	33178	neXtProt	P25325-1	79	33158	3	3	3	3	0.38	3-mercaptopyruvate sulfurtransferase isoform Iso 1
MTCH2	MTCH2	8.25	33331	neXtProt	Q9Y6C9-1	111	33309	5	3	3	3	0.38	Mitochondrial carrier homolog 2 isoform Iso 1
P5CR2	PYCR2	7.66	33637	neXtProt	Q96C36-1	100	33616	3	3	2	2	0.38	Pyrroline-5-carboxylate reductase 2 isoform Iso 1
RHOA	RHOA	5.83	21768	neXtProt	P61586-1	76	21754	3	2	3	2	0.38	Transforming protein RhoA isoform Iso 1
S10A1	S100A1	4.39	10545	neXtProt	P23297-1	89	10539	1	1	1	1	0.38	Protein S100-A1 isoform Iso 1
ADT1	SLC25A4	9.78	33064	neXtProt	P12235-1	101	33043	4	3	3	3	0.38	ADP/ATP translocase 1 isoform Iso 1
SPTN1	SPTAN1	5.22	284539	neXtProt	Q13813-1	1396	284364	34	29	28	23	0.38	Spectrin alpha chain, non-erythrocytic 1 isoform Iso 1
SPTN1	SPTAN1	5.21	282281	neXtProt	Q13813-3	1101	282108	30	26	26	23	0.38	Spectrin alpha chain, non-erythrocytic 1 isoform Iso 3
TIM13	TIMM13	8.42	10500	neXtProt	Q9Y5L4-1	74	10493	3	1	2	1	0.38	Mitochondrial import inner membrane translocase subunit Tim13 isoform Iso 1
VDAC2	VDAC2	7.51	33372	neXtProt	P45880-1	212	33351	6	4	4	3	0.38	Voltage-dependent anion-selective channel protein 2 isoform Iso 1
THIL	ACAT1	8.98	45199	neXtProt	P24752-1	171	45171	4	4	4	4	0.37	Acetyl-CoA acetyltransferase, mitochondrial isoform Iso 1
ARPC2	ARPC2	6.84	34333	neXtProt	O15144-1	83	34311	3	3	3	3	0.37	Actin-related protein 2/3 complex subunit 2 isoform Iso 1
TCPZ	CCT6A	6.24	58024	neXtProt	P40227-1	214	57988	7	6	6	5	0.37	T-complex protein 1 subunit zeta isoform Iso 1
DLRB2	DYNLRB2	6.91	10855	neXtProt	Q8TF09-1	68	10848	1	1	1	1	0.37	Dynein light chain roadblock-type 2 isoform Iso 1
FBRL	FBL	10.18	33784	neXtProt	P22087-1	131	33763	4	3	3	3	0.37	rRNA 2'-O-methyltransferase fibrillarin isoform Iso 1
H13	HIST1H1D	11.02	22350	neXtProt	P16402-1	165	22336	5	3	4	2	0.37	Histone H1.3 isoform Iso 1
HNRPF	HNRNPF	5.37	45671	neXtProt	P52597-1	174	45643	4	4	4	4	0.37	Heterogeneous nuclear ribonucleoprotein F isoform Iso 1
LSM2	LSM2	6.05	10834	neXtProt	Q9Y333-1	38	10828	1	1	1	1	0.37	U6 snRNA-associated Sm-like protein LSm2 isoform Iso 1
RL5	RPL5	9.73	34362	neXtProt	P46777-1	100	34341	5	3	3	2	0.37	60S ribosomal protein L5 isoform Iso 1
RPN1	RPN1	5.96	68569	neXtProt	P04843-1	285	68527	7	6	6	5	0.37	Dolichyl-diphosphooligosaccharide--protein glycosyltransferase subunit 1 isoform Iso 1
TXTP	SLC25A1	9.91	34012	neXtProt	P53007-1	80	33991	4	3	4	3	0.37	Tricarboxylate transport protein, mitochondrial isoform Iso 1
RUXE	SNRPE	9.46	10803	neXtProt	P62304-1	22	10797	1	1	1	1	0.37	Small nuclear ribonucleoprotein E isoform Iso 1
ST1A1	SULT1A1	6.16	34165	neXtProt	P50225-1	45	34143	4	3	3	3	0.37	Sulfotransferase 1A1 isoform Iso 1
QCR6	UQCRH	4.39	10738	neXtProt	P07919-1	53	10732	1	1	1	1	0.37	Cytochrome b-c1 complex subunit 6, mitochondrial isoform Iso 1
ARP3	ACTR3	5.61	47371	neXtProt	P61158-1	161	47341	4	4	4	4	0.36	Actin-related protein 3 isoform Iso 1
AL7A1	ALDH7A1	8.21	58487	neXtProt	P49419-1	209	58450	9	8	6	5	0.36	Alpha-aminoadipic semialdehyde dehydrogenase isoform Iso 1
AT1B1	ATP1B1	8.74	35061	neXtProt	P05026-1	92	35039	4	3	3	3	0.36	Sodium/potassium-transporting ATPase subunit beta-1 isoform Iso 1
ETFA	ETFA	8.62	35079	neXtProt	P13804-1	156	35058	4	4	3	3	0.36	Electron transfer flavoprotein subunit alpha, mitochondrial isoform Iso 1
GANAB	GANAB	5.74	106873	neXtProt	Q14697-1	270	106807	12	9	9	8	0.36	Neutral alpha-glucosidase AB isoform Iso 1
ECHA	HADHA	9.16	82999	neXtProt	P40939-1	245	82947	10	7	9	7	0.36	Trifunctional enzyme subunit alpha, mitochondrial isoform Iso 1
PLIN3	PLIN3	5.3	46947	neXtProt	O60664-3	246	46918	7	4	6	3	0.36	Perilipin-3 isoform Iso 3
SETLP	SETSIP	4.19	34882	neXtProt	P0DME0-1	104	34861	4	3	4	3	0.36	Protein SETSIP isoform Iso 1
APEX1	APEX1	8.33	35555	neXtProt	P27695-1	262	35532	4	4	3	3	0.35	DNA-(apurinic or apyrimidinic site) lyase isoform Iso 1
APOE	APOE	5.65	36154	neXtProt	P02649-1	194	36132	3	3	3	3	0.35	Apolipoprotein E isoform Iso 1
CATA	CAT	6.9	59756	neXtProt	P04040-1	154	59719	6	5	6	5	0.35	Catalase isoform Iso 1
CLCA	CLTA	4.45	23661	neXtProt	P09496-2	91	23647	2	2	2	2	0.35	Clathrin light chain A isoform Non-brain
FDFT	FDFT1	6.1	48115	neXtProt	P37268-1	145	48084	7	4	7	4	0.35	Squalene synthase isoform Iso 1
AATM	GOT2	9.14	47517	neXtProt	P00505-1	200	47487	6	5	5	4	0.35	Aspartate aminotransferase, mitochondrial isoform Iso 1
NACP1	NACAP1	4.53	23306	neXtProt	Q9BZK3-1	44	23292	2	2	2	2	0.35	Putative nascent polypeptide-associated complex subunit alpha-like protein isoform Iso 1
NDUB3	NDUFB3	9.19	11401	neXtProt	O43676-1	60	11395	1	1	1	1	0.35	NADH dehydrogenase [ubiquinone] 1 beta subcomplex subunit 3 isoform Iso 1
OAT	OAT	6.57	48534	neXtProt	P04181-1	164	48504	6	4	4	3	0.35	Ornithine aminotransferase, mitochondrial isoform Iso 1
PFKAL	PFKL	7.26	85018	neXtProt	P17858-1	289	84964	7	7	7	7	0.35	ATP-dependent 6-phosphofructokinase, liver type isoform Iso 1
PGRC2	PGRMC2	4.74	23818	neXtProt	O15173-1	150	23804	2	2	2	2	0.35	Membrane-associated progesterone receptor component 2 isoform Iso 1
RAB14	RAB14	5.85	23896	neXtProt	P61106-1	63	23882	2	2	2	2	0.35	Ras-related protein Rab-14 isoform Iso 1
TXND5	TXNDC5	5.63	47629	neXtProt	Q8NBS9-1	254	47599	8	6	5	3	0.35	Thioredoxin domain-containing protein 5 isoform Iso 1
VAMP3	VAMP3	8.89	11309	neXtProt	Q15836-1	36	11302	1	1	1	1	0.35	Vesicle-associated membrane protein 3 isoform Iso 1
COA3	COA3	9.59	11731	neXtProt	Q9Y2R0-1	43	11724	1	1	1	1	0.34	Cytochrome c oxidase assembly factor 3 homolog, mitochondrial isoform Iso 1
XPO2	CSE1L	5.51	110416	neXtProt	P55060-1	351	110346	15	13	9	8	0.34	Exportin-2 isoform Iso 1
CYC	CYCS	9.59	11748	neXtProt	P99999-1	30	11741	1	1	1	1	0.34	Cytochrome c isoform Iso 1
DX39A	DDX39A	5.46	49129	neXtProt	O00148-1	191	49098	9	6	7	4	0.34	ATP-dependent RNA helicase DDX39A isoform Iso 1
DX39B	DDX39B	5.44	48991	neXtProt	Q13838-1	115	48960	6	4	5	4	0.34	Spliceosome RNA helicase DDX39B isoform Iso 1
ERF1	ETF1	5.51	49031	neXtProt	P62495-1	177	49000	7	5	6	4	0.34	Eukaryotic peptide chain release factor subunit 1 isoform Iso 1
HMGB2	HMGB2	7.62	24033	neXtProt	P26583-1	54	24019	2	2	1	1	0.34	High mobility group protein B2 isoform Iso 1
HNRH1	HNRNPH1	5.89	49229	neXtProt	P31943-1	331	49198	5	4	3	3	0.34	Heterogeneous nuclear ribonucleoprotein H isoform Iso 1
HNRH3	HNRNPH3	6.37	36926	neXtProt	P31942-1	136	36903	3	3	2	2	0.34	Heterogeneous nuclear ribonucleoprotein H3 isoform Iso 1
RB11B	RAB11B	5.64	24488	neXtProt	Q15907-1	76	24473	2	2	2	2	0.34	Ras-related protein Rab-11B isoform Iso 1
SPCS1	SPCS1	9.34	11805	neXtProt	Q9Y6A9-1	42	11797	1	1	1	1	0.34	Signal peptidase complex subunit 1 isoform Iso 1
OST48	DDOST	6.09	50801	neXtProt	P39656-1	188	50769	7	7	4	4	0.33	Dolichyl-diphosphooligosaccharide--protein glycosyltransferase 48 kDa subunit isoform Iso 1
DNJB1	DNAJB1	8.74	38044	neXtProt	P25685-1	128	38020	3	3	3	3	0.33	DnaJ homolog subfamily B member 1 isoform Iso 1
EIF3F	EIF3F	5.24	37564	neXtProt	O00303-1	103	37540	4	3	4	3	0.33	Eukaryotic translation initiation factor 3 subunit F isoform Iso 1
FLNB	FLNB	5.42	257551	neXtProt	O75369-7	901	257390	29	22	22	17	0.33	Filamin-B isoform Iso 7
GDIA	GDI1	5	50583	neXtProt	P31150-1	189	50550	5	4	5	4	0.33	Rab GDP dissociation inhibitor alpha isoform Iso 1
HNRPL	HNRNPL	8.46	64133	neXtProt	P14866-1	125	64092	6	5	4	4	0.33	Heterogeneous nuclear ribonucleoprotein L isoform Iso 1
LSM3	LSM3	4.58	11845	neXtProt	P62310-1	33	11838	1	1	1	1	0.33	U6 snRNA-associated Sm-like protein LSm3 isoform Iso 1
LYPA2	LYPLA2	6.74	24736	neXtProt	O95372-1	28	24721	3	2	3	2	0.33	Acyl-protein thioesterase 2 isoform Iso 1
PIMT	PCMT1	6.7	24636	neXtProt	P22061-1	111	24621	2	2	2	2	0.33	Protein-L-isoaspartate(D-aspartate) O-methyltransferase isoform Iso 1
SERB	PSPH	5.51	25007	neXtProt	P78330-1	113	24992	2	2	2	2	0.33	Phosphoserine phosphatase isoform Iso 1
R13P3	RPL13AP3	10.76	12135	neXtProt	Q6NVV1-1	54	12127	1	1	1	1	0.33	Putative 60S ribosomal protein L13a protein RPL13AP3 isoform Iso 1
SC22B	SEC22B	6.43	24593	neXtProt	O75396-1	132	24578	2	2	2	2	0.33	Vesicle-trafficking protein SEC22b isoform Iso 1
WDR1	WDR1	6.04	50694	neXtProt	O75083-3	116	50662	6	4	5	3	0.33	WD repeat-containing protein 1 isoform Iso 2
KAD3	AK3	9.15	25565	neXtProt	Q9UIJ7-1	66	25550	2	2	2	2	0.32	GTP:AMP phosphotransferase AK3, mitochondrial isoform Iso 1
ATP5J	ATP5J	9.52	12587	neXtProt	P18859-1	50	12580	1	1	1	1	0.32	ATP synthase-coupling factor 6, mitochondrial isoform Iso 1
DAD1	DAD1	6.52	12496	neXtProt	P61803-1	65	12489	1	1	1	1	0.32	Dolichyl-diphosphooligosaccharide--protein glycosyltransferase subunit DAD1 isoform Iso 1
DYLT1	DYNLT1	5	12452	neXtProt	P63172-1	51	12444	1	1	1	1	0.32	Dynein light chain Tctex-type 1 isoform Iso 1
ERH	ERH	5.62	12258	neXtProt	P84090-1	135	12251	2	2	1	1	0.32	Enhancer of rudimentary homolog isoform Iso 1
HNRPD	HNRNPD	7.61	38434	neXtProt	Q14103-1	282	38410	9	5	5	3	0.32	Heterogeneous nuclear ribonucleoprotein D0 isoform Iso 1
MIEN1	MIEN1	4.4	12403	neXtProt	Q9BRT3-1	13	12395	1	1	1	1	0.32	Migration and invasion enhancer 1 isoform Iso 1
MIF	MIF	7.73	12476	neXtProt	P14174-1	61	12468	3	1	1	1	0.32	Macrophage migration inhibitory factor isoform Iso 1
PSA2	PSMA2	6.91	25898	neXtProt	P25787-1	106	25882	2	2	2	2	0.32	Proteasome subunit alpha type-2 isoform Iso 1
SRSF9	SRSF9	8.74	25542	neXtProt	Q13242-1	74	25526	2	2	2	2	0.32	Serine/arginine-rich splicing factor 9 isoform Iso 1
STRAP	STRAP	4.98	38438	neXtProt	Q9Y3F4-1	130	38414	3	3	2	2	0.32	Serine-threonine kinase receptor-associated protein isoform Iso 1
ACLY	ACLY	6.95	120839	neXtProt	P53396-1	515	120762	14	11	10	7	0.31	ATP-citrate synthase isoform Iso 1
ACSL3	ACSL3	8.65	80420	neXtProt	O95573-1	218	80368	8	7	7	6	0.31	Long-chain-fatty-acid--CoA ligase 3 isoform Iso 1
ADHX	ADH5	7.45	39724	neXtProt	P11766-1	71	39698	5	3	4	3	0.31	Alcohol dehydrogenase class-3 isoform Iso 1
DOPD	DDT	6.72	12712	neXtProt	P30046-1	21	12704	1	1	1	1	0.31	D-dopachrome decarboxylase isoform Iso 1
EIF1	EIF1	6.9	12732	neXtProt	P41567-1	70	12725	1	1	1	1	0.31	Eukaryotic translation initiation factor 1 isoform Iso 1
ADRO	FDXR	8.72	53836	neXtProt	P22570-1	123	53803	5	4	4	3	0.31	NADPH:adrenodoxin oxidoreductase, mitochondrial isoform Short
FUS	FUS	9.4	53425	neXtProt	P35637-1	190	53394	6	5	4	4	0.31	RNA-binding protein FUS isoform Long
HSP74	HSPA4	5.11	94331	neXtProt	P34932-1	393	94271	11	8	9	6	0.31	Heat shock 70 kDa protein 4 isoform Iso 1
MESD	MESDC2	7.6	26076	neXtProt	Q14696-1	55	26060	2	2	1	1	0.31	LDLR chaperone MESD isoform Iso 1
SIAS	NANS	6.29	40307	neXtProt	Q9NR45-1	129	40281	4	3	4	3	0.31	Sialic acid synthase isoform Iso 1
6PGD	PGD	6.8	53140	neXtProt	P52209-1	170	53106	4	4	3	3	0.31	6-phosphogluconate dehydrogenase, decarboxylating isoform Iso 1
PSA5	PSMA5	4.74	26411	neXtProt	P28066-1	88	26394	2	2	2	2	0.31	Proteasome subunit alpha type-5 isoform Iso 1
UCHL3	UCHL3	4.84	26183	neXtProt	P15374-1	65	26166	2	2	2	2	0.31	Ubiquitin carboxyl-terminal hydrolase isozyme L3 isoform Iso 1
ADK	ADK	6.24	40545	neXtProt	P55263-1	98	40520	3	3	2	2	0.3	Adenosine kinase isoform Iso 1
ALBU	ALB	5.92	69366.7	neXtProt	P02768-1	217	69321	8	5	6	3	0.3	Serum albumin isoform Iso 1
1A02	HLA-A	6.5	40922	neXtProt	P01892-1	115	40896	3	3	3	3	0.3	HLA class I histocompatibility antigen, A-2 alpha chain isoform Iso 1
4F2	SLC3A2	4.89	67994	neXtProt	P08195-1	233	67952	8	5	7	4	0.3	4F2 cell-surface antigen heavy chain isoform Iso 1
SMD1	SNRPD1	11.56	13281	neXtProt	P62314-1	46	13273	1	1	1	1	0.3	Small nuclear ribonucleoprotein Sm D1 isoform Iso 1
SRSF7	SRSF7	11.83	27367	neXtProt	Q16629-1	61	27350	3	2	3	2	0.3	Serine/arginine-rich splicing factor 7 isoform Iso 1
ST134	ST13P4	5.01	27407	neXtProt	Q8IZP2-1	118	27390	6	3	4	2	0.3	Putative protein FAM10A4 isoform Iso 1
AT1A1	ATP1A1	5.33	112896	neXtProt	P05023-1	384	112824	8	8	8	8	0.29	Sodium/potassium-transporting ATPase subunit alpha-1 isoform Iso 1
VATG1	ATP6V1G1	8.93	13757	neXtProt	O75348-1	62	13749	2	1	2	1	0.29	V-type proton ATPase subunit G 1 isoform Iso 1
GLPK	GK	5.94	57489	neXtProt	P32189-1	169	57452	7	4	5	4	0.29	Glycerol kinase isoform Iso 1
HINT1	HINT1	6.43	13801	neXtProt	P49773-1	47	13793	1	1	1	1	0.29	Histidine triad nucleotide-binding protein 1 isoform Iso 1
PABP1	PABPC1	9.52	70670	neXtProt	P11940-1	207	70626	9	7	7	5	0.29	Polyadenylate-binding protein 1 isoform Iso 1
RS25	RPS25	10.12	13742	neXtProt	P62851-1	35	13734	1	1	1	1	0.29	40S ribosomal protein S25 isoform Iso 1
SMD2	SNRPD2	9.92	13526	neXtProt	P62316-1	18	13518	1	1	1	1	0.29	Small nuclear ribonucleoprotein Sm D2 isoform Iso 1
QCR7	UQCRB	8.73	13530	neXtProt	P14927-1	20	13522	1	1	1	1	0.29	Cytochrome b-c1 complex subunit 7 isoform Iso 1
1433G	YWHAG	4.8	28303	neXtProt	P61981-1	142	28285	5	4	2	2	0.29	14-3-3 protein gamma isoform Iso 1
1433F	YWHAH	4.76	28219	neXtProt	Q04917-1	129	28201	5	5	2	2	0.29	14-3-3 protein eta isoform Iso 1
ATD3B	ATAD3B	9.3	72572	neXtProt	Q5T9A4-1	127	72527	7	5	5	4	0.28	ATPase family AAA domain-containing protein 3B isoform Iso 1
AT5F1	ATP5F1	9.37	28908	neXtProt	P24539-1	159	28890	2	2	1	1	0.28	ATP synthase F(0) complex subunit B1, mitochondrial isoform Iso 1
CD59	CD59	6.02	14177	neXtProt	P13987-1	20	14168	1	1	1	1	0.28	CD59 glycoprotein isoform Iso 1
DDTL	DDTL	5.89	14195	neXtProt	A6NHG4-1	46	14186	1	1	1	1	0.28	D-dopachrome decarboxylase-like protein isoform Iso 1
FABPL	FABP1	6.6	14208	neXtProt	P07148-1	52	14199	1	1	1	1	0.28	Fatty acid-binding protein, liver isoform Iso 1
G6PD	G6PD	6.39	59256	neXtProt	P11413-1	272	59219	5	4	4	3	0.28	Glucose-6-phosphate 1-dehydrogenase isoform Short
HNMT	HNMT	9.59	14207	neXtProt	P50135-2	77	14198	3	1	3	1	0.28	Histamine N-methyltransferase isoform Iso 2
PCNA	PCNA	4.57	28769	neXtProt	P12004-1	75	28750	5	2	4	2	0.28	Proliferating cell nuclear antigen isoform Iso 1
GLU2B	PRKCSH	4.33	59425	neXtProt	P14314-1	236	59388	6	5	5	4	0.28	Glucosidase 2 subunit beta isoform Iso 1
PRS10	PSMC6	7.09	44172	neXtProt	P62333-1	95	44145	4	3	4	3	0.28	26S protease regulatory subunit 10B isoform Iso 1
RS6	RPS6	10.85	28680	neXtProt	P62753-1	185	28663	4	3	3	2	0.28	40S ribosomal protein S6 isoform Iso 1
RU2A	SNRPA1	8.71	28415	neXtProt	P09661-1	148	28398	2	2	2	2	0.28	U2 small nuclear ribonucleoprotein A' isoform Iso 1
SMD3	SNRPD3	10.33	13916	neXtProt	P62318-1	74	13907	1	1	1	1	0.28	Small nuclear ribonucleoprotein Sm D3 isoform Iso 1
TXD17	TXNDC17	5.38	13940	neXtProt	Q9BRA2-1	51	13932	1	1	1	1	0.28	Thioredoxin domain-containing protein 17 isoform Iso 1
UBA1	UBA1	5.49	117849	neXtProt	P22314-1	385	117774	10	8	9	8	0.28	Ubiquitin-like modifier-activating enzyme 1 isoform Iso 1
CBR1	CBR1	8.55	30374	neXtProt	P16152-1	103	30356	4	2	3	2	0.27	Carbonyl reductase [NADPH] 1 isoform Iso 1
KTAP2	KRTCAP2	9.67	14679	neXtProt	Q8N6L1-1	49	14669	1	1	1	1	0.27	Keratinocyte-associated protein 2 isoform Iso 1
LASP1	LASP1	6.61	29717	neXtProt	Q14847-1	98	29698	2	2	2	2	0.27	LIM and SH3 domain protein 1 isoform Iso 1
NDUS3	NDUFS3	6.98	30241	neXtProt	O75489-1	161	30223	4	3	3	2	0.27	NADH dehydrogenase [ubiquinone] iron-sulfur protein 3, mitochondrial isoform Iso 1
NTF2	NUTF2	5.1	14478	neXtProt	P61970-1	28	14469	1	1	1	1	0.27	Nuclear transport factor 2 isoform Iso 1
OLA1	OLA1	7.64	44743	neXtProt	Q9NTK5-1	104	44715	4	3	4	3	0.27	Obg-like ATPase 1 isoform Iso 1
PDCD5	PDCD5	5.77	14285	neXtProt	O14737-1	44	14276	1	1	1	1	0.27	Programmed cell death protein 5 isoform Iso 1
PFD6	PFDN6	8.83	14583	neXtProt	O15212-1	62	14574	1	1	1	1	0.27	Prefoldin subunit 6 isoform Iso 1
PSA4	PSMA4	7.58	29483	neXtProt	P25789-1	108	29465	3	2	2	2	0.27	Proteasome subunit alpha type-4 isoform Iso 1
RCC1	RCC1	7.18	44969	neXtProt	P18754-1	165	44941	3	3	3	3	0.27	Regulator of chromosome condensation isoform Iso 1
RL31	RPL31	10.54	14462	neXtProt	P62899-1	21	14454	2	1	1	1	0.27	60S ribosomal protein L31 isoform Iso 1
RS4X	RPS4X	10.16	29597	neXtProt	P62701-1	129	29579	3	3	2	2	0.27	40S ribosomal protein S4, X isoform isoform Iso 1
PAIRB	SERBP1	8.66	44965	neXtProt	Q8NC51-1	152	44938	3	3	2	2	0.27	Plasminogen activator inhibitor 1 RNA-binding protein isoform Iso 1
SF3B6	SF3B6	9.41	14584	neXtProt	Q9Y3B4-1	21	14576	1	1	1	1	0.27	Splicing factor 3B subunit 6 isoform Iso 1
ACADM	ACADM	8.61	46588	neXtProt	P11310-1	170	46559	3	3	2	2	0.26	Medium-chain specific acyl-CoA dehydrogenase, mitochondrial isoform Iso 1
ACDSB	ACADSB	6.53	47485	neXtProt	P45954-1	122	47455	5	3	5	3	0.26	Short/branched chain specific acyl-CoA dehydrogenase, mitochondrial isoform Iso 1
ACOT1	ACOT1	6.9	46277	neXtProt	Q86TX2-1	59	46248	5	4	4	3	0.26	Acyl-coenzyme A thioesterase 1 isoform Iso 1
CAPZB	CAPZB	5.69	30629	neXtProt	P47756-2	175	30609	4	2	3	2	0.26	F-actin-capping protein subunit beta isoform Iso 2
DDAH1	DDAH1	5.53	31121	neXtProt	O94760-1	81	31102	2	2	2	2	0.26	N(G),N(G)-dimethylarginine dimethylaminohydrolase 1 isoform Iso 1
FABP5	FABP5	6.59	15164	neXtProt	Q01469-1	105	15155	1	1	1	1	0.26	Fatty acid-binding protein, epidermal isoform Iso 1
HBA	HBA2	8.72	15257	neXtProt	P69905-1	83	15248	1	1	1	1	0.26	Hemoglobin subunit alpha isoform Iso 1
LAGE3	LAGE3	8.88	14803	neXtProt	Q14657-1	80	14795	1	1	1	1	0.26	EKC/KEOPS complex subunit LAGE3 isoform Iso 1
NDUS1	NDUFS1	5.89	79467	neXtProt	P28331-1	97	79417	6	5	6	5	0.26	NADH-ubiquinone oxidoreductase 75 kDa subunit, mitochondrial isoform Iso 1
NQO1	NQO1	8.91	30867	neXtProt	P15559-1	77	30848	3	3	2	2	0.26	NAD(P)H dehydrogenase [quinone] 1 isoform Iso 1
PSD11	PSMD11	6.08	47463	neXtProt	O00231-1	54	47434	3	3	2	2	0.26	26S proteasome non-ATPase regulatory subunit 11 isoform Iso 1
SCPDL	SCCPDH	9.24	47151	neXtProt	Q8NBX0-1	99	47121	3	3	2	2	0.26	Saccharopine dehydrogenase-like oxidoreductase isoform Iso 1
CHSP1	CARHSP1	8.41	15892	neXtProt	Q9Y2V2-1	69	15882	2	1	1	1	0.25	Calcium-regulated heat stable protein 1 isoform Iso 1
CISD2	CISD2	9.66	15278	neXtProt	Q8N5K1-1	41	15268	1	1	1	1	0.25	CDGSH iron-sulfur domain-containing protein 2 isoform Iso 1
ECHM	ECHS1	8.34	31387	neXtProt	P30084-1	124	31367	3	2	3	2	0.25	Enoyl-CoA hydratase, mitochondrial isoform Iso 1
ESTD	ESD	6.54	31462	neXtProt	P10768-1	68	31442	2	2	1	1	0.25	S-formylglutathione hydrolase isoform Iso 1
F136A	FAM136A	7.56	15641	neXtProt	Q96C01-1	18	15631	1	1	1	1	0.25	Protein FAM136A isoform Iso 1
H31	HIST1H3A	11.13	15404	neXtProt	P68431-1	38	15394	2	1	2	1	0.25	Histone H3.1 isoform Iso 1
IF2B3	IGF2BP3	8.99	63705	neXtProt	O00425-1	92	63666	5	4	4	3	0.25	Insulin-like growth factor 2 mRNA-binding protein 3 isoform Iso 1
NDUB6	NDUFB6	9.63	15489	neXtProt	O95139-1	18	15479	2	1	2	1	0.25	NADH dehydrogenase [ubiquinone] 1 beta subcomplex subunit 6 isoform Iso 1
PNPH	PNP	6.45	32117	neXtProt	P00491-1	57	32097	2	2	2	2	0.25	Purine nucleoside phosphorylase isoform Iso 1
PYGB	PYGB	6.4	96695	neXtProt	P11216-1	148	96635	7	7	6	6	0.25	Glycogen phosphorylase, brain form isoform Iso 1
RL27	RPL27	10.56	15797	neXtProt	P61353-1	63	15788	1	1	1	1	0.25	60S ribosomal protein L27 isoform Iso 1
RS23	RPS23	10.5	15807	neXtProt	P62266-1	29	15798	1	1	1	1	0.25	40S ribosomal protein S23 isoform Iso 1
RS24	RPS24	10.79	15423	neXtProt	P62847-1	57	15413	1	1	1	1	0.25	40S ribosomal protein S24 isoform Iso 1
TACO1	TACO1	8.37	32477	neXtProt	Q9BSH4-1	107	32457	4	2	3	1	0.25	Translational activator of cytochrome c oxidase 1 isoform Iso 1
TOM22	TOMM22	4.27	15521	neXtProt	Q9NS69-1	97	15512	1	1	1	1	0.25	Mitochondrial import receptor subunit TOM22 homolog isoform Iso 1
ARPC5	ARPC5	5.47	16320	neXtProt	O15511-1	20	16310	1	1	1	1	0.24	Actin-related protein 2/3 complex subunit 5 isoform Iso 1
BIEA	BLVRA	6.06	33428	neXtProt	P53004-1	96	33407	2	2	2	2	0.24	Biliverdin reductase A isoform Iso 1
CALX	CANX	4.46	67538	neXtProt	P27824-1	146	67526	5	5	3	3	0.24	Calnexin isoform Iso 1
CAZA1	CAPZA1	5.45	32923	neXtProt	P52907-1	52	32902	6	2	5	2	0.24	F-actin-capping protein subunit alpha-1 isoform Iso 1
SYEP	EPRS	7.02	170590	neXtProt	P07814-1	272	170483	16	10	13	8	0.24	Bifunctional glutamate/proline--tRNA ligase isoform Iso 1
HBB	HBB	6.74	15998	neXtProt	P68871-1	23	15988	2	1	2	1	0.24	Hemoglobin subunit beta isoform Iso 1
HNMT	HNMT	5.18	33295	neXtProt	P50135-1	72	33274	3	2	2	1	0.24	Histamine N-methyltransferase isoform Iso 1
RM27	MRPL27	10.42	16073	neXtProt	Q9P0M9-1	24	16063	1	1	1	1	0.24	39S ribosomal protein L27, mitochondrial isoform Iso 1
C1TC	MTHFD1	6.89	101559	neXtProt	P11586-1	292	101495	7	7	6	6	0.24	C-1-tetrahydrofolate synthase, cytoplasmic isoform Iso 1
NIPS1	NIPSNAP1	9.35	33309	neXtProt	Q9BPW8-1	124	33289	3	3	2	2	0.24	Protein NipSnap homolog 1 isoform Iso 1
RINI	RNH1	4.71	49973	neXtProt	P13489-1	233	49941	4	3	4	3	0.24	Ribonuclease inhibitor isoform Iso 1
RS14	RPS14	10.07	16272	neXtProt	P62263-1	63	16263	1	1	1	1	0.24	40S ribosomal protein S14 isoform Iso 1
SPEE	SRM	5.3	33824	neXtProt	P19623-1	57	33803	3	2	3	2	0.24	Spermidine synthase isoform Iso 1
TM39A	TMEM39A	9.36	16154	neXtProt	Q9NV64-2	14	16144	6	2	1	1	0.24	Transmembrane protein 39A isoform Iso 2
THTR	TST	6.77	33428	neXtProt	Q16762-1	82	33408	4	2	2	2	0.24	Thiosulfate sulfurtransferase isoform Iso 1
TBAL3	TUBAL3	5.68	49909	neXtProt	A6NHL2-1	152	49877	6	5	4	3	0.24	Tubulin alpha chain-like 3 isoform Iso 1
SYAC	AARS	5.34	106810	neXtProt	P49588-1	278	106743	10	6	8	6	0.23	Alanine--tRNA ligase, cytoplasmic isoform Iso 1
CCD58	CCDC58	7.67	16620	neXtProt	Q4VC31-1	101	16609	1	1	1	1	0.23	Coiled-coil domain-containing protein 58 isoform Iso 1
COX5A	COX5A	6.3	16762	neXtProt	P20674-1	22	16752	1	1	1	1	0.23	Cytochrome c oxidase subunit 5A, mitochondrial isoform Iso 1
QOR	CRYZ	8.56	35206	neXtProt	Q08257-1	54	35185	2	2	2	2	0.23	Quinone oxidoreductase isoform Iso 1
NB5R3	CYB5R3	7.18	34234	neXtProt	P00387-1	129	34213	6	3	3	2	0.23	NADH-cytochrome b5 reductase 3 isoform Iso 1
ACBP	DBI	9.41	16495	neXtProt	P07108-5	13	16484	1	1	1	1	0.23	Acyl-CoA-binding protein isoform Iso 5
FKBP4	FKBP4	5.35	51804	neXtProt	Q02790-1	149	51772	6	4	2	2	0.23	Peptidyl-prolyl cis-trans isomerase FKBP4 isoform Iso 1
FLNB	FLNB	5.47	278164	neXtProt	O75369-1	565	277990	24	16	17	12	0.23	Filamin-B isoform Iso 1
G3BP1	G3BP1	5.36	52164	neXtProt	Q13283-1	57	52132	3	3	3	3	0.23	Ras GTPase-activating protein-binding protein 1 isoform Iso 1
GLOD4	GLOD4	5.4	34793	neXtProt	Q9HC38-1	60	34771	2	2	2	2	0.23	Glyoxalase domain-containing protein 4 isoform Iso 1
GLRX5	GLRX5	6.28	16627	neXtProt	Q86SX6-1	89	16618	1	1	1	1	0.23	Glutaredoxin-related protein 5, mitochondrial isoform Iso 1
ECHB	HADHB	9.45	51294	neXtProt	P55084-1	127	51262	5	3	5	3	0.23	Trifunctional enzyme subunit beta, mitochondrial isoform Iso 1
HINT2	HINT2	9.2	17161	neXtProt	Q9BX68-1	60	17151	1	1	1	1	0.23	Histidine triad nucleotide-binding protein 2, mitochondrial isoform Iso 1
LYSC	LYZ	9.38	16537	neXtProt	P61626-1	69	16526	1	1	1	1	0.23	Lysozyme C isoform Iso 1
MGST2	MGST2	9.6	16620	neXtProt	Q99735-1	107	16610	2	2	1	1	0.23	Microsomal glutathione S-transferase 2 isoform Iso 1
NDUAC	NDUFA12	9.63	17114	neXtProt	Q9UI09-1	34	17104	1	1	1	1	0.23	NADH dehydrogenase [ubiquinone] 1 alpha subcomplex subunit 12 isoform Iso 1
NHP2	NHP2	8.48	17201	neXtProt	Q9NX24-1	47	17190	2	1	2	1	0.23	H/ACA ribonucleoprotein complex subunit 2 isoform Iso 1
NPC2	NPC2	7.57	16570	neXtProt	P61916-1	64	16559	1	1	1	1	0.23	Epididymal secretory protein E1 isoform Iso 1
PABP4	PABPC4	9.31	70782	neXtProt	Q13310-1	251	70738	6	6	4	4	0.23	Polyadenylate-binding protein 4 isoform Iso 1
PDXD1	PDXDC1	5.25	86707	neXtProt	Q6P996-1	220	86652	6	5	5	4	0.23	Pyridoxal-dependent decarboxylase domain-containing protein 1 isoform Iso 1
PFD2	PFDN2	6.2	16647	neXtProt	Q9UHV9-1	59	16638	4	1	3	1	0.23	Prefoldin subunit 2 isoform Iso 1
PRPS2	PRPS2	6.15	34769	neXtProt	P11908-1	103	34747	2	2	2	2	0.23	Ribose-phosphate pyrophosphokinase 2 isoform Iso 1
PSDE	PSMD14	6.06	34577	neXtProt	O00487-1	102	34555	2	2	2	2	0.23	26S proteasome non-ATPase regulatory subunit 14 isoform Iso 1
RL27A	RPL27A	11	16561	neXtProt	P46776-1	43	16551	1	1	1	1	0.23	60S ribosomal protein L27a isoform Iso 1
RS13	RPS13	10.53	17222	neXtProt	P62277-1	49	17212	1	1	1	1	0.23	40S ribosomal protein S13 isoform Iso 1
SC23A	SEC23A	6.64	86160	neXtProt	Q15436-1	214	86105	5	5	5	5	0.23	Protein transport protein Sec23A isoform Iso 1
RU17	SNRNP70	9.94	51556	neXtProt	P08621-1	155	51526	3	3	2	2	0.23	U1 small nuclear ribonucleoprotein 70 kDa isoform Iso 1
SSBP	SSBP1	9.59	17259	neXtProt	Q04837-1	38	17249	1	1	1	1	0.23	Single-stranded DNA-binding protein, mitochondrial isoform Iso 1
ST1A3	SULT1A3	5.68	34196	neXtProt	P0DMM9-1	50	34174	3	3	2	2	0.23	Sulfotransferase 1A3 isoform Iso 1
TIF1B	TRIM28	5.52	88549.7	neXtProt	Q13263-1	160	88493	6	5	5	5	0.23	Transcription intermediary factor 1-beta isoform Iso 1
UB2D3	UBE2D3	7.67	16687	neXtProt	P61077-1	48	16676	1	1	1	1	0.23	Ubiquitin-conjugating enzyme E2 D3 isoform Iso 1
UBE2N	UBE2N	6.13	17137	neXtProt	P61088-1	58	17127	3	1	3	1	0.23	Ubiquitin-conjugating enzyme E2 N isoform Iso 1
XRCC6	XRCC6	6.23	69843.1	neXtProt	P12956-1	298	69799	5	5	4	4	0.23	X-ray repair cross-complementing protein 6 isoform Iso 1
ALDR	AKR1B1	6.52	35853	neXtProt	P15121-1	60	35830	2	2	1	1	0.22	Aldose reductase isoform Iso 1
AK1BA	AKR1B10	7.66	36019	neXtProt	O60218-1	97	35997	5	2	3	2	0.22	Aldo-keto reductase family 1 member B10 isoform Iso 1
ANXA5	ANXA5	4.93	35936	neXtProt	P08758-1	118	35914	4	3	3	2	0.22	Annexin A5 isoform Iso 1
ATPD	ATP5D	5.34	17489	neXtProt	P30049-1	83	17479	1	1	1	1	0.22	ATP synthase subunit delta, mitochondrial isoform Iso 1
CSN6	COPS6	5.47	36163	neXtProt	Q7L5N1-1	45	36140	2	2	1	1	0.22	COP9 signalosome complex subunit 6 isoform Iso 1
DLDH	DLD	7.95	54177	neXtProt	P09622-1	175	54143	5	3	4	3	0.22	Dihydrolipoyl dehydrogenase, mitochondrial isoform Iso 1
DUT	DUT	6.15	17748	neXtProt	P33316-2	16	17737	1	1	1	1	0.22	Deoxyuridine 5'-triphosphate nucleotidohydrolase, mitochondrial isoform Iso 2
U5S1	EFTUD2	4.84	109436	neXtProt	Q15029-1	175	109366	7	6	6	5	0.22	116 kDa U5 small nuclear ribonucleoprotein component isoform Iso 1
F162A	FAM162A	9.81	17342	neXtProt	Q96A26-1	18	17331	2	1	2	1	0.22	Protein FAM162A isoform Iso 1
MIP18	FAM96B	5.07	17663	neXtProt	Q9Y3D0-1	84	17652	1	1	1	1	0.22	Mitotic spindle-associated MMXD complex subunit MIP18 isoform Iso 1
GGH	GGH	6.66	35964	neXtProt	Q92820-1	103	35941	2	2	2	2	0.22	Gamma-glutamyl hydrolase isoform Iso 1
3HIDH	HIBADH	8.38	35328	neXtProt	P31937-1	109	35306	3	2	2	2	0.22	3-hydroxyisobutyrate dehydrogenase, mitochondrial isoform Iso 1
ROAA	HNRNPAB	6.49	35968	neXtProt	Q99729-2	219	35945	5	4	3	2	0.22	Heterogeneous nuclear ribonucleoprotein A/B isoform Iso 2
HNRPU	HNRNPU	5.76	90584	neXtProt	Q00839-1	381	90528	9	7	7	5	0.22	Heterogeneous nuclear ribonucleoprotein U isoform Long
MGN2	MAGOHB	5.96	17275	neXtProt	Q96A72-1	18	17265	1	1	1	1	0.22	Protein mago nashi homolog 2 isoform Iso 1
NDUA6	NDUFA6	10.15	17870	neXtProt	P56556-1	22	17859	1	1	1	1	0.22	NADH dehydrogenase [ubiquinone] 1 alpha subcomplex subunit 6 isoform Iso 1
NONO	NONO	9.01	54231	neXtProt	Q15233-1	133	54197	9	6	5	3	0.22	Non-POU domain-containing octamer-binding protein isoform Iso 1
PDLI1	PDLIM1	6.56	36071	neXtProt	O00151-1	118	36049	6	2	4	2	0.22	PDZ and LIM domain protein 1 isoform Iso 1
PP2AB	PPP2CB	5.21	35575	neXtProt	P62714-1	84	35552	2	2	2	2	0.22	Serine/threonine-protein phosphatase 2A catalytic subunit beta isoform isoform Iso 1
AMPB	RNPEP	5.51	72596	neXtProt	Q9H4A4-1	90	72549	4	4	4	4	0.22	Aminopeptidase B isoform Iso 1
RL24	RPL24	11.26	17778	neXtProt	P83731-1	40	17768	2	1	2	1	0.22	60S ribosomal protein L24 isoform Iso 1
SEC13	SEC13	5.22	35541	neXtProt	P55735-1	108	35518	2	2	2	2	0.22	Protein SEC13 homolog isoform Iso 1
RU1C	SNRPC	9.72	17393	neXtProt	P09234-1	66	17381	1	1	1	1	0.22	U1 small nuclear ribonucleoprotein C isoform Iso 1
U2AF2	U2AF2	9.19	53501	neXtProt	P26368-1	69	53467	4	3	3	2	0.22	Splicing factor U2AF 65 kDa subunit isoform Iso 1
UB2L3	UBE2L3	8.68	17861	neXtProt	P68036-1	18	17850	1	1	1	1	0.22	Ubiquitin-conjugating enzyme E2 L3 isoform Iso 1
UE2NL	UBE2NL	5.66	17376	neXtProt	Q5JXB2-1	31	17366	1	1	1	1	0.22	Putative ubiquitin-conjugating enzyme E2 N-like isoform Iso 1
ABCF1	ABCF1	6.4	95925	neXtProt	Q8NE71-1	271	95866	5	5	5	5	0.21	ATP-binding cassette sub-family F member 1 isoform Iso 1
PPAC	ACP1	6.29	18042	neXtProt	P24666-1	68	18031	2	2	1	1	0.21	Low molecular weight phosphotyrosine protein phosphatase isoform Iso 1
AHSA1	AHSA1	5.41	38274	neXtProt	O95433-1	105	38250	4	2	3	2	0.21	Activator of 90 kDa heat shock protein ATPase homolog 1 isoform Iso 1
AL1B1	ALDH1B1	6.36	57206	neXtProt	P30837-1	155	57170	5	3	5	3	0.21	Aldehyde dehydrogenase X, mitochondrial isoform Iso 1
ALDH2	ALDH2	6.63	56381	neXtProt	P05091-1	130	56346	4	4	3	3	0.21	Aldehyde dehydrogenase, mitochondrial isoform Iso 1
CS010	C19orf10	6.2	18795	neXtProt	Q969H8-1	84	18783	1	1	1	1	0.21	Myeloid-derived growth factor isoform Iso 1
CSN7B	COPS7B	6.9	18157	neXtProt	Q9H9Q2-2	48	18145	2	1	2	1	0.21	COP9 signalosome complex subunit 7b isoform Iso 2
DCTP1	DCTPP1	4.93	18680	neXtProt	Q9H773-1	18	18669	1	1	1	1	0.21	dCTP pyrophosphatase 1 isoform Iso 1
ERLN2	ERLIN2	5.47	37839	neXtProt	O94905-1	120	37815	2	2	2	2	0.21	Erlin-2 isoform Iso 1
ERF3A	GSPT1	5.44	55755	neXtProt	P15170-1	121	55720	4	3	4	3	0.21	Eukaryotic peptide chain release factor GTP-binding subunit ERF3A isoform Iso 1
GSHR	GSR	8.74	56257	neXtProt	P00390-1	181	56221	4	3	3	2	0.21	Glutathione reductase, mitochondrial isoform Mitochondrial
IMDH2	IMPDH2	6.44	55804	neXtProt	P12268-1	143	55770	5	3	5	3	0.21	Inosine-5'-monophosphate dehydrogenase 2 isoform Iso 1
RM50	MRPL50	7.73	18324	neXtProt	Q8N5N7-1	34	18313	2	1	1	1	0.21	39S ribosomal protein L50, mitochondrial isoform Iso 1
PPIL1	PPIL1	7.78	18236	neXtProt	Q9Y3C6-1	69	18225	1	1	1	1	0.21	Peptidyl-prolyl cis-trans isomerase-like 1 isoform Iso 1
PP1B	PPP1CB	5.84	37186	neXtProt	P62140-1	66	37163	3	2	2	1	0.21	Serine/threonine-protein phosphatase PP1-beta catalytic subunit isoform Iso 1
TEBP	PTGES3	4.32	18697	neXtProt	Q15185-1	98	18685	2	1	2	1	0.21	Prostaglandin E synthase 3 isoform Iso 1
RL21	RPL21	10.49	18564	neXtProt	P46778-1	34	18553	1	1	1	1	0.21	60S ribosomal protein L21 isoform Iso 1
RPR1B	RPRD1B	5.73	36900	neXtProt	Q9NQG5-1	46	36877	2	2	2	2	0.21	Regulation of nuclear pre-mRNA domain-containing protein 1B isoform Iso 1
C560	SDHC	9.74	18610	neXtProt	Q99643-1	24	18598	2	1	2	1	0.21	Succinate dehydrogenase cytochrome b560 subunit, mitochondrial isoform Iso 1
SFPQ	SFPQ	9.45	76149	neXtProt	P23246-1	199	76102	5	4	5	4	0.21	Splicing factor, proline- and glutamine-rich isoform Long
SKP1	SKP1	4.4	18658	neXtProt	P63208-1	89	18646	1	1	1	1	0.21	S-phase kinase-associated protein 1 isoform Iso 1
DHSO	SORD	8.23	38324	neXtProt	Q00796-1	102	38300	3	2	3	2	0.21	Sorbitol dehydrogenase isoform Iso 1
VKOR1	VKORC1	9.53	18235	neXtProt	Q9BQB6-1	68	18223	1	1	1	1	0.21	Vitamin K epoxide reductase complex subunit 1 isoform Iso 1
ALDOC	ALDOC	6.41	39455	neXtProt	P09972-1	246	39431	5	4	2	1	0.2	Fructose-bisphosphate aldolase C isoform Iso 1
COPG1	COPG1	5.32	97718	neXtProt	Q9Y678-1	189	97655	7	5	7	5	0.2	Coatomer subunit gamma-1 isoform Iso 1
COX41	COX4I1	9.52	19576	neXtProt	P13073-1	69	19564	1	1	1	1	0.2	Cytochrome c oxidase subunit 4 isoform 1, mitochondrial isoform Iso 1
CPNE1	CPNE1	5.52	59059	neXtProt	Q99829-1	125	59022	3	3	3	3	0.2	Copine-1 isoform Iso 1
CUTA	CUTA	5.42	19116	neXtProt	O60888-1	32	19104	1	1	1	1	0.2	Protein CutA isoform B
DHX9	DHX9	6.41	140958	neXtProt	Q08211-1	221	140869	7	7	7	7	0.2	ATP-dependent RNA helicase A isoform Iso 1
DPP3	DPP3	4.96	79307	neXtProt	Q9NY33-4	213	79258	4	4	3	3	0.2	Dipeptidyl peptidase 3 isoform Iso 4
EIF3H	EIF3H	6.09	39930	neXtProt	O15372-1	78	39905	2	2	1	1	0.2	Eukaryotic translation initiation factor 3 subunit H isoform Iso 1
NXP20	FAM114A1	4.61	60742	neXtProt	Q8IWE2-1	170	60704	4	3	3	2	0.2	Protein NOXP20 isoform Iso 1
GCSH	GCSH	4.87	18884	neXtProt	P23434-1	27	18873	1	1	1	1	0.2	Glycine cleavage system H protein, mitochondrial isoform Iso 1
H2AFY2	H2AFY2	9.71	40058	neXtProt	Q9P0M6-1	28	40033	2	2	2	2	0.2	Core histone macro-H2A.2 isoform Iso 1
MAL2	MAL2	5.76	19125	neXtProt	Q969L2-1	66	19113	1	1	1	1	0.2	Protein MAL2 isoform Iso 1
RT24	MRPS24	9.48	19015	neXtProt	Q96EL2-1	22	19003	1	1	1	1	0.2	28S ribosomal protein S24, mitochondrial isoform Iso 1
NPM3	NPM3	4.55	19343	neXtProt	O75607-1	60	19331	1	1	1	1	0.2	Nucleoplasmin-3 isoform Iso 1
PCBP3	PCBP3	8.22	39465	neXtProt	P57721-1	120	39440	2	2	2	2	0.2	Poly(rC)-binding protein 3 isoform Iso 1
ODPB	PDHB	6.2	39233	neXtProt	P11177-1	50	39208	3	2	3	2	0.2	Pyruvate dehydrogenase E1 component subunit beta, mitochondrial isoform Iso 1
POTEJ	POTEJ	5.66	117389	neXtProt	P0CG39-1	806	117315	26	17	5	4	0.2	POTE ankyrin domain family member J isoform Iso 1
PPM1G	PPM1G	4.28	59272	neXtProt	O15355-1	106	59235	3	3	3	3	0.2	Protein phosphatase 1G isoform Iso 1
PSMD2	PSMD2	5.08	100200	neXtProt	Q13200-1	272	100136	7	5	6	4	0.2	26S proteasome non-ATPase regulatory subunit 2 isoform Iso 1
RS10	RPS10	10.15	18897	neXtProt	P46783-1	15	18886	3	1	1	1	0.2	40S ribosomal protein S10 isoform Iso 1
SYSC	SARS	6.05	58777	neXtProt	P49591-1	172	58740	3	3	3	3	0.2	Serine--tRNA ligase, cytoplasmic isoform Iso 1
NHRF1	SLC9A3R1	5.55	38868	neXtProt	O14745-1	92	38845	4	2	3	2	0.2	Na(+)/H(+) exchange regulatory cofactor NHE-RF1 isoform Iso 1
SSRP1	SSRP1	6.45	81075	neXtProt	Q08945-1	62	81024	4	4	4	4	0.2	FACT complex subunit SSRP1 isoform Iso 1
THUM1	THUMPD1	8.01	39315	neXtProt	Q9NXG2-1	56	39291	2	2	2	2	0.2	THUMP domain-containing protein 1 isoform Iso 1
TCTP	TPT1	4.84	19595	neXtProt	P13693-1	25	19583	1	1	1	1	0.2	Translationally-controlled tumor protein isoform Iso 1
TXD12	TXNDC12	5.25	19205	neXtProt	O95881-1	13	19194	1	1	1	1	0.2	Thioredoxin domain-containing protein 12 isoform Iso 1
VASP	VASP	9.05	39829	neXtProt	P50552-1	100	39805	2	2	2	2	0.2	Vasodilator-stimulated phosphoprotein isoform Iso 1
YBOX3	YBX3	9.77	40090	neXtProt	P16989-1	164	40066	2	2	2	2	0.2	Y-box-binding protein 3 isoform Iso 1
AP2B1	AP2B1	5.22	104553	neXtProt	P63010-1	103	104486	5	5	5	5	0.19	AP-2 complex subunit beta isoform Iso 1
ARF6	ARF6	9.04	20082	neXtProt	P62330-1	54	20069	1	1	1	1	0.19	ADP-ribosylation factor 6 isoform Iso 1
ARPC3	ARPC3	8.78	20546	neXtProt	O15145-1	23	20533	1	1	1	1	0.19	Actin-related protein 2/3 complex subunit 3 isoform Iso 1
EST2	CES2	5.71	61807	neXtProt	O00748-1	148	61767	4	3	4	3	0.19	Cocaine esterase isoform Iso 1
COPZ1	COPZ1	4.69	20198	neXtProt	P61923-1	29	20185	1	1	1	1	0.19	Coatomer subunit zeta-1 isoform Iso 1
DYDC2	DYDC2	5.46	20586	neXtProt	Q96IM9-1	15	20573	9	1	1	1	0.19	DPY30 domain-containing protein 2 isoform Iso 1
MCA3	EEF1E1	8.55	19810	neXtProt	O43324-1	63	19798	2	1	2	1	0.19	Eukaryotic translation elongation factor 1 epsilon-1 isoform Iso 1
1A68	HLA-A	6.22	40909	neXtProt	P01891-1	115	40883	2	2	2	2	0.19	HLA class I histocompatibility antigen, A-68 alpha chain isoform Iso 1
SYIC	IARS	5.82	144498	neXtProt	P41252-1	277	144406	7	7	6	6	0.19	Isoleucine--tRNA ligase, cytoplasmic isoform Iso 1
ML12B	MYL12B	4.71	19779	neXtProt	O14950-1	65	19767	2	1	2	1	0.19	Myosin regulatory light chain 12B isoform Iso 1
SYNC	NARS	5.9	62943	neXtProt	O43776-1	79	62903	3	3	2	2	0.19	Asparagine--tRNA ligase, cytoplasmic isoform Iso 1
MIMIT	NDUFAF2	8.94	19856	neXtProt	Q8N183-1	20	19844	2	1	2	1	0.19	Mimitin, mitochondrial isoform Iso 1
HAP28	PDAP1	8.84	20630	neXtProt	Q13442-1	21	20618	1	1	1	1	0.19	28 kDa heat- and acid-stable phosphoprotein isoform Iso 1
PGM1	PGM1	5.57	63791	neXtProt	P36871-2	53	63750	5	3	5	3	0.19	Phosphoglucomutase-1 isoform Iso 2
PIHD1	PIH1D1	8.84	19911	neXtProt	Q9NWS0-2	24	19898	1	1	1	1	0.19	PIH1 domain-containing protein 1 isoform Iso 2
KPYR	PKLR	7.65	62191	neXtProt	P30613-1	124	61791	4	4	3	3	0.19	Pyruvate kinase PKLR isoform R-type
PTPA	PPP2R4	5.63	40668	neXtProt	Q15257-1	33	40641	2	2	2	2	0.19	Serine/threonine-protein phosphatase 2A activator isoform Iso 2
ANM1	PRMT1	5.24	41516	neXtProt	Q99873-1	128	41489	2	2	2	2	0.19	Protein arginine N-methyltransferase 1 isoform Iso 1
SERC	PSAT1	7.56	40423	neXtProt	Q9Y617-1	54	40397	4	2	3	2	0.19	Phosphoserine aminotransferase isoform Iso 1
PSMD4	PSMD4	4.68	40737	neXtProt	P55036-1	117	40711	3	2	2	1	0.19	26S proteasome non-ATPase regulatory subunit 4 isoform Rpn10A
RBMX	RBMX	10.06	42331	neXtProt	P38159-1	132	42306	4	2	3	2	0.19	RNA-binding motif protein, X chromosome isoform Iso 1
SEPT2	SEPT2	6.15	41487	neXtProt	Q15019-1	95	41461	2	2	2	2	0.19	Septin-2 isoform Iso 1
MTND	ADI1	5.43	21498	neXtProt	Q9BV57-1	67	21485	1	1	1	1	0.18	1,2-dihydroxy-3-keto-5-methylthiopentene dioxygenase isoform Iso 1
AIFM1	AIFM1	9.04	66900	neXtProt	O95831-1	153	66859	5	3	5	3	0.18	Apoptosis-inducing factor 1, mitochondrial isoform Iso 1
ATD3A	ATAD3A	9.26	66218	neXtProt	Q9NVI7-2	97	66177	6	3	5	3	0.18	ATPase family AAA domain-containing protein 3A isoform Iso 2
CDC37	CDC37	5.17	44468	neXtProt	Q16543-1	69	44440	3	2	3	2	0.18	Hsp90 co-chaperone Cdc37 isoform Iso 1
KCRB	CKB	5.34	42644	neXtProt	P12277-1	69	42617	2	2	2	2	0.18	Creatine kinase B-type isoform Iso 1
CTNB1	CTNNB1	5.53	85496	neXtProt	P35222-1	227	85442	5	4	4	3	0.18	Catenin beta-1 isoform Iso 1
FEN1	FEN1	8.8	42592	neXtProt	P39748-1	75	42566	2	2	2	2	0.18	Flap endonuclease 1 isoform Iso 1
FLNA	FLNA	5.7	280739	neXtProt	P21333-1	695	280564	18	14	15	12	0.18	Filamin-A isoform Iso 1
LGUL	GLO1	5.12	20778	neXtProt	Q04760-1	48	20764	1	1	1	1	0.18	Lactoylglutathione lyase isoform Iso 1
GNA1	GNPNAT1	8.17	20749	neXtProt	Q96EK6-1	22	20736	2	1	2	1	0.18	Glucosamine 6-phosphate N-acetyltransferase isoform Iso 1
H10	H1F0	10.84	20862	neXtProt	P07305-1	67	20850	1	1	1	1	0.18	Histone H1.0 isoform Iso 1
HEBP1	HEBP1	5.71	21097	neXtProt	Q9NRV9-1	45	21084	1	1	1	1	0.18	Heme-binding protein 1 isoform Iso 1
HYOU1	HYOU1	5.16	111335	neXtProt	Q9Y4L1-1	219	111266	7	6	6	5	0.18	Hypoxia up-regulated protein 1 isoform Iso 1
ITPA	ITPA	5.5	21445	neXtProt	Q9BY32-1	23	21432	1	1	1	1	0.18	Inosine triphosphate pyrophosphatase isoform Iso 1
LIN7C	LIN7C	8.52	21833	neXtProt	Q9NUP9-1	63	21820	2	1	2	1	0.18	Protein lin-7 homolog C isoform Iso 1
LMNB1	LMNB1	5.11	66408	neXtProt	P20700-1	117	66368	12	4	7	3	0.18	Lamin-B1 isoform Iso 1
METK2	MAT2A	5.72	43414	neXtProt	P31153-1	42	43633	2	2	2	2	0.18	S-adenosylmethionine synthase isoform type-2 isoform Iso 1
RT23	MRPS23	8.94	21770	neXtProt	Q9Y3D9-1	31	21757	2	1	2	1	0.18	28S ribosomal protein S23, mitochondrial isoform Iso 1
NAP1L4	NAP1L4	4.6	42823	neXtProt	Q99733-1	129	42797	2	2	2	2	0.18	Nucleosome assembly protein 1-like 4 isoform Iso 1
RP1BL	null	5.37	20925	neXtProt	A6NIZ1-1	20	20912	1	1	1	1	0.18	Ras-related protein Rap-1b-like protein isoform Iso 1
PDCD6	PDCD6	5.16	21868	neXtProt	O75340-1	29	21855	2	1	2	1	0.18	Programmed cell death protein 6 isoform Iso 1
RD23B	RAD23B	4.79	43171	neXtProt	P54727-1	71	43145	3	3	2	2	0.18	UV excision repair protein RAD23 homolog B isoform Iso 1
RBPMS	RBPMS	7.77	21801.9	neXtProt	Q93062-1	75	21788	1	1	1	1	0.18	RNA-binding protein with multiple splicing isoform A
RL18	RPL18	11.73	21634	neXtProt	Q07020-1	23	21621	1	1	1	1	0.18	60S ribosomal protein L18 isoform Iso 1
SEPT2	SEPT2	6.38	42685	neXtProt	Q15019-3	46	42658	3	2	3	2	0.18	Septin-2 isoform Iso 3
ILEU	SERPINB1	5.9	42742	neXtProt	P30740-1	62	42715	2	2	1	1	0.18	Leukocyte elastase inhibitor isoform Iso 1
SSRG	SSR3	9.61	21080	neXtProt	Q9UNL2-1	74	21067	1	1	1	1	0.18	Translocon-associated protein subunit gamma isoform Iso 1
TM205	TMEM205	8.91	21198	neXtProt	Q6UW68-1	48	21184	1	1	1	1	0.18	Transmembrane protein 205 isoform Iso 1
UBC12	UBE2M	7.57	20899	neXtProt	P61081-1	23	20887	1	1	1	1	0.18	NEDD8-conjugating enzyme Ubc12 isoform Iso 1
WDR1	WDR1	6.17	66193	neXtProt	O75083-1	66	66152	5	3	5	3	0.18	WD repeat-containing protein 1 isoform Iso 1
ABHEB	ABHD14B	5.94	22345	neXtProt	Q96IU4-1	47	22332	1	1	1	1	0.17	Alpha/beta hydrolase domain-containing protein 14B isoform Iso 1
ACADV	ACADVL	8.92	70390	neXtProt	P49748-1	98	70345	4	3	4	3	0.17	Very long-chain specific acyl-CoA dehydrogenase, mitochondrial isoform Iso 1
ARFG1	ARFGAP1	5.46	44668	neXtProt	Q8N6T3-1	58	44640	3	2	3	2	0.17	ADP-ribosylation factor GTPase-activating protein 1 isoform Iso 1
VATA	ATP6V1A	5.34	68304	neXtProt	P38606-1	103	68260	4	3	3	2	0.17	V-type proton ATPase catalytic subunit A isoform Iso 1
BLVRB	BLVRB	7.13	22119	neXtProt	P30043-1	76	22105	2	1	2	1	0.17	Flavin reductase (NADPH) isoform Iso 1
KCY	CMPK1	5.44	22222	neXtProt	P30085-1	60	22208	1	1	1	1	0.17	UMP-CMP kinase isoform Iso 1
CRIP2	CRIP2	9.01	22492	neXtProt	P52943-1	89	22478	1	1	1	1	0.17	Cysteine-rich protein 2 isoform Iso 1
RT29	DAP3	9.02	45566	neXtProt	P51398-1	45	45538	3	2	3	2	0.17	28S ribosomal protein S29, mitochondrial isoform Iso 1
DNJC5	DNAJC5	4.93	22149	neXtProt	Q9H3Z4-1	27	22134	1	1	1	1	0.17	DnaJ homolog subfamily C member 5 isoform Iso 1
FAAA	FAH	6.46	46374	neXtProt	P16930-1	82	46344	2	2	2	2	0.17	Fumarylacetoacetase isoform Iso 1
FUBP1	FUBP1	7.18	67560	neXtProt	Q96AE4-1	144	67518	3	3	3	3	0.17	Far upstream element-binding protein 1 isoform Iso 1
FRDA	FXN	8.8	23135	neXtProt	Q16595-1	18	23121	2	1	2	1	0.17	Frataxin, mitochondrial isoform Iso 1
VIGLN	HDLBP	6.44	137987	neXtProt	Q00341-2	281	137901	12	6	10	6	0.17	Vigilin isoform Iso 2
HEBP2	HEBP2	4.55	22875	neXtProt	Q9Y5Z4-1	79	22861	1	1	1	1	0.17	Heme-binding protein 2 isoform Iso 1
HMGB3	HMGB3	8.48	22979	neXtProt	O15347-1	46	22965	1	1	1	1	0.17	High mobility group protein B3 isoform Iso 1
HPPD	HPD	6.52	44934	neXtProt	P32754-1	64	44906	3	2	3	2	0.17	4-hydroxyphenylpyruvate dioxygenase isoform Iso 1
HSDL2	HSDL2	8.07	45395	neXtProt	Q6YN16-1	69	45366	5	2	3	2	0.17	Hydroxysteroid dehydrogenase-like protein 2 isoform Iso 1
HSPB1	HSPB1	5.98	22782	neXtProt	P04792-1	22	22768	1	1	1	1	0.17	Heat shock protein beta-1 isoform Iso 1
SYK	KARS	5.94	68048	neXtProt	Q15046-1	57	68005	4	3	3	2	0.17	Lysine--tRNA ligase isoform Cytoplasmic
LC7L2	LUC7L2	10.02	46514	neXtProt	Q9Y383-1	46	46486	2	2	2	2	0.17	Putative RNA-binding protein Luc7-like 2 isoform Iso 1
MOGS	MOGS	8.97	91917	neXtProt	Q13724-1	66	91861	5	4	5	4	0.17	Mannosyl-oligosaccharide glucosidase isoform Iso 1
RM21	MRPL21	9.91	22814	neXtProt	Q7Z2W9-1	57	22800	2	1	1	1	0.17	39S ribosomal protein L21, mitochondrial isoform Iso 1
RT18A	MRPS18A	10.35	22183	neXtProt	Q9NVS2-1	81	22170	1	1	1	1	0.17	28S ribosomal protein S18a, mitochondrial isoform Iso 1
MYL6B	MYL6B	5.56	22763	neXtProt	P14649-1	65	22750	2	1	1	1	0.17	Myosin light chain 6B isoform Iso 1
NP1L1	NAP1L1	4.36	45374	neXtProt	P55209-1	93	45346	4	2	3	1	0.17	Nucleosome assembly protein 1-like 1 isoform Iso 1
NEUR1	NEU1	5.59	45467	neXtProt	Q99519-1	87	45439	3	2	3	2	0.17	Sialidase-1 isoform Iso 1
PLIN3	PLIN3	5.3	47075	neXtProt	O60664-1	70	47046	2	2	2	2	0.17	Perilipin-3 isoform Iso 1
PLST	PLS3	5.41	70811	neXtProt	P13797-1	129	70766	5	3	5	3	0.17	Plastin-3 isoform Iso 1
PSB3	PSMB3	6.13	22948	neXtProt	P49720-1	30	22933	1	1	1	1	0.17	Proteasome subunit beta type-3 isoform Iso 1
PSMD6	PSMD6	5.45	45531	neXtProt	Q15008-1	69	45502	3	2	2	2	0.17	26S proteasome non-ATPase regulatory subunit 6 isoform Iso 1
RAB18	RAB18	5.11	22977	neXtProt	Q9NP72-1	15	22963	1	1	1	1	0.17	Ras-related protein Rab-18 isoform Iso 1
RAB5A	RAB5A	8.97	22178	neXtProt	P20339-2	50	22164	2	1	2	1	0.17	Ras-related protein Rab-5A isoform Iso 2
RBMX	RBMX	5.12	22172	neXtProt	P38159-3	88	22157	2	1	2	1	0.17	RNA-binding motif protein, X chromosome isoform Iso 3
RHOC	RHOC	6.2	22006	neXtProt	P08134-1	45	21992	1	1	1	1	0.17	Rho-related GTP-binding protein RhoC isoform Iso 1
RPN2	RPN2	5.44	69284	neXtProt	P04844-1	189	69241	4	4	3	3	0.17	Dolichyl-diphosphooligosaccharide--protein glycosyltransferase subunit 2 isoform Iso 1
RS5	RPS5	9.73	22876	neXtProt	P46782-1	57	22862	1	1	1	1	0.17	40S ribosomal protein S5 isoform Iso 1
RS7	RPS7	10.09	22126	neXtProt	P62081-1	36	22113	1	1	1	1	0.17	40S ribosomal protein S7 isoform Iso 1
RS9	RPS9	10.66	22591	neXtProt	P46781-1	30	22578	2	1	1	1	0.17	40S ribosomal protein S9 isoform Iso 1
SAR1A	SAR1A	6.21	22366	neXtProt	Q9NR31-1	37	22353	1	1	1	1	0.17	GTP-binding protein SAR1a isoform Iso 1
SF3B3	SF3B3	5.13	135577	neXtProt	Q15393-1	238	135492	9	7	7	6	0.17	Splicing factor 3B subunit 3 isoform Iso 1
LA	SSB	6.68	46837	neXtProt	P05455-1	66	46808	4	2	3	2	0.17	Lupus La protein isoform Iso 1
STIP1	STIP1	7.8	68080	neXtProt	P31948-2	60	68037	8	3	5	3	0.17	Stress-induced-phosphoprotein 1 isoform Iso 2
HNRPQ	SYNCRIP	8.68	69602	neXtProt	O60506-1	81	69560	5	3	5	3	0.17	Heterogeneous nuclear ribonucleoprotein Q isoform Iso 1
UBE2K	UBE2K	5.33	22406	neXtProt	P61086-1	90	22393	2	1	2	1	0.17	Ubiquitin-conjugating enzyme E2 K isoform Iso 1
VISL1	VSNL1	5.01	22142	neXtProt	P62760-1	42	22128	1	1	1	1	0.17	Visinin-like protein 1 isoform Iso 1
CLD2	CLDN2	8.47	24549	neXtProt	P57739-1	13	24533	1	1	1	1	0.16	Claudin-2 isoform Iso 1
CSN8	COPS8	5.25	23225	neXtProt	Q99627-1	41	23211	1	1	1	1	0.16	COP9 signalosome complex subunit 8 isoform Iso 1
FPPS	FDPS	5.83	48275	neXtProt	P14324-1	114	48245	3	2	2	1	0.16	Farnesyl pyrophosphate synthase isoform Iso 1
HGD	HGD	6.5	49963	neXtProt	Q93099-1	115	49932	2	2	2	2	0.16	Homogentisate 1,2-dioxygenase isoform Iso 1
HNRH2	HNRNPH2	5.89	49263	neXtProt	P55795-1	112	49232	3	3	2	2	0.16	Heterogeneous nuclear ribonucleoprotein H2 isoform Iso 1
HPRT	HPRT1	6.21	24579	neXtProt	P00492-1	51	24564	4	1	3	1	0.16	Hypoxanthine-guanine phosphoribosyltransferase isoform Iso 1
HS105	HSPH1	5.28	96865	neXtProt	Q92598-1	161	96804	4	4	4	4	0.16	Heat shock protein 105 kDa isoform Alpha
ILF3	ILF3	8.86	95338	neXtProt	Q12906-1	217	95279	7	6	5	4	0.16	Interleukin enhancer-binding factor 3 isoform Iso 1
KHDR1	KHDRBS1	8.73	48227	neXtProt	Q07666-1	139	48197	2	2	1	1	0.16	KH domain-containing, RNA-binding, signal transduction-associated protein 1 isoform Iso 1
FUBP2	KHSRP	6.85	73115	neXtProt	Q92945-1	84	73070	4	3	3	3	0.16	Far upstream element-binding protein 2 isoform Iso 1
IMB1	KPNB1	4.68	97170	neXtProt	Q14974-1	183	97108	5	4	4	3	0.16	Importin subunit beta-1 isoform Iso 1
MAP4	MAP4	5.32	121005	neXtProt	P27816-1	146	120930	6	5	6	5	0.16	Microtubule-associated protein 4 isoform Iso 1
RM22	MRPL22	9.95	23640	neXtProt	Q9NWU5-1	66	23626	2	1	2	1	0.16	39S ribosomal protein L22, mitochondrial isoform Iso 1
NDUFS7	NDUFS7	10.02	23564	neXtProt	O75251-1	43	23548	1	1	1	1	0.16	NADH dehydrogenase [ubiquinone] iron-sulfur protein 7, mitochondrial isoform Iso 1
NUDT5	NUDT5	4.87	24328	neXtProt	Q9UKK9-1	49	24312	1	1	1	1	0.16	ADP-sugar pyrophosphatase isoform Iso 1
PDE4D	PDE4D	9.47	24428	neXtProt	Q08499-12	52	24413	3	3	1	1	0.16	cAMP-specific 3',5'-cyclic phosphodiesterase 4D isoform Iso 12
PLIN2	PLIN2	6.34	48075	neXtProt	Q99541-1	84	48045	2	2	1	1	0.16	Perilipin-2 isoform Iso 1
PRS6A	PSMC3	5.13	49203	neXtProt	P17980-1	99	49172	2	2	2	2	0.16	26S protease regulatory subunit 6A isoform Iso 1
PTN1	PTPN1	5.88	49966	neXtProt	P18031-1	115	49935	3	2	2	1	0.16	Tyrosine-protein phosphatase non-receptor type 1 isoform Iso 1
RAB2A	RAB2A	6.08	23545	neXtProt	P61019-1	43	23531	1	1	1	1	0.16	Ras-related protein Rab-2A isoform Iso 1
RAB5A	RAB5A	8.32	23658	neXtProt	P20339-1	53	23644	1	1	1	1	0.16	Ras-related protein Rab-5A isoform Iso 1
RANG	RANBP1	5.19	23310	neXtProt	P43487-1	34	23296	2	1	1	1	0.16	Ran-specific GTPase-activating protein isoform Iso 1
RL13	RPL13	11.65	24261	neXtProt	P26373-1	80	24247	1	1	1	1	0.16	60S ribosomal protein L13 isoform Iso 1
RL19	RPL19	11.48	23465	neXtProt	P84098-1	87	23451	1	1	1	1	0.16	60S ribosomal protein L19 isoform Iso 1
ANXA7	ANXA7	5.52	52739	neXtProt	P20073-1	47	52706	5	2	3	2	0.15	Annexin A7 isoform Iso 1
VATE1	ATP6V1E1	7.7	26145	neXtProt	P36543-1	42	26129	3	1	2	1	0.15	V-type proton ATPase subunit E 1 isoform Iso 1
CYBP	CACYBP	8.28	26209	neXtProt	Q9HB71-1	67	26194	1	1	1	1	0.15	Calcyclin-binding protein isoform Iso 1
CHM4A	CHMP4A	4.65	25098	neXtProt	Q9BY43-1	128	25083	1	1	1	1	0.15	Charged multivesicular body protein 4a isoform Iso 1
CHM4B	CHMP4B	4.76	24950	neXtProt	Q9H444-1	69	24935	2	1	2	1	0.15	Charged multivesicular body protein 4b isoform Iso 1
CNDP2	CNDP2	5.66	52878	neXtProt	Q96KP4-1	88	52845	2	2	1	1	0.15	Cytosolic non-specific dipeptidase isoform Iso 1
COPB	COPB1	5.72	107142	neXtProt	P53618-1	72	107074	6	4	6	4	0.15	Coatomer subunit beta isoform Iso 1
CISY	CS	8.45	51712	neXtProt	O75390-1	163	51680	3	3	2	2	0.15	Citrate synthase, mitochondrial isoform Iso 1
CSK2B	CSNK2B	5.33	24942	neXtProt	P67870-1	42	24926	1	1	1	1	0.15	Casein kinase II subunit beta isoform Iso 1
DNPEP	DNPEP	7.03	52428	neXtProt	Q9ULA0-1	79	52395	4	2	2	2	0.15	Aspartyl aminopeptidase isoform Iso 1
EIF3K	EIF3K	4.81	25059	neXtProt	Q9UBQ5-1	55	25043	1	1	1	1	0.15	Eukaryotic translation initiation factor 3 subunit K isoform Iso 1
IF4E	EIF4E	5.79	25097	neXtProt	P06730-1	76	25082	1	1	1	1	0.15	Eukaryotic translation initiation factor 4E isoform Iso 1
FIBG	FGG	5.37	51511	neXtProt	P02679-1	153	51479	2	2	1	1	0.15	Fibrinogen gamma chain isoform Gamma-B
GSTK1	GSTK1	8.51	25496	neXtProt	Q9Y2Q3-1	85	25480	2	1	2	1	0.15	Glutathione S-transferase kappa 1 isoform Iso 1
DHB4	HSD17B4	8.96	79686	neXtProt	P51659-1	242	79636	3	3	3	3	0.15	Peroxisomal multifunctional enzyme type 2 isoform Iso 1
LEG3	LGALS3	8.58	26152	neXtProt	P17931-1	26	26136	1	1	1	1	0.15	Galectin-3 isoform Iso 1
LYPA1	LYPLA1	6.28	24669	neXtProt	O75608-1	23	24653	1	1	1	1	0.15	Acyl-protein thioesterase 1 isoform Iso 1
RM24	MRPL24	9.33	24914	neXtProt	Q96A35-1	33	24899	1	1	1	1	0.15	39S ribosomal protein L24, mitochondrial isoform Iso 1
ATP6	MT-ATP6	10.09	24817	neXtProt	P00846-1	51	24801	1	1	1	1	0.15	ATP synthase subunit a isoform Iso 1
COX2	MT-CO2	4.67	25565	neXtProt	P00403-1	84	25548	2	2	1	1	0.15	Cytochrome c oxidase subunit 2 isoform Iso 1
NDUS2	NDUFS2	7.21	52546	neXtProt	O75306-1	70	52512	3	2	2	1	0.15	NADH dehydrogenase [ubiquinone] iron-sulfur protein 2, mitochondrial isoform Iso 1
NDUV1	NDUFV1	8.51	50817	neXtProt	P49821-1	48	50785	4	2	4	2	0.15	NADH dehydrogenase [ubiquinone] flavoprotein 1, mitochondrial isoform Iso 1
CPSF5	NUDT21	8.85	26227	neXtProt	O43809-1	54	26211	1	1	1	1	0.15	Cleavage and polyadenylation specificity factor subunit 5 isoform Iso 1
PA1B3	PAFAH1B3	6.33	25734	neXtProt	Q15102-1	22	25718	1	1	1	1	0.15	Platelet-activating factor acetylhydrolase IB subunit gamma isoform Iso 1
PSMD9	PSMD9	6.46	24682	neXtProt	O00233-1	88	24667	1	1	1	1	0.15	26S proteasome non-ATPase regulatory subunit 9 isoform p27-L
RL10	RPL10	10.11	24603	neXtProt	P27635-1	92	24588	2	2	1	1	0.15	60S ribosomal protein L10 isoform Iso 1
RL10A	RPL10A	9.24	24831	neXtProt	P62906-1	33	24816	2	1	2	1	0.15	60S ribosomal protein L10a isoform Iso 1
RUVB2	RUVBL2	5.49	51156	neXtProt	Q9Y230-1	60	51125	3	2	3	2	0.15	RuvB-like 2 isoform Iso 1
GLYC	SHMT1	7.61	53082	neXtProt	P34896-1	107	53049	2	2	2	2	0.15	Serine hydroxymethyltransferase, cytosolic isoform Iso 1
RSMB	SNRPB	11.2	24610	neXtProt	P14678-1	156	24594	2	2	1	1	0.15	Small nuclear ribonucleoprotein-associated proteins B and B' isoform SM-B'
SODM	SOD2	8.35	24722	neXtProt	P04179-1	69	24707	1	1	1	1	0.15	Superoxide dismutase [Mn], mitochondrial isoform Iso 1
SRSF2	SRSF2	11.86	25476	neXtProt	Q01130-1	170	25461	2	2	1	1	0.15	Serine/arginine-rich splicing factor 2 isoform Iso 1
TIM44	TIMM44	8.51	51356	neXtProt	O43615-1	108	51323	3	2	3	2	0.15	Mitochondrial import inner membrane translocase subunit TIM44 isoform Iso 1
TMED5	TMED5	4.71	26005	neXtProt	Q9Y3A6-1	27	25988	2	1	2	1	0.15	Transmembrane emp24 domain-containing protein 5 isoform Iso 1
TTC38	TTC38	5.61	52787	neXtProt	Q5R3I4-1	87	52753	4	2	4	2	0.15	Tetratricopeptide repeat protein 38 isoform Iso 1
UB2V1	UBE2V1	8.55	25797	neXtProt	Q13404-1	58	25780	2	1	2	1	0.15	Ubiquitin-conjugating enzyme E2 variant 1 isoform Iso 1
THOC4	ALYREF	11.15	26888	neXtProt	Q86V81-1	51	26872	1	1	1	1	0.14	THO complex subunit 4 isoform Iso 1
API5	API5	5.72	56770	neXtProt	Q9BZZ5-2	124	56735	2	2	2	2	0.14	Apoptosis inhibitor 5 isoform Iso 2
BAP31	BCAP31	8.44	27991	neXtProt	P51572-1	56	27974	1	1	1	1	0.14	B-cell receptor-associated protein 31 isoform Iso 1
CLCA	CLTA	4.43	27076	neXtProt	P09496-1	37	27060	1	1	1	1	0.14	Clathrin light chain A isoform Brain
CPVL	CPVL	5.39	54164	neXtProt	Q9H3G5-1	58	54129	3	2	2	1	0.14	Probable serine carboxypeptidase CPVL isoform Iso 1
PPGB	CTSA	6.16	54466	neXtProt	P10619-1	100	54431	3	2	3	2	0.14	Lysosomal protective protein isoform Iso 1
DDX6	DDX6	8.85	54416	neXtProt	P26196-1	112	54382	2	2	2	2	0.14	Probable ATP-dependent RNA helicase DDX6 isoform Iso 1
DPP3	DPP3	5.01	82589.2	neXtProt	Q9NY33-1	176	82538	3	3	3	3	0.14	Dipeptidyl peptidase 3 isoform Iso 1
IF6	EIF6	4.56	26599	neXtProt	P56537-1	56	26582	1	1	1	1	0.14	Eukaryotic translation initiation factor 6 isoform Iso 1
E41L2	EPB41L2	5.34	112588	neXtProt	O43491-1	195	112519	9	4	6	4	0.14	Band 4.1-like protein 2 isoform Iso 1
ETHE1	ETHE1	6.35	27872	neXtProt	O95571-1	85	27855	1	1	1	1	0.14	Persulfide dioxygenase ETHE1, mitochondrial isoform Iso 1
GAMT	GAMT	5.74	26318	neXtProt	Q14353-1	26	26301	1	1	1	1	0.14	Guanidinoacetate N-methyltransferase isoform Iso 1
HCD2	HSD17B10	7.65	26923	neXtProt	Q99714-1	59	26906	1	1	1	1	0.14	3-hydroxyacyl-CoA dehydrogenase type-2 isoform Iso 1
IBP1	IGFBP1	5.11	27904	neXtProt	P08833-1	35	27885	1	1	1	1	0.14	Insulin-like growth factor-binding protein 1 isoform Iso 1
MIC60	IMMT	6.08	83677	neXtProt	Q16891-1	104	83626	6	3	5	2	0.14	MICOS complex subunit MIC60 isoform Iso 1
MRT4	MRTO4	8.34	27560	neXtProt	Q9UKD2-1	27	27543	4	1	3	1	0.14	mRNA turnover protein 4 homolog isoform Iso 1
NMT1	NMT1	7.65	56806	neXtProt	P30419-1	104	56770	2	2	1	1	0.14	Glycylpeptide N-tetradecanoyltransferase 1 isoform Long
PCYOX	PCYOX1	5.8	56640	neXtProt	Q9UHG3-1	104	56604	3	2	3	2	0.14	Prenylcysteine oxidase 1 isoform Iso 1
6PGL	PGLS	5.7	27547	neXtProt	O95336-1	61	27530	1	1	1	1	0.14	6-phosphogluconolactonase isoform Iso 1
PRP19	PRPF19	6.14	55180	neXtProt	Q9UMS4-1	66	55146	3	2	3	2	0.14	Pre-mRNA-processing factor 19 isoform Iso 1
ORN	REXO2	6.4	26832	neXtProt	Q9Y3B8-1	15	26816	1	1	1	1	0.14	Oligoribonuclease, mitochondrial isoform Iso 1
RL8	RPL8	11.04	28025	neXtProt	P62917-1	41	28007	1	1	1	1	0.14	60S ribosomal protein L8 isoform Iso 1
KS6A3	RPS6KA3	6.41	83736	neXtProt	P51812-1	163	83683	3	3	3	3	0.14	Ribosomal protein S6 kinase alpha-3 isoform Iso 1
S38A2	SLC38A2	8.08	56026	neXtProt	Q96QD8-1	96	55990	2	2	2	2	0.14	Sodium-coupled neutral amino acid transporter 2 isoform Iso 1
STT3A	STT3A	8.28	80529	neXtProt	P46977-1	92	80477	4	3	3	3	0.14	Dolichyl-diphosphooligosaccharide--protein glycosyltransferase subunit STT3A isoform Iso 1
TBCB	TBCB	5.06	27326	neXtProt	Q99426-1	21	27308	1	1	1	1	0.14	Tubulin-folding cofactor B isoform Iso 1
TMED9	TMED9	7.81	27277	neXtProt	Q9BVK6-1	63	27260	1	1	1	1	0.14	Transmembrane emp24 domain-containing protein 9 isoform Iso 1
TSPAN6	TSPAN6	8.44	27563	neXtProt	O43657-1	49	27545	1	1	1	1	0.14	Tetraspanin-6 isoform Iso 1
USO1	USO1	4.85	107895	neXtProt	O60763-1	165	107828	5	5	4	4	0.14	General vesicular transport factor p115 isoform Iso 1
UBP14	USP14	5.2	56069	neXtProt	P54578-1	176	56033	3	2	3	2	0.14	Ubiquitin carboxyl-terminal hydrolase 14 isoform Iso 1
VAPB	VAPB	6.85	27228	neXtProt	O95292-1	51	27211	2	1	2	1	0.14	Vesicle-associated membrane protein-associated protein B/C isoform Iso 1
SYVC	VARS	7.53	140476	neXtProt	P26640-1	291	140387	6	5	5	4	0.14	Valine--tRNA ligase isoform Iso 1
ZCHC3	ZCCHC3	8.91	26654	neXtProt	Q9NUD5-2	66	26637	1	1	1	1	0.14	Zinc finger CCHC domain-containing protein 3 isoform Iso 2
SSDH	ALDH5A1	8.62	57214	neXtProt	P51649-1	147	57178	4	2	3	2	0.13	Succinate-semialdehyde dehydrogenase, mitochondrial isoform Iso 1
CN166	C14orf166	6.19	28068	neXtProt	Q9Y224-1	33	28051	1	1	1	1	0.13	UPF0568 protein C14orf166 isoform Iso 1
CPNS1	CAPNS1	5.05	28315	neXtProt	P04632-1	74	28298	1	1	1	1	0.13	Calpain small subunit 1 isoform Iso 1
CCS	CCS	5.32	29041	neXtProt	O14618-1	43	29022	1	1	1	1	0.13	Copper chaperone for superoxide dismutase isoform Iso 1
CSN7B	COPS7B	5.83	29622	neXtProt	Q9H9Q2-1	27	29603	1	1	1	1	0.13	COP9 signalosome complex subunit 7b isoform Iso 1
DHX15	DHX15	7.12	90933	neXtProt	O43143-1	29	90875	3	3	3	3	0.13	Pre-mRNA-splicing factor ATP-dependent RNA helicase DHX15 isoform Iso 1
DNJC8	DNAJC8	9.04	29841	neXtProt	O75937-1	91	29823	1	1	1	1	0.13	DnaJ homolog subfamily C member 8 isoform Iso 1
EIF3J	EIF3J	4.72	29062	neXtProt	O75822-1	26	29045	1	1	1	1	0.13	Eukaryotic translation initiation factor 3 subunit J isoform Iso 1
ENOPH	ENOPH1	4.66	28933	neXtProt	Q9UHY7-1	18	28914	1	1	1	1	0.13	Enolase-phosphatase E1 isoform Iso 1
ERP29	ERP29	6.77	28993	neXtProt	P30040-1	42	28975	2	1	2	1	0.13	Endoplasmic reticulum resident protein 29 isoform Iso 1
FTCD	FTCD	5.58	58927	neXtProt	O95954-1	69	58889	3	2	3	2	0.13	Formimidoyltransferase-cyclodeaminase isoform A
GLPK3	GK3P	6	60597	neXtProt	Q14409-1	64	60559	4	2	4	2	0.13	Putative glycerol kinase 3 isoform Iso 1
HMCS1	HMGCS1	5.22	57293	neXtProt	Q01581-1	53	57257	7	2	4	2	0.13	Hydroxymethylglutaryl-CoA synthase, cytoplasmic isoform Iso 1
IMA1	KPNA2	5.25	57862	neXtProt	P52292-1	113	57826	2	2	2	2	0.13	Importin subunit alpha-1 isoform Iso 1
LMAN1	LMAN1	6.3	57548	neXtProt	P49257-1	92	57513	2	2	2	2	0.13	Protein ERGIC-53 isoform Iso 1
AOFA	MAOA	7.94	59681	neXtProt	P21397-1	88	59644	3	2	2	1	0.13	Amine oxidase [flavin-containing] A isoform Iso 1
MARE1	MAPRE1	5.02	29999	neXtProt	Q15691-1	60	29980	1	1	1	1	0.13	Microtubule-associated protein RP/EB family member 1 isoform Iso 1
MCCB	MCCC2	7.58	61333	neXtProt	Q9HCC0-1	55	61294	3	2	3	2	0.13	Methylcrotonoyl-CoA carboxylase beta chain, mitochondrial isoform Iso 1
RM09	MRPL9	10.09	30243	neXtProt	Q9BYD2-1	23	30224	1	1	1	1	0.13	39S ribosomal protein L9, mitochondrial isoform Iso 1
RT07	MRPS7	10	28134	neXtProt	Q9Y2R9-1	42	28116	3	1	3	1	0.13	28S ribosomal protein S7, mitochondrial isoform Iso 1
NECP1	NECAP1	6.33	29737	neXtProt	Q8NC96-1	15	29719	1	1	1	1	0.13	Adaptin ear-binding coat-associated protein 1 isoform Iso 1
NFU1	NFU1	4.97	28462	neXtProt	Q9UMS0-1	43	28444	1	1	1	1	0.13	NFU1 iron-sulfur cluster scaffold homolog, mitochondrial isoform Iso 1
PCLO	PCLO	9.41	28723	neXtProt	Q9Y6V7-2	91	28705	3	2	2	1	0.13	Probable ATP-dependent RNA helicase DDX49 isoform Iso 2
PMM2	PMM2	6.35	28082	neXtProt	O15305-1	45	28064	2	1	1	1	0.13	Phosphomannomutase 2 isoform Iso 1
PSB4	PSMB4	5.7	29204	neXtProt	P28070-1	15	29185	1	1	1	1	0.13	Proteasome subunit beta type-4 isoform Iso 1
PSB5	PSMB5	6.44	28480	neXtProt	P28074-1	19	28462	1	1	1	1	0.13	Proteasome subunit beta type-5 isoform Iso 1
PSMD3	PSMD3	8.47	60977	neXtProt	O43242-1	45	60939	3	2	3	2	0.13	26S proteasome non-ATPase regulatory subunit 3 isoform Iso 1
PSMF1	PSMF1	5.42	29816	neXtProt	Q92530-1	73	29798	1	1	1	1	0.13	Proteasome inhibitor PI31 subunit isoform Iso 1
PSPC1	PSPC1	6.26	58743	neXtProt	Q8WXF1-1	74	58706	3	2	2	1	0.13	Paraspeckle component 1 isoform Iso 1
PTBP1	PTBP1	9.22	57221	neXtProt	P26599-1	112	57186	2	2	2	2	0.13	Polypyrimidine tract-binding protein 1 isoform Iso 1
SYQ	QARS	6.71	87798	neXtProt	P47897-1	103	87743	5	3	5	3	0.13	Glutamine--tRNA ligase isoform Iso 1
RL7	RPL7	10.66	29225	neXtProt	P18124-1	72	29207	1	1	1	1	0.13	60S ribosomal protein L7 isoform Iso 1
RL7A	RPL7A	10.61	29995	neXtProt	P62424-1	63	29977	1	1	1	1	0.13	60S ribosomal protein L7a isoform Iso 1
RS4Y1	RPS4Y1	10.25	29455	neXtProt	P22090-1	52	29437	2	1	2	1	0.13	40S ribosomal protein S4, Y isoform 1 isoform Iso 1
STX7	STX7	5.41	29816	neXtProt	O15400-1	28	29797	1	1	1	1	0.13	Syntaxin-7 isoform Iso 1
TFAM	TFAM	9.74	29096	neXtProt	Q00059-1	21	29078	1	1	1	1	0.13	Transcription factor A, mitochondrial isoform Iso 1
UCRI	UQCRFS1	8.55	29667	neXtProt	P47985-1	95	29649	1	1	1	1	0.13	Cytochrome b-c1 complex subunit Rieske, mitochondrial isoform Iso 1
VPS35	VPS35	5.32	91707	neXtProt	Q96QK1-1	123	91649	4	3	4	3	0.13	Vacuolar protein sorting-associated protein 35 isoform Iso 1
XYLB	XYLB	5.54	58382	neXtProt	O75191-1	118	58345	2	2	2	2	0.13	Xylulose kinase isoform Iso 1
AN32E	ANP32E	3.77	30692	neXtProt	Q9BTT0-1	30	30674	1	1	1	1	0.12	Acidic leucine-rich nuclear phosphoprotein 32 family member E isoform Iso 1
ARI3A	ARID3A	4.84	62889	neXtProt	Q99856-1	102	62850	2	2	2	2	0.12	AT-rich interactive domain-containing protein 3A isoform Iso 1
ASGL1	ASRGL1	5.84	32054	neXtProt	Q7L266-1	86	32034	1	1	1	1	0.12	Isoaspartyl peptidase/L-asparaginase isoform Iso 1
ATG4B	ATG4B	8.01	31042	neXtProt	Q9Y4P1-3	64	31021	2	1	2	1	0.12	Cysteine protease ATG4B isoform Iso 3
CNPY3	CNPY3	5.36	30747	neXtProt	Q9BT09-1	13	30729	2	1	2	1	0.12	Protein canopy homolog 3 isoform Iso 1
COX11	COX11	9.22	31429	neXtProt	Q9Y6N1-1	98	31410	2	1	2	1	0.12	Cytochrome c oxidase assembly protein COX11, mitochondrial isoform Iso 1
DDB1	DDB1	5.14	126968	neXtProt	Q16531-1	147	126887	4	4	4	4	0.12	DNA damage-binding protein 1 isoform Iso 1
ECI1	ECI1	8.8	32815	neXtProt	P42126-1	54	32795	1	1	1	1	0.12	Enoyl-CoA delta isomerase 1, mitochondrial isoform Iso 1
SYFB	FARSB	6.39	66115	neXtProt	Q9NSD9-1	121	66074	2	2	2	2	0.12	Phenylalanine--tRNA ligase beta subunit isoform Iso 1
FKB10	FKBP10	5.36	64245	neXtProt	Q96AY3-1	70	64204	3	2	3	2	0.12	Peptidyl-prolyl cis-trans isomerase FKBP10 isoform Iso 1
GNPI2	GNPDA2	6.45	31084	neXtProt	Q8TDQ7-1	19	31065	1	1	1	1	0.12	Glucosamine-6-phosphate isomerase 2 isoform Iso 1
ROA0	HNRNPA0	9.34	30840	neXtProt	Q13151-1	26	30822	1	1	1	1	0.12	Heterogeneous nuclear ribonucleoprotein A0 isoform Iso 1
IF2B2	IGF2BP2	8.22	61842	neXtProt	Q9Y6M1-1	80	61804	4	3	3	2	0.12	Insulin-like growth factor 2 mRNA-binding protein 2 isoform Iso 2
ISOC1	ISOC1	6.96	32236	neXtProt	Q96CN7-1	26	32216	1	1	1	1	0.12	Isochorismatase domain-containing protein 1 isoform Iso 1
LRC47	LRRC47	8.55	63472	neXtProt	Q8N1G4-1	78	63434	3	2	3	2	0.12	Leucine-rich repeat-containing protein 47 isoform Iso 1
MARCS	MARCKS	4.47	31555	neXtProt	P29966-1	75	31536	2	2	1	1	0.12	Myristoylated alanine-rich C-kinase substrate isoform Iso 1
MATR3	MATR3	5.87	94623	neXtProt	P43243-1	82	94565	8	3	5	3	0.12	Matrin-3 isoform Iso 1
MLEC	MLEC	5.27	32234	neXtProt	Q14165-1	49	32214	1	1	1	1	0.12	Malectin isoform Iso 1
NIT2	NIT2	6.83	30607	neXtProt	Q9NQR4-1	29	30589	1	1	1	1	0.12	Omega-amidase NIT2 isoform Iso 1
PABP2	PABPN1	5.04	32749	neXtProt	Q86U42-1	65	32729	1	1	1	1	0.12	Polyadenylate-binding protein 2 isoform Iso 1
PYC	PC	6.37	129633	neXtProt	P11498-1	251	129551	6	4	5	4	0.12	Pyruvate carboxylase, mitochondrial isoform Iso 1
PECR	PECR	8.97	32544	neXtProt	Q9BY49-1	26	32524	1	1	1	1	0.12	Peroxisomal trans-2-enoyl-CoA reductase isoform Iso 1
PGAM5	PGAM5	8.88	32004	neXtProt	Q96HS1-1	44	31985	1	1	1	1	0.12	Serine/threonine-protein phosphatase PGAM5, mitochondrial isoform Iso 1
PIPNA	PITPNA	6.11	31806	neXtProt	Q00169-1	37	31786	2	1	2	1	0.12	Phosphatidylinositol transfer protein alpha isoform isoform Iso 1
PIPNB	PITPNB	6.41	31540	neXtProt	P48739-1	23	31520	2	1	2	1	0.12	Phosphatidylinositol transfer protein beta isoform isoform Iso 1
2AAA	PPP2R1A	5	65308.6	neXtProt	P30153-1	40	65267	4	2	4	2	0.12	Serine/threonine-protein phosphatase 2A 65 kDa regulatory subunit A alpha isoform isoform Iso 1
PRDX4	PRDX4	5.86	30539	neXtProt	Q13162-1	75	30521	1	1	1	1	0.12	Peroxiredoxin-4 isoform Iso 1
PROSC	PROSC	7.09	30343	neXtProt	O94903-1	93	30325	1	1	1	1	0.12	Proline synthase co-transcribed bacterial homolog protein isoform Iso 1
PYGL	PYGL	6.71	97148	neXtProt	P06737-1	80	97087	4	3	4	3	0.12	Glycogen phosphorylase, liver form isoform Iso 1
RALY	RALY	9.2	32463	neXtProt	Q9UKM9-1	45	32444	2	1	2	1	0.12	RNA-binding protein Raly isoform Iso 2
RL6	RPL6	10.59	32727	neXtProt	Q02878-1	32	32708	1	1	1	1	0.12	60S ribosomal protein L6 isoform Iso 1
RS2	RPS2	10.25	31324	neXtProt	P15880-1	44	31305	2	1	1	1	0.12	40S ribosomal protein S2 isoform Iso 1
SDHB	SDHB	9.03	31629	neXtProt	P21912-1	21	31609	1	1	1	1	0.12	Succinate dehydrogenase [ubiquinone] iron-sulfur subunit, mitochondrial isoform Iso 1
SC31A	SEC31A	6.43	133014	neXtProt	O94979-1	116	132931	8	4	6	3	0.12	Protein transport protein Sec31A isoform Iso 1
SEPT9	SEPT9	9.06	65401	neXtProt	Q9UHD8-1	77	65361	2	2	2	2	0.12	Septin-9 isoform Iso 1
DIC	SLC25A10	9.62	31282	neXtProt	Q9UBX3-1	73	31262	1	1	1	1	0.12	Mitochondrial dicarboxylate carrier isoform Iso 1
SRSF5	SRSF5	11.59	31264	neXtProt	Q13243-1	31	31245	1	1	1	1	0.12	Serine/arginine-rich splicing factor 5 isoform SRP40-1
SSRA	SSR1	4.39	32235	neXtProt	P43307-1	73	32215	3	2	2	1	0.12	Translocon-associated protein subunit alpha isoform Iso 1
STAU1	STAU1	9.46	63182	neXtProt	O95793-1	79	63143	2	2	2	2	0.12	Double-stranded RNA-binding protein Staufen homolog 1 isoform Long
STOM	STOM	7.71	31731	neXtProt	P27105-1	36	31711	1	1	1	1	0.12	Erythrocyte band 7 integral membrane protein isoform Iso 1
SURF4	SURF4	7.64	30394	neXtProt	O15260-1	70	30374	2	2	1	1	0.12	Surfeit locus protein 4 isoform Iso 1
RBP56	TAF15	8.04	61829	neXtProt	Q92804-1	84	61793	2	2	2	2	0.12	TATA-binding protein-associated factor 2N isoform Long
TRA2A	TRA2A	11.27	32689	neXtProt	Q13595-1	69	32669	1	1	1	1	0.12	Transformer-2 protein homolog alpha isoform Long
TRM61	TRMT61A	6.89	31381	neXtProt	Q96FX7-1	40	31362	1	1	1	1	0.12	tRNA (adenine(58)-N(1))-methyltransferase catalytic subunit TRMT61A isoform Iso 1
UBP7	USP7	5.33	128302	neXtProt	Q93009-1	169	128220	8	4	6	3	0.12	Ubiquitin carboxyl-terminal hydrolase 7 isoform Iso 1
VDAC3	VDAC3	8.84	30658	neXtProt	Q9Y277-1	20	30639	1	1	1	1	0.12	Voltage-dependent anion-selective channel protein 3 isoform Iso 1
AIMP1	AIMP1	8.61	34352	neXtProt	Q12904-1	22	34331	1	1	1	1	0.11	Aminoacyl tRNA synthase complex-interacting multifunctional protein 1 isoform Iso 1
AIMP2	AIMP2	8.45	35348	neXtProt	Q13155-1	54	35326	1	1	1	1	0.11	Aminoacyl tRNA synthase complex-interacting multifunctional protein 2 isoform Iso 1
BCAM	BCAM	5.53	67405	neXtProt	P50895-1	113	67363	3	2	3	2	0.11	Basal cell adhesion molecule isoform Iso 1
BPNT1	BPNT1	5.46	33392	neXtProt	O95861-1	13	33371	1	1	1	1	0.11	3'(2'),5'-bisphosphate nucleotidase 1 isoform Iso 1
CCAR2	CCAR2	5.14	102902	neXtProt	Q8N163-1	85	102838	3	3	3	3	0.11	Cell cycle and apoptosis regulator protein 2 isoform Iso 1
CDK1	CDK1	8.38	34095	neXtProt	P06493-1	29	34074	2	1	2	1	0.11	Cyclin-dependent kinase 1 isoform Iso 1
GT251	COLGALT1	6.85	71636	neXtProt	Q8NBJ5-1	70	71590	3	2	2	1	0.11	Procollagen galactosyltransferase 1 isoform Iso 1
COPE	COPE	4.98	34482	neXtProt	O14579-1	27	34460	2	1	2	1	0.11	Coatomer subunit epsilon isoform Iso 1
CPPED	CPPED1	5.79	35548	neXtProt	Q9BRF8-1	47	35526	1	1	1	1	0.11	Serine/threonine-protein phosphatase CPPED1 isoform Iso 1
CRK	CRKL	6.26	33776	neXtProt	P46109-1	25	33756	1	1	1	1	0.11	Crk-like protein isoform Iso 1
CRYL1	CRYL1	5.81	35419	neXtProt	Q9Y2S2-1	30	35396	1	1	1	1	0.11	Lambda-crystallin homolog isoform Iso 1
ECHP	EHHADH	9.18	69154	neXtProt	Q08426-2	95	69110	3	2	3	2	0.11	Peroxisomal bifunctional enzyme isoform Iso 2
EIF3C	EIF3C	5.48	105344	neXtProt	Q99613-1	134	105278	4	3	3	3	0.11	Eukaryotic translation initiation factor 3 subunit C isoform Iso 1
EIF3G	EIF3G	5.87	35611	neXtProt	O75821-1	95	35589	1	1	1	1	0.11	Eukaryotic translation initiation factor 3 subunit G isoform Iso 1
EWS	EWSR1	9.37	68478	neXtProt	Q01844-1	45	68436	4	2	4	2	0.11	RNA-binding protein EWS isoform EWS
FAH2B	FAHD2B	7.64	34613	neXtProt	Q6P2I3-1	58	34591	1	1	1	1	0.11	Fumarylacetoacetate hydrolase domain-containing protein 2B isoform Iso 1
FN3K	FN3K	7.13	35171	neXtProt	Q9H479-1	25	35149	1	1	1	1	0.11	Fructosamine-3-kinase isoform Iso 1
NIPS2	GBAS	9.42	33742	neXtProt	O75323-1	39	33721	2	1	1	1	0.11	Protein NipSnap homolog 2 isoform Iso 1
GRHPR	GRHPR	7.01	35668	neXtProt	Q9UBQ7-1	73	35646	2	1	2	1	0.11	Glyoxylate reductase/hydroxypyruvate reductase isoform Iso 1
GLO2	HAGH	8.34	33805	neXtProt	Q16775-1	37	33784	2	1	2	1	0.11	Hydroxyacylglutathione hydrolase, mitochondrial isoform Iso 1
VIGLN	HDLBP	6.43	141456	neXtProt	Q00341-1	285	141368	8	5	6	4	0.11	Vigilin isoform Iso 1
DHB11	HSD17B11	9.2	32936	neXtProt	Q8NBQ5-1	72	32915	1	1	1	1	0.11	Estradiol 17-beta-dehydrogenase 11 isoform Iso 1
DHB12	HSD17B12	9.34	34324	neXtProt	Q53GQ0-1	22	34302	2	1	2	1	0.11	Very-long-chain 3-oxoacyl-CoA reductase isoform Iso 1
LONM	LONP1	6.01	106489	neXtProt	P36776-1	130	106422	5	4	4	3	0.11	Lon protease homolog, mitochondrial isoform Iso 1
SYMC	MARS	5.82	101116	neXtProt	P56192-1	134	101052	5	3	5	3	0.11	Methionine--tRNA ligase, cytoplasmic isoform Iso 1
THTM	MPST	6.14	35249	neXtProt	P25325-2	82	35228	2	1	2	1	0.11	3-mercaptopyruvate sulfurtransferase isoform Iso 2
RM45	MRPL45	9.14	35350	neXtProt	Q9BRJ2-1	26	35328	2	1	2	1	0.11	39S ribosomal protein L45, mitochondrial isoform Iso 1
MSMO1	MSMO1	6.75	35216	neXtProt	Q15800-1	111	35193	1	1	1	1	0.11	Methylsterol monooxygenase 1 isoform Iso 1
MYADM	MYADM	8.53	35274	neXtProt	Q96S97-1	24	35250	1	1	1	1	0.11	Myeloid-associated differentiation marker isoform Iso 1
PSA	NPEPPS	5.49	103276	neXtProt	P55786-1	85	103211	3	3	3	3	0.11	Puromycin-sensitive aminopeptidase isoform Iso 1
PGP	PGP	5.85	34006	neXtProt	A6NDG6-1	19	33985	1	1	1	1	0.11	Phosphoglycolate phosphatase isoform Iso 1
PP4C	PPP4C	4.91	35080	neXtProt	P60510-1	36	35057	1	1	1	1	0.11	Serine/threonine-protein phosphatase 4 catalytic subunit isoform Iso 1
PPT1	PPT1	6.07	34193	neXtProt	P50897-1	27	34171	2	1	2	1	0.11	Palmitoyl-protein thioesterase 1 isoform Iso 1
PSMD1	PSMD1	5.25	105836	neXtProt	Q99460-1	156	105769	3	3	3	3	0.11	26S proteasome non-ATPase regulatory subunit 1 isoform Iso 1
RBM14	RBM14	9.68	69491	neXtProt	Q96PK6-1	175	69449	2	2	2	2	0.11	RNA-binding protein 14 isoform Iso 1
RGS3	RGS3	9.81	35108	neXtProt	P49796-7	16	35085	3	1	1	1	0.11	Regulator of G-protein signaling 3 isoform Iso 7
RNPS1	RNPS1	11.85	34208	neXtProt	Q15287-1	45	34188	2	1	2	1	0.11	RNA-binding protein with serine-rich domain 1 isoform Iso 1
SCFD1	SCFD1	5.89	72380	neXtProt	Q8WVM8-1	172	72334	3	2	2	1	0.11	Sec1 family domain-containing protein 1 isoform Iso 1
SF3B1	SF3B1	6.65	145830	neXtProt	O75533-1	147	145738	5	4	5	4	0.11	Splicing factor 3B subunit 1 isoform Iso 1
SGTA	SGTA	4.81	34063	neXtProt	O43765-1	83	34042	1	1	1	1	0.11	Small glutamine-rich tetratricopeptide repeat-containing protein alpha isoform Iso 1
SIR5	SIRT5	8.82	33880	neXtProt	Q9NXA8-1	55	33859	1	1	1	1	0.11	NAD-dependent protein deacylase sirtuin-5, mitochondrial isoform Iso 1
STX4	STX4	5.92	34180	neXtProt	Q12846-1	44	34159	1	1	1	1	0.11	Syntaxin-4 isoform Iso 1
TR150	THRAP3	10.16	108665	neXtProt	Q9Y2W1-1	139	108601	5	3	4	2	0.11	Thyroid hormone receptor-associated protein 3 isoform Iso 1
TM165	TMEM165	6.53	34906	neXtProt	Q9HC07-1	65	34883	1	1	1	1	0.11	Transmembrane protein 165 isoform Iso 1
TMX2	TMX2	8.9	34038	neXtProt	Q9Y320-1	19	34016	1	1	1	1	0.11	Thioredoxin-related transmembrane protein 2 isoform Iso 1
QORX	TP53I3	6.66	35536	neXtProt	Q53FA7-1	68	35514	1	1	1	1	0.11	Quinone oxidoreductase PIG3 isoform Iso 1
TRA2B	TRA2B	11.25	33666	neXtProt	P62995-1	50	33646	1	1	1	1	0.11	Transformer-2 protein homolog beta isoform Iso 1
EFTS	TSFM	8.62	35390	neXtProt	P43897-1	108	35368	1	1	1	1	0.11	Elongation factor Ts, mitochondrial isoform Iso 1
ACOX1	ACOX1	8.35	74423	neXtProt	Q15067-1	64	74376	3	2	3	2	0.1	Peroxisomal acyl-coenzyme A oxidase 1 isoform Iso 1
ACSS3	ACSS3	8.84	74778	neXtProt	Q9H6R3-1	65	74730	2	2	2	2	0.1	Acyl-CoA synthetase short-chain family member 3, mitochondrial isoform Iso 1
SPEB	AGMAT	7.54	37660	neXtProt	Q9BSE5-1	36	37636	2	1	2	1	0.1	Agmatinase, mitochondrial isoform Iso 1
AK1A1	AKR1A1	6.32	36573	neXtProt	P14550-1	41	36550	1	1	1	1	0.1	Alcohol dehydrogenase [NADP(+)] isoform Iso 1
AK1BF	AKR1B15	6.23	36537	neXtProt	C9JRZ8-1	15	36514	1	1	1	1	0.1	Aldo-keto reductase family 1 member B15 isoform Iso 1
ARGI2	ARG2	6	38578	neXtProt	P78540-1	64	38554	2	1	2	1	0.1	Arginase-2, mitochondrial isoform Iso 1
AT2A2	ATP2A2	5.23	114757	neXtProt	P16615-1	116	114683	4	3	4	3	0.1	Sarcoplasmic/endoplasmic reticulum calcium ATPase 2 isoform Iso 1
BABA1	BABAM1	4.6	36560	neXtProt	Q9NWV8-1	77	36537	1	1	1	1	0.1	BRISC and BRCA1-A complex member 1 isoform Iso 1
BCCIP	BCCIP	4.51	35979	neXtProt	Q9P287-1	20	35957	1	1	1	1	0.1	BRCA2 and CDKN1A-interacting protein isoform Iso 1
BUB3	BUB3	6.36	37154	neXtProt	O43684-1	54	37131	1	1	1	1	0.1	Mitotic checkpoint protein BUB3 isoform Iso 1
CI064	C9orf64	5.61	39028	neXtProt	Q5T6V5-1	56	39004	1	1	1	1	0.1	UPF0553 protein C9orf64 isoform Iso 1
CNN3	CNN3	5.69	36413	neXtProt	Q15417-1	46	36391	1	1	1	1	0.1	Calponin-3 isoform Iso 1
CATB	CTSB	5.88	37822	neXtProt	P07858-1	61	37797	1	1	1	1	0.1	Cathepsin B isoform Iso 1
CATH	CTSH	8.35	37393	neXtProt	P09668-1	38	37369	1	1	1	1	0.1	Pro-cathepsin H isoform Iso 1
DDX3X	DDX3X	6.73	73243	neXtProt	O00571-1	184	73198	4	3	3	2	0.1	ATP-dependent RNA helicase DDX3X isoform Iso 1
DECR	DECR1	9.35	36067	neXtProt	Q16698-1	37	36045	1	1	1	1	0.1	2,4-dienoyl-CoA reductase, mitochondrial isoform Iso 1
ECHP	EHHADH	9.24	79494	neXtProt	Q08426-1	47	79445	6	2	5	2	0.1	Peroxisomal bifunctional enzyme isoform Iso 1
EIF3I	EIF3I	5.38	36501	neXtProt	Q13347-1	47	36479	3	1	2	1	0.1	Eukaryotic translation initiation factor 3 subunit I isoform Iso 1
ERLN1	ERLIN1	7.67	38925	neXtProt	O75477-1	79	38901	1	1	1	1	0.1	Erlin-1 isoform Iso 1
FA98B	FAM98B	5.96	37190	neXtProt	Q52LJ0-1	45	37167	4	1	3	1	0.1	Protein FAM98B isoform Iso 1
GALE	GALE	6.26	38281	neXtProt	Q14376-1	35	38257	1	1	1	1	0.1	UDP-glucose 4-epimerase isoform Iso 1
GALM	GALM	6.18	37765	neXtProt	Q96C23-1	102	37742	2	2	1	1	0.1	Aldose 1-epimerase isoform Iso 1
BGAL	GLB1	6.1	76074	neXtProt	P16278-1	78	76027	4	2	4	2	0.1	Beta-galactosidase isoform Iso 1
GLRX3	GLRX3	5.31	37432	neXtProt	O76003-1	41	37408	5	1	4	1	0.1	Glutaredoxin-3 isoform Iso 1
GLSK	GLS	7.85	73461	neXtProt	O94925-1	83	73414	2	2	2	2	0.1	Glutaminase kidney isoform, mitochondrial isoform Iso 1
GBB4	GNB4	5.59	37567	neXtProt	Q9HAV0-1	14	37543	1	1	1	1	0.1	Guanine nucleotide-binding protein subunit beta-4 isoform Iso 1
GPDA	GPD1	5.81	37567	neXtProt	P21695-1	17	37543	2	1	2	1	0.1	Glycerol-3-phosphate dehydrogenase [NAD(+)], cytoplasmic isoform Iso 1
HDGR2	HDGFRP2	7.11	74317	neXtProt	Q7Z4V5-1	103	74272	2	2	2	2	0.1	Hepatoma-derived growth factor-related protein 2 isoform Iso 1
IGBP1	IGBP1	5.26	39221	neXtProt	P78318-1	26	39198	1	1	1	1	0.1	Immunoglobulin-binding protein 1 isoform Iso 1
IKIP	IKBIP	9.21	39309	neXtProt	Q70UQ0-1	14	39285	1	1	1	1	0.1	Inhibitor of nuclear factor kappa-B kinase-interacting protein isoform Iso 1
KINH	KIF5B	6.12	109684	neXtProt	P33176-1	71	109617	4	3	4	3	0.1	Kinesin-1 heavy chain isoform Iso 1
MAGT1	MAGT1	9.68	38037	neXtProt	Q9H0U3-1	26	38011	1	1	1	1	0.1	Magnesium transporter protein 1 isoform Iso 1
MP2K3	MAP2K3	7.05	39318	neXtProt	P46734-1	17	39293	2	1	2	1	0.1	Dual specificity mitogen-activated protein kinase kinase 3 isoform Iso 3
MGME1	MGME1	7.58	39420	neXtProt	Q9BQP7-1	30	39396	1	1	1	1	0.1	Mitochondrial genome maintenance exonuclease 1 isoform Iso 1
MRM1	MRM1	8.15	38638	neXtProt	Q6IN84-1	45	38614	1	1	1	1	0.1	rRNA methyltransferase 1, mitochondrial isoform Iso 1
NASP	NASP	4.23	78450	neXtProt	P49321-4	61	78403	3	2	3	2	0.1	Nuclear autoantigenic sperm protein isoform Iso 4
NGDN	NGDN	9.57	35894	neXtProt	Q8NEJ9-1	53	35872	1	1	1	1	0.1	Neuroguidin isoform Iso 1
OGFR	OGFR	4.77	73324.7	neXtProt	Q9NZT2-1	130	73280	2	2	2	2	0.1	Opioid growth factor receptor isoform Iso 1
PARP1	PARP1	8.99	113083	neXtProt	P09874-1	106	113012	5	3	5	3	0.1	Poly [ADP-ribose] polymerase 1 isoform Iso 1
PDXD1	PDXDC1	5.34	76547	neXtProt	Q6P996-3	133	76499	5	2	5	2	0.1	Pyridoxal-dependent decarboxylase domain-containing protein 1 isoform Iso 3
PON2	PON2	5.26	39398	neXtProt	Q15165-1	61	39373	2	2	1	1	0.1	Serum paraoxonase/arylesterase 2 isoform Iso 1
NCPR	POR	5.38	76690	neXtProt	P16435-1	56	76641	4	2	4	2	0.1	NADPH--cytochrome P450 reductase isoform Iso 1
IPYR2	PPA2	7.07	37920	neXtProt	Q9H2U2-1	47	37896	1	1	1	1	0.1	Inorganic pyrophosphatase 2, mitochondrial isoform Iso 1
PP1G	PPP1CC	6.12	36983	neXtProt	P36873-1	75	36960	1	1	1	1	0.1	Serine/threonine-protein phosphatase PP1-gamma catalytic subunit isoform Gamma-1
ANM5	PRMT5	5.88	72684	neXtProt	O14744-1	82	72638	4	2	3	2	0.1	Protein arginine N-methyltransferase 5 isoform Iso 1
KPRA	PRPSAP1	6.73	39394	neXtProt	Q14558-1	105	39369	1	1	1	1	0.1	Phosphoribosyl pyrophosphate synthase-associated protein 1 isoform Iso 1
PSMD7	PSMD7	6.29	37025	neXtProt	P51665-1	44	37002	1	1	1	1	0.1	26S proteasome non-ATPase regulatory subunit 7 isoform Iso 1
QKI	QKI	8.63	37670	neXtProt	Q96PU8-1	73	37647	1	1	1	1	0.1	Protein quaking isoform Iso 1
SYRC	RARS	6.26	75379	neXtProt	P54136-1	123	75331	3	2	3	2	0.1	Arginine--tRNA ligase, cytoplasmic isoform Complexed
RCN2	RCN2	4.26	36876	neXtProt	Q14257-1	22	36854	1	1	1	1	0.1	Reticulocalbin-2 isoform Iso 1
RFC2	RFC2	6.04	39157	neXtProt	P35250-1	70	39132	2	1	2	1	0.1	Replication factor C subunit 2 isoform Iso 1
SAE1	SAE1	5.17	38449	neXtProt	Q9UBE0-1	18	38426	1	1	1	1	0.1	SUMO-activating enzyme subunit 1 isoform Iso 1
SCAM2	SCAMP2	5.72	36648	neXtProt	O15127-1	59	36625	1	1	1	1	0.1	Secretory carrier-associated membrane protein 2 isoform Iso 1
SCAM3	SCAMP3	7.55	38287	neXtProt	O14828-1	71	38262	1	1	1	1	0.1	Secretory carrier-associated membrane protein 3 isoform Iso 1
CMC2	SLC25A13	8.79	74175	neXtProt	Q9UJS0-1	119	74129	3	2	3	2	0.1	Calcium-binding mitochondrial carrier protein Aralar2 isoform Iso 1
STML2	STOML2	6.87	38534	neXtProt	Q9UJZ1-1	112	38510	2	1	2	1	0.1	Stomatin-like protein 2, mitochondrial isoform Iso 1
SUCA	SUCLG1	9.01	36249	neXtProt	P53597-1	30	36227	2	1	2	1	0.1	Succinyl-CoA ligase [ADP/GDP-forming] subunit alpha, mitochondrial isoform Iso 1
TRFE	TF	6.81	77063	neXtProt	P02787-1	110	77014	2	2	2	2	0.1	Serotransferrin isoform Iso 1
TM9S4	TM9SF4	6.1	74518	neXtProt	Q92544-1	47	74470	2	2	2	2	0.1	Transmembrane 9 superfamily member 4 isoform Iso 1
TOM40	TOMM40	6.79	37893	neXtProt	O96008-1	33	37869	1	1	1	1	0.1	Mitochondrial import receptor subunit TOM40 homolog isoform Iso 1
FCL	TSTA3	6.12	35892	neXtProt	Q13630-1	18	35870	2	1	2	1	0.1	GDP-L-fucose synthase isoform Iso 1
UFD1	UFD1L	6.27	34500	neXtProt	Q92890-1	48	38700	1	1	1	1	0.1	Ubiquitin fusion degradation protein 1 homolog isoform Long
VP26A	VPS26A	6.13	38170	neXtProt	O75436-1	38	38146	1	1	1	1	0.1	Vacuolar protein sorting-associated protein 26A isoform Iso 1
WDR5	WDR5	8.54	36588	neXtProt	P61964-1	57	36565	1	1	1	1	0.1	WD repeat-containing protein 5 isoform Iso 1
MEP50	WDR77	5.03	36724	neXtProt	Q9BQA1-1	17	36701	1	1	1	1	0.1	Methylosome protein 50 isoform Iso 1
A2MG	A2M	6.03	163291	neXtProt	P01023-1	71	163188	6	4	6	4	0.09	Alpha-2-macroglobulin isoform Iso 1
THIM	ACAA2	8.32	41924	neXtProt	P42765-1	38	41898	1	1	1	1	0.09	3-ketoacyl-CoA thiolase, mitochondrial isoform Iso 1
BACH	ACOT7	8.85	41796	neXtProt	O00154-1	44	41769	2	1	2	1	0.09	Cytosolic acyl coenzyme A thioester hydrolase isoform Iso 1
ACTZ	ACTR1A	6.19	42613	neXtProt	P61163-1	23	42587	1	1	1	1	0.09	Alpha-centractin isoform Iso 1
SPYA	AGXT	8.61	43009	neXtProt	P21549-1	78	42982	4	1	4	1	0.09	Serine--pyruvate aminotransferase isoform Iso 1
AIFM2	AIFM2	9.16	40526	neXtProt	Q9BRQ8-1	26	40501	2	1	2	1	0.09	Apoptosis-inducing factor 2 isoform Iso 1
ARK72	AKR7A2	6.7	39588	neXtProt	O43488-1	94	39564	2	1	2	1	0.09	Aflatoxin B1 aldehyde reductase member 2 isoform Iso 1
A16A1	ALDH16A1	6.35	85127	neXtProt	Q8IZ83-1	200	85074	2	2	2	2	0.09	Aldehyde dehydrogenase family 16 member A1 isoform Iso 1
ARC1B	ARPC1B	8.68	40949	neXtProt	O15143-1	32	40923	1	1	1	1	0.09	Actin-related protein 2/3 complex subunit 1B isoform Iso 1
ASPH	ASPH	4.92	85863	neXtProt	Q12797-1	82	85809	3	2	3	2	0.09	Aspartyl/asparaginyl beta-hydroxylase isoform Iso 1
DEK	DEK	8.69	42674	neXtProt	P35659-1	30	42648	1	1	1	1	0.09	Protein DEK isoform Iso 1
DJB11	DNAJB11	5.81	40513	neXtProt	Q9UBS4-1	17	40489	1	1	1	1	0.09	DnaJ homolog subfamily B member 11 isoform Iso 1
DUS9	DUSP9	5.8	41868	neXtProt	Q99956-1	75	41841	2	1	2	1	0.09	Dual specificity protein phosphatase 9 isoform Iso 1
ECI2	ECI2	9.13	43585	neXtProt	O75521-1	101	43557	2	1	1	1	0.09	Enoyl-CoA delta isomerase 2, mitochondrial isoform Iso 1
EIF3M	EIF3M	5.41	42503	neXtProt	Q7L2H7-1	25	42476	1	1	1	1	0.09	Eukaryotic translation initiation factor 3 subunit M isoform Iso 1
GALK1	GALK1	6.04	42272	neXtProt	P51570-1	46	42246	1	1	1	1	0.09	Galactokinase isoform Iso 1
HIBCH	HIBCH	8.38	43482	neXtProt	Q6NVY1-1	34	43454	1	1	1	1	0.09	3-hydroxyisobutyryl-CoA hydrolase, mitochondrial isoform Iso 1
1A24	HLA-A	5.91	40689	neXtProt	P05534-1	57	40663	1	1	1	1	0.09	HLA class I histocompatibility antigen, A-24 alpha chain isoform Iso 1
HS2ST	HS2ST1	8.83	41881	neXtProt	Q7LGA3-1	71	41854	1	1	1	1	0.09	Heparan sulfate 2-O-sulfotransferase 1 isoform Iso 1
DHB2	HSD17B2	8.79	42785	neXtProt	P37059-1	87	42757	1	1	1	1	0.09	Estradiol 17-beta-dehydrogenase 2 isoform Iso 1
IDH3A	IDH3A	6.46	39591	neXtProt	P50213-1	40	39566	1	1	1	1	0.09	Isocitrate dehydrogenase [NAD] subunit alpha, mitochondrial isoform Iso 1
MIC60	IMMT	6.15	83548	neXtProt	Q16891-4	164	83497	3	2	3	2	0.09	MICOS complex subunit MIC60 isoform Iso 4
IST1	IST1	5.22	39751	neXtProt	P53990-1	39	39725	2	1	2	1	0.09	IST1 homolog isoform Iso 1
LTMD1	LETMD1	10.32	41790	neXtProt	Q6P1Q0-1	19	41763	1	1	1	1	0.09	LETM1 domain-containing protein 1 isoform Iso 1
LMAN2	LMAN2	6.46	40229	neXtProt	Q12907-1	33	40203	2	1	2	1	0.09	Vesicular integral-membrane protein VIP36 isoform Iso 1
AMRP	LRPAP1	8.73	41466	neXtProt	P30533-1	30	41441	1	1	1	1	0.09	Alpha-2-macroglobulin receptor-associated protein isoform Iso 1
MK01	MAPK1	6.5	41389	neXtProt	P28482-1	29	41363	2	1	2	1	0.09	Mitogen-activated protein kinase 1 isoform Iso 1
MK03	MAPK3	6.28	43135	neXtProt	P27361-1	50	43108	1	1	1	1	0.09	Mitogen-activated protein kinase 3 isoform Iso 1
MCM7	MCM7	6.08	81308	neXtProt	P33993-1	66	81257	3	2	3	2	0.09	DNA replication licensing factor MCM7 isoform Iso 1
MVD1	MVD	6.8	43404	neXtProt	P53602-1	72	43377	1	1	1	1	0.09	Diphosphomevalonate decarboxylase isoform Iso 1
NASP	NASP	4.32	86268	neXtProt	P49321-3	84	86216	3	2	3	2	0.09	Nuclear autoantigenic sperm protein isoform Iso 3
NDRG1	NDRG1	5.49	42835	neXtProt	Q92597-1	16	42808	1	1	1	1	0.09	Protein NDRG1 isoform Iso 1
NDUA9	NDUFA9	9.81	42509	neXtProt	Q16795-1	72	42483	1	1	1	1	0.09	NADH dehydrogenase [ubiquinone] 1 alpha subcomplex subunit 9, mitochondrial isoform Iso 1
NELFE	NELFE	9.36	43239	neXtProt	P18615-1	90	43214	1	1	1	1	0.09	Negative elongation factor E isoform Iso 1
NSF	NSF	6.52	82594	neXtProt	P46459-1	78	82542	2	2	2	2	0.09	Vesicle-fusing ATPase isoform Iso 1
OTUL	OTULIN	5.35	40263	neXtProt	Q96BN8-1	40	40237	2	1	2	1	0.09	Ubiquitin thioesterase otulin isoform Iso 1
PCY2	PCYT2	6.44	43835	neXtProt	Q99447-1	15	43808	1	1	1	1	0.09	Ethanolamine-phosphate cytidylyltransferase isoform Iso 1
ODPA	PDHA1	8.35	43295	neXtProt	P08559-1	50	43268	4	2	3	1	0.09	Pyruvate dehydrogenase E1 component subunit alpha, somatic form, mitochondrial isoform Iso 1
PEX14	PEX14	4.89	41237	neXtProt	O75381-1	42	41212	1	1	1	1	0.09	Peroxisomal membrane protein PEX14 isoform Iso 1
KAPCA	PRKACA	8.84	40590	neXtProt	P17612-1	58	40564	1	1	1	1	0.09	cAMP-dependent protein kinase catalytic subunit alpha isoform Iso 1
PSD13	PSMD13	5.53	42945	neXtProt	Q9UNM6-1	14	42918	1	1	1	1	0.09	26S proteasome non-ATPase regulatory subunit 13 isoform Iso 1
HACD3	PTPLAD1	9.04	43159	neXtProt	Q9P035-1	105	43132	1	1	1	1	0.09	Very-long-chain (3R)-3-hydroxyacyl-CoA dehydratase 3 isoform Iso 1
RMXL1	RBMXL1	9.9	42141	neXtProt	Q96E39-1	123	42116	2	2	1	1	0.09	RNA binding motif protein, X-linked-like-1 isoform Iso 1
ACOD	SCD	9.07	41523	neXtProt	O00767-1	36	41496	1	1	1	1	0.09	Acyl-CoA desaturase isoform Iso 1
SF3A1	SF3A1	5.15	88886	neXtProt	Q15459-1	29	88831	4	2	4	2	0.09	Splicing factor 3A subunit 1 isoform Iso 1
SHLB1	SH3GLB1	5.78	40796	neXtProt	Q9Y371-1	39	40771	1	1	1	1	0.09	Endophilin-B1 isoform Iso 1
MPCP	SLC25A3	9.45	40094	neXtProt	Q00325-1	68	40069	1	1	1	1	0.09	Phosphate carrier protein, mitochondrial isoform A
SUGT1	SUGT1	5.07	41024	neXtProt	Q9Y2Z0-1	21	40998	1	1	1	1	0.09	Protein SGT1 homolog isoform Iso 1
SYAP1	SYAP1	4.45	39933	neXtProt	Q96A49-1	93	39909	1	1	1	1	0.09	Synapse-associated protein 1 isoform Iso 1
SYTC	TARS	6.23	83435	neXtProt	P26639-1	38	83382	5	2	5	2	0.09	Threonine--tRNA ligase, cytoplasmic isoform Iso 1
TFB1M	TFB1M	9.35	39542	neXtProt	Q8WVM0-1	30	39518	1	1	1	1	0.09	Dimethyladenosine transferase 1, mitochondrial isoform Iso 1
TFR1	TFRC	6.18	84871	neXtProt	P02786-1	50	84818	2	2	2	2	0.09	Transferrin receptor protein 1 isoform Iso 1
TSSC1	TSSC1	4.87	43603	neXtProt	Q53HC9-1	14	43576	1	1	1	1	0.09	Protein TSSC1 isoform Iso 1
TWF1	TWF1	6.48	40282	neXtProt	Q12792-2	18	40258	2	1	2	1	0.09	Twinfilin-1 isoform Iso 1
TWF2	TWF2	6.37	39548	neXtProt	Q6IBS0-1	34	39523	1	1	1	1	0.09	Twinfilin-2 isoform Iso 1
THIK	ACAA1	8.76	44291	neXtProt	P09110-1	43	44264	2	1	2	1	0.08	3-ketoacyl-CoA thiolase, peroxisomal isoform Iso 1
ACADS	ACADS	8.13	44297	neXtProt	P16219-1	67	44269	1	1	1	1	0.08	Short-chain specific acyl-CoA dehydrogenase, mitochondrial isoform Iso 1
ARP2	ACTR2	6.29	44761	neXtProt	P61160-1	28	44732	2	1	2	1	0.08	Actin-related protein 2 isoform Iso 1
ACY1	ACY1	5.77	45885	neXtProt	Q03154-1	13	45856	2	1	2	1	0.08	Aminoacylase-1 isoform Iso 1
AGK	AGK	8.3	47137	neXtProt	Q53H12-1	21	47107	1	1	1	1	0.08	Acylglycerol kinase, mitochondrial isoform Iso 1
AP1M1	AP1M1	6.82	48586	neXtProt	Q9BXS5-1	27	48556	1	1	1	1	0.08	AP-1 complex subunit mu-1 isoform Iso 1
API5	API5	6.17	49497	neXtProt	Q9BZZ5-1	72	49466	1	1	1	1	0.08	Apoptosis inhibitor 5 isoform Iso 1
ARRB1	ARRB1	5.84	47065	neXtProt	P49407-1	31	47036	1	1	1	1	0.08	Beta-arrestin-1 isoform 1A
ASAH1	ASAH1	7.52	44659	neXtProt	Q13510-1	27	44631	1	1	1	1	0.08	Acid ceramidase isoform Iso 1
ASB16	ASB16	8.39	49637	neXtProt	Q96NS5-1	22	49605	1	1	1	1	0.08	Ankyrin repeat and SOCS box protein 16 isoform Iso 1
ATG4B	ATG4B	4.91	44294	neXtProt	Q9Y4P1-1	50	44266	1	1	1	1	0.08	Cysteine protease ATG4B isoform Iso 1
BZW1	BZW1	5.75	48043	neXtProt	Q7L1Q6-1	39	48013	1	1	1	1	0.08	Basic leucine zipper and W2 domain-containing protein 1 isoform Iso 1
CERS2	CERS2	9.03	44876	neXtProt	Q96G23-1	46	44847	1	1	1	1	0.08	Ceramide synthase 2 isoform Iso 1
CN37	CNP	9.17	47578	neXtProt	P09543-1	37	47549	4	1	4	1	0.08	2',3'-cyclic-nucleotide 3'-phosphodiesterase isoform CNPII
COPA	COPA	7.7	138346	neXtProt	P53621-1	143	138258	4	3	3	2	0.08	Coatomer subunit alpha isoform Iso 1
CSK23	CSNK2A3	8.54	45220	neXtProt	Q8NEV1-1	26	45191	3	1	3	1	0.08	Casein kinase II subunit alpha 3 isoform Iso 1
CSTF1	CSTF1	6.12	48357	neXtProt	Q05048-1	61	48327	1	1	1	1	0.08	Cleavage stimulation factor subunit 1 isoform Iso 1
DDB2	DDB2	9.56	47863	neXtProt	Q92466-1	34	47833	1	1	1	1	0.08	DNA damage-binding protein 2 isoform Iso 1
ODO2	DLST	9.1	48755	neXtProt	P36957-1	66	48724	1	1	1	1	0.08	Dihydrolipoyllysine-residue succinyltransferase component of 2-oxoglutarate dehydrogenase complex, mitochondrial isoform Iso 1
DNJA1	DNAJA1	6.65	44868	neXtProt	P31689-1	45	44839	1	1	1	1	0.08	DnaJ homolog subfamily A member 1 isoform Iso 1
EIF3B	EIF3B	4.89	92482	neXtProt	P55884-1	64	92424	2	2	2	2	0.08	Eukaryotic translation initiation factor 3 subunit B isoform Iso 1
IF5	EIF5	5.41	49222	neXtProt	P55010-1	25	49192	1	1	1	1	0.08	Eukaryotic translation initiation factor 5 isoform Iso 1
ERP44	ERP44	5.09	46971	neXtProt	Q9BS26-1	50	46941	1	1	1	1	0.08	Endoplasmic reticulum resident protein 44 isoform Iso 1
FKBP8	FKBP8	4.78	44562	neXtProt	Q14318-1	23	44534	1	1	1	1	0.08	Peptidyl-prolyl cis-trans isomerase FKBP8 isoform Iso 1
KBL	GCAT	8.3	45285	neXtProt	O75600-1	46	45256	1	1	1	1	0.08	2-amino-3-ketobutyrate coenzyme A ligase, mitochondrial isoform Iso 1
GORS2	GORASP2	4.73	47145	neXtProt	Q9H8Y8-1	65	47116	3	1	3	1	0.08	Golgi reassembly-stacking protein 2 isoform Iso 1
HAT1	HAT1	5.52	49513	neXtProt	O14929-1	70	49481	1	1	1	1	0.08	Histone acetyltransferase type B catalytic subunit isoform A
RT27	MRPS27	5.83	47611	neXtProt	Q92552-1	32	47581	1	1	1	1	0.08	28S ribosomal protein S27, mitochondrial isoform Iso 1
MTP	MTTP	8.61	99351	neXtProt	P55157-1	67	99289	4	2	3	2	0.08	Microsomal triglyceride transfer protein large subunit isoform Iso 1
MYH10	MYH10	5.43	228999	neXtProt	P35580-1	110	228858	9	5	8	5	0.08	Myosin-10 isoform Iso 1
NAKD2	NADK2	8.46	49432	neXtProt	Q4G0N4-1	73	49402	2	1	2	1	0.08	NAD kinase 2, mitochondrial isoform Iso 1
NCEH1	NCEH1	6.76	45808	neXtProt	Q6PIU2-1	15	45779	2	1	2	1	0.08	Neutral cholesterol ester hydrolase 1 isoform Iso 1
PSA	NPEPPS	5.22	94515	neXtProt	P55786-2	108	94456	4	2	4	2	0.08	Puromycin-sensitive aminopeptidase isoform Iso 2
NXN	NXN	4.88	48392	neXtProt	Q6DKJ4-1	58	48362	1	1	1	1	0.08	Nucleoredoxin isoform Iso 1
PACN3	PACSIN3	5.83	48486	neXtProt	Q9UKS6-1	54	48457	1	1	1	1	0.08	Protein kinase C and casein kinase substrate in neurons protein 3 isoform Iso 1
LIS1	PAFAH1B1	6.97	46637	neXtProt	P43034-1	71	46608	1	1	1	1	0.08	Platelet-activating factor acetylhydrolase IB subunit alpha isoform Iso 1
PUR4	PFAS	5.5	144734	neXtProt	O15067-1	101	144643	4	3	3	3	0.08	Phosphoribosylformylglycinamidine synthase isoform Iso 1
SOX	PIPOX	8.67	44065	neXtProt	Q9P0Z9-1	17	44038	1	1	1	1	0.08	Peroxisomal sarcosine oxidase isoform Iso 1
PREB	PREB	8.02	45468	neXtProt	Q9HCU5-1	60	45440	1	1	1	1	0.08	Prolactin regulatory element-binding protein isoform Iso 1
KAP2	PRKAR2A	4.96	45518	neXtProt	P13861-1	44	45490	2	1	2	1	0.08	cAMP-dependent protein kinase type II-alpha regulatory subunit isoform Iso 1
PRS4	PSMC1	5.87	49185	neXtProt	P62191-1	49	49154	2	1	2	1	0.08	26S protease regulatory subunit 4 isoform Iso 1
PRS7	PSMC2	5.71	48633	neXtProt	P35998-1	73	48603	2	1	2	1	0.08	26S protease regulatory subunit 7 isoform Iso 1
PRS8	PSMC5	7.11	45626	neXtProt	P62195-1	58	45597	3	1	3	1	0.08	26S protease regulatory subunit 8 isoform Iso 1
PYGM	PYGM	6.57	97092	neXtProt	P11217-1	89	97031	4	3	3	2	0.08	Glycogen phosphorylase, muscle form isoform Iso 1
RBBP4	RBBP4	4.74	47656	neXtProt	Q09028-1	42	47626	1	1	1	1	0.08	Histone-binding protein RBBP4 isoform Iso 1
RL4	RPL4	11.07	47697	neXtProt	P36578-1	25	47667	1	1	1	1	0.08	60S ribosomal protein L4 isoform Iso 1
SCRN1	SCRN1	4.66	46382	neXtProt	Q12765-1	90	46353	1	1	1	1	0.08	Secernin-1 isoform Iso 1
SEP11	SEPT11	6.36	49398	neXtProt	Q9NVA2-1	73	49367	2	1	2	1	0.08	Septin-11 isoform Iso 1
A1AT	SERPINA1	5.37	46737	neXtProt	P01009-1	17	46707	1	1	1	1	0.08	Alpha-1-antitrypsin isoform Iso 1
MOT4	SLC16A3	8.23	49469	neXtProt	O15427-1	65	49437	1	1	1	1	0.08	Monocarboxylate transporter 4 isoform Iso 1
SNX5	SNX5	6.31	46816	neXtProt	Q9Y5X3-1	45	46787	1	1	1	1	0.08	Sorting nexin-5 isoform Iso 1
SUCB2	SUCLG2	6.15	46511	neXtProt	Q96I99-1	61	46481	2	1	2	1	0.08	Succinyl-CoA ligase [GDP-forming] subunit beta, mitochondrial isoform Iso 1
TPSN	TAPBP	6.67	47625	neXtProt	O15533-1	50	47596	1	1	1	1	0.08	Tapasin isoform Iso 1
TADBP	TARDBP	5.85	44740	neXtProt	Q13148-1	24	44711	1	1	1	1	0.08	TAR DNA-binding protein 43 isoform Iso 1
TBL2	TBL2	9.52	49797	neXtProt	Q9Y4P3-1	96	49766	1	1	1	1	0.08	Transducin beta-like protein 2 isoform Iso 1
TE2IP	TERF2IP	4.64	44260	neXtProt	Q9NYB0-1	60	44233	1	1	1	1	0.08	Telomeric repeat-binding factor 2-interacting protein 1 isoform Iso 1
TOP1	TOP1	9.33	90725	neXtProt	P11387-1	98	90669	3	3	2	2	0.08	DNA topoisomerase 1 isoform Iso 1
TBB2A	TUBB2A	4.78	49907	neXtProt	Q13895-1	36	49570	2	1	2	1	0.08	Bystin isoform Iso 1
VPS4B	VPS4B	6.75	49302	neXtProt	O75351-1	44	49271	1	1	1	1	0.08	Vacuolar protein sorting-associated protein 4B isoform Iso 1
WDR12	WDR12	5.57	47707	neXtProt	Q9GZL7-1	41	47678	2	1	2	1	0.08	Ribosome biogenesis protein WDR12 isoform Iso 1
WDR18	WDR18	6.21	47405	neXtProt	Q9BV38-1	46	47375	1	1	1	1	0.08	WD repeat-containing protein 18 isoform Iso 1
GABT	ABAT	8.17	56438	neXtProt	P80404-1	42	56403	2	1	2	1	0.07	4-aminobutyrate aminotransferase, mitochondrial isoform Iso 1
ANGT	AGT	5.87	53154	neXtProt	P01019-1	42	53121	2	1	2	1	0.07	Angiotensinogen isoform Iso 1
AL3A2	ALDH3A2	7.98	54848	neXtProt	P51648-1	22	54813	2	1	2	1	0.07	Fatty aldehyde dehydrogenase isoform Iso 1
AL9A1	ALDH9A1	5.69	53801	neXtProt	P49189-1	50	53767	2	1	2	1	0.07	4-trimethylaminobutyraldehyde dehydrogenase isoform Iso 1
AP1B1	AP1B1	4.94	104637	neXtProt	Q10567-1	36	104570	3	2	3	2	0.07	AP-1 complex subunit beta-1 isoform A
AP1B1	AP1B1	5.04	103563	neXtProt	Q10567-3	106	103498	3	2	3	2	0.07	AP-1 complex subunit beta-1 isoform C
COPD	ARCN1	5.89	57210	neXtProt	P48444-1	16	57174	4	1	3	1	0.07	Coatomer subunit delta isoform Iso 1
VATB2	ATP6V1B2	5.57	56501	neXtProt	P21281-1	57	56465	1	1	1	1	0.07	V-type proton ATPase subunit B, brain isoform isoform Iso 1
ATX10	ATXN10	5.12	53489	neXtProt	Q9UBB4-1	38	53455	1	1	1	1	0.07	Ataxin-10 isoform Iso 1
BLMH	BLMH	5.87	52562	neXtProt	Q13867-1	22	52528	2	2	1	1	0.07	Bleomycin hydrolase isoform Iso 1
CELF1	CELF1	8.7	52063	neXtProt	Q92879-1	54	52030	1	1	1	1	0.07	CUGBP Elav-like family member 1 isoform Iso 1
COPB2	COPB2	5.14	102487	neXtProt	P35606-1	42	102422	2	2	2	2	0.07	Coatomer subunit beta' isoform Iso 1
COR1B	CORO1B	5.6	54234	neXtProt	Q9BR76-1	27	54200	2	1	2	1	0.07	Coronin-1B isoform Iso 1
COR1C	CORO1C	6.65	53249	neXtProt	Q9ULV4-1	40	53215	4	1	3	1	0.07	Coronin-1C isoform Iso 1
HEM6	CPOX	8.59	50151	neXtProt	P36551-1	49	50120	1	1	1	1	0.07	Oxygen-dependent coproporphyrinogen-III oxidase, mitochondrial isoform Iso 1
CATC	CTSC	6.53	51853	neXtProt	P53634-1	48	51820	1	1	1	1	0.07	Dipeptidyl peptidase 1 isoform Iso 1
DHCR7	DHCR7	8.95	54489	neXtProt	Q9UBM7-1	27	54454	1	1	1	1	0.07	7-dehydrocholesterol reductase isoform Iso 1
DNJA3	DNAJA3	9.37	52488	neXtProt	Q96EY1-1	52	52456	1	1	1	1	0.07	DnaJ homolog subfamily A member 3, mitochondrial isoform Iso 1
DNAJC7	DNAJC7	6.56	56440	neXtProt	Q99615-1	70	56405	1	1	1	1	0.07	DnaJ homolog subfamily C member 7 isoform Iso 1
DC1L1	DYNC1LI1	6.01	56579	neXtProt	Q9Y6G9-1	58	56544	2	1	2	1	0.07	Cytoplasmic dynein 1 light intermediate chain 1 isoform Iso 1
EIF3A	EIF3A	6.38	166569	neXtProt	Q14152-1	29	166468	5	3	4	2	0.07	Eukaryotic translation initiation factor 3 subunit A isoform Iso 1
EIF3E	EIF3E	5.71	52221	neXtProt	P60228-1	59	52187	1	1	1	1	0.07	Eukaryotic translation initiation factor 3 subunit E isoform Iso 1
HYEP	EPHX1	6.77	52949	neXtProt	P07099-1	25	52915	2	1	2	1	0.07	Epoxide hydrolase 1 isoform Iso 1
FA98A	FAM98A	9.15	55400	neXtProt	Q8NCA5-1	87	55366	1	1	1	1	0.07	Protein FAM98A isoform Iso 1
FUMH	FH	8.85	54636	neXtProt	P07954-1	73	54602	1	1	1	1	0.07	Fumarate hydratase, mitochondrial isoform Mitochondrial
FKBP5	FKBP5	5.71	51212	neXtProt	Q13451-1	31	51180	1	1	1	1	0.07	Peptidyl-prolyl cis-trans isomerase FKBP5 isoform Iso 1
G3BP2	G3BP2	5.41	54121	neXtProt	Q9UN86-1	16	54088	3	1	3	1	0.07	Ras GTPase-activating protein-binding protein 2 isoform A
LYAG	GAA	5.62	105324	neXtProt	P10253-1	74	105257	3	2	3	2	0.07	Lysosomal alpha-glucosidase isoform Iso 1
G3ST4	GAL3ST4	10.2	54166	neXtProt	Q96RP7-1	34	54132	2	1	1	1	0.07	Galactose-3-O-sulfotransferase 4 isoform Iso 1
GNAS1	GNAS	4.91	111025	neXtProt	Q5JWF2-1	65	110956	2	2	2	2	0.07	Guanine nucleotide-binding protein G(s) subunit alpha isoforms XLas isoform XLas-1
CSN1	GPS1	6.3	55537	neXtProt	Q13098-4	18	55501	1	1	1	1	0.07	COP9 signalosome complex subunit 1 isoform Iso 1
GSHB	GSS	5.67	52384	neXtProt	P48637-1	39	52352	3	1	3	1	0.07	Glutathione synthetase isoform Iso 1
HDAC2	HDAC2	5.59	55364	neXtProt	Q92769-1	29	55329	1	1	1	1	0.07	Histone deacetylase 2 isoform Iso 1
LC7L3	LUC7L3	9.81	51466	neXtProt	O95232-1	81	51435	1	1	1	1	0.07	Luc7-like protein 3 isoform Iso 1
MAP2	METAP2	5.57	52892	neXtProt	P50579-1	48	52858	2	1	2	1	0.07	Methionine aminopeptidase 2 isoform Iso 1
NDUV3	NDUFV3	9.18	50984	neXtProt	P56181-2	30	50953	3	1	3	1	0.07	NADH dehydrogenase [ubiquinone] flavoprotein 3, mitochondrial isoform Iso 2
NFS1	NFS1	8.54	50195	neXtProt	Q9Y697-1	132	50164	1	1	1	1	0.07	Cysteine desulfurase, mitochondrial isoform Mitochondrial
NUCB1	NUCB1	5.15	53879.3	neXtProt	Q02818-1	32	53846	1	1	1	1	0.07	Nucleobindin-1 isoform Iso 1
NUP54	NUP54	6.53	55435	neXtProt	Q7Z3B4-1	34	55401	1	1	1	1	0.07	Nucleoporin p54 isoform Iso 1
PACN2	PACSIN2	5.08	55738.6	neXtProt	Q9UNF0-1	15	55704	1	1	1	1	0.07	Protein kinase C and casein kinase substrate in neurons protein 2 isoform Iso 1
PCLO	PCLO	5.91	530858	neXtProt	Q9Y6V7-1	45	54192	1	1	1	1	0.07	Probable ATP-dependent RNA helicase DDX49 isoform Iso 1
PEPD	PEPD	5.64	54548	neXtProt	P12955-1	26	54513	1	1	1	1	0.07	Xaa-Pro dipeptidase isoform Iso 1
PLRG1	PLRG1	9.24	57193	neXtProt	O43660-1	39	57158	1	1	1	1	0.07	Pleiotropic regulator 1 isoform Iso 1
PRKDC	PRKDC	6.75	469088	neXtProt	P78527-1	307	468788	19	9	18	9	0.07	DNA-dependent protein kinase catalytic subunit isoform Iso 1
PSD12	PSMD12	7.53	52904	neXtProt	O00232-1	25	52871	1	1	1	1	0.07	26S proteasome non-ATPase regulatory subunit 12 isoform Iso 1
RCC2	RCC2	9.02	56084	neXtProt	Q9P258-1	58	56049	1	1	1	1	0.07	Protein RCC2 isoform Iso 1
U3IP2	RRP9	7.97	51840	neXtProt	O43818-1	26	51809	2	1	2	1	0.07	U3 small nucleolar RNA-interacting protein 2 isoform Iso 1
RL1D1	RSL1D1	10.13	54972	neXtProt	O76021-1	16	54939	3	1	2	1	0.07	Ribosomal L1 domain-containing protein 1 isoform Iso 1
RUVBL1	RUVBL1	6.02	50228	neXtProt	Q9Y265-1	27	50196	2	1	2	1	0.07	RuvB-like 1 isoform Iso 1
SAFB1	SAFB	5.32	102642	neXtProt	Q15424-1	86	102580	2	2	2	2	0.07	Scaffold attachment factor B1 isoform Iso 1
SAM50	SAMM50	6.44	51976	neXtProt	Q9Y512-1	18	51943	1	1	1	1	0.07	Sorting and assembly machinery component 50 homolog isoform Iso 1
SARDH	SARDH	6.8	101036	neXtProt	Q9UL12-1	78	100973	2	2	2	2	0.07	Sarcosine dehydrogenase, mitochondrial isoform Iso 1
SC24D	SEC24D	6.91	113009	neXtProt	O94855-1	106	112936	3	2	3	2	0.07	Protein transport protein Sec24D isoform Iso 1
SEPT7	SEPT7	8.76	50679	neXtProt	Q16181-1	22	50648	2	1	2	1	0.07	Septin-7 isoform Iso 1
MOT1	SLC16A1	8.91	53944	neXtProt	P53985-1	46	53909	2	1	2	1	0.07	Monocarboxylate transporter 1 isoform Iso 1
S36A1	SLC36A1	6.54	53076	neXtProt	Q7Z2H8-1	29	53041	1	1	1	1	0.07	Proton-coupled amino acid transporter 1 isoform Iso 1
S39AE	SLC39A14	5.16	54212	neXtProt	Q15043-1	27	54177	1	1	1	1	0.07	Zinc transporter ZIP14 isoform Iso 1
LAT1	SLC7A5	7.9	55010	neXtProt	Q01650-1	20	54974	1	1	1	1	0.07	Large neutral amino acids transporter small subunit 1 isoform Iso 1
SPS2L	SPATS2L	9.66	54178	neXtProt	Q9NUQ6-2	21	54145	2	1	2	1	0.07	SPATS2-like protein isoform Iso 2
SPTC1	SPTLC1	5.72	52743	neXtProt	O15269-1	48	52710	1	1	1	1	0.07	Serine palmitoyltransferase 1 isoform Iso 1
SQRD	SQRDL	9.18	49960	neXtProt	Q9Y6N5-1	30	49929	1	1	1	1	0.07	Sulfide:quinone oxidoreductase, mitochondrial isoform Iso 1
SRS11	SRSF11	10.52	53542	neXtProt	Q05519-1	21	53510	1	1	1	1	0.07	Serine/arginine-rich splicing factor 11 isoform Iso 1
SRSF4	SRSF4	11.52	56678.4	neXtProt	Q08170-1	88	56645	2	2	1	1	0.07	Serine/arginine-rich splicing factor 4 isoform Iso 1
UMPS	UMPS	6.81	52221	neXtProt	P11172-1	30	52189	2	1	2	1	0.07	Uridine 5'-monophosphate synthase isoform Iso 1
QCR1	UQCRC1	5.94	52645	neXtProt	P31930-1	47	52612	2	1	2	1	0.07	Cytochrome b-c1 complex subunit 1, mitochondrial isoform Iso 1
SYWC	WARS	5.83	53165	neXtProt	P23381-1	16	53132	1	1	1	1	0.07	Tryptophan--tRNA ligase, cytoplasmic isoform Iso 1
WASL	WASL	8.05	54827	neXtProt	O00401-1	46	54793	1	1	1	1	0.07	Neural Wiskott-Aldrich syndrome protein isoform Iso 1
ZN207	ZNF207	9.19	50750	neXtProt	O43670-1	58	50717	1	1	1	1	0.07	BUB3-interacting and GLEBS motif-containing protein ZNF207 isoform Iso 1
A1CF	A1CF	8.6	65202	neXtProt	Q9NQ94-1	36	65161	4	1	3	1	0.06	APOBEC1 complementation factor isoform Iso 1
GCP60	ACBD3	5.02	60593.4	neXtProt	Q9H3P7-1	124	60556	1	1	1	1	0.06	Golgi resident protein GCP60 isoform Iso 1
ACSF3	ACSF3	8.64	64130	neXtProt	Q4G176-1	71	64089	2	1	2	1	0.06	Acyl-CoA synthetase family member 3, mitochondrial isoform Iso 1
AGFG1	AGFG1	8.82	58260	neXtProt	P52594-1	49	58224	1	1	1	1	0.06	Arf-GAP domain and FG repeat-containing protein 1 isoform Iso 1
MMSA	ALDH6A1	8.72	57839	neXtProt	Q02252-1	59	57803	4	1	3	1	0.06	Methylmalonate-semialdehyde dehydrogenase [acylating], mitochondrial isoform Iso 1
ASPC1	ASPSCR1	6.23	60183	neXtProt	Q9BZE9-1	61	60146	1	1	1	1	0.06	Tether containing UBX domain for GLUT4 isoform Iso 1
BAG3	BAG3	6.46	61595	neXtProt	O95817-1	16	61557	1	1	1	1	0.06	BAG family molecular chaperone regulator 3 isoform Iso 1
CO3	C3	6.02	187148	neXtProt	P01024-1	132	187030	6	3	6	3	0.06	Complement C3 isoform Iso 1
ICAL	CAST	4.68	63665	neXtProt	P20810-3	22	63627	2	1	2	1	0.06	Calpastatin isoform Iso 3
DEUP1	CCDC67	5.87	70977	neXtProt	Q05D60-1	18	70933	3	1	3	1	0.06	Deuterosome protein 1 isoform Iso 1
CCNK	CCNK	8.6	64240	neXtProt	O75909-3	40	64199	1	1	1	1	0.06	Cyclin-K isoform Iso 1
CHDH	CHDH	8.57	65358	neXtProt	Q8NE62-1	34	65317	1	1	1	1	0.06	Choline dehydrogenase, mitochondrial isoform Iso 1
CPNE3	CPNE3	5.6	60131	neXtProt	O75131-1	64	60092	1	1	1	1	0.06	Copine-3 isoform Iso 1
CPSF6	CPSF6	6.66	59209	neXtProt	Q16630-1	36	59173	2	1	2	1	0.06	Cleavage and polyadenylation specificity factor subunit 6 isoform Iso 1
PYRG1	CTPS1	6.02	66690	neXtProt	P17812-1	49	66648	2	1	2	1	0.06	CTP synthase 1 isoform Iso 1
PYRG2	CTPS2	6.46	65677	neXtProt	Q9NRF8-1	33	65636	2	1	2	1	0.06	CTP synthase 2 isoform Iso 1
SRC8	CTTN	5.24	61586	neXtProt	Q14247-1	38	61549	1	1	1	1	0.06	Src substrate cortactin isoform Iso 1
DHC24	DHCR24	8.42	60101	neXtProt	Q15392-1	67	60062	1	1	1	1	0.06	Delta(24)-sterol reductase isoform Iso 1
DNAJC3	DNAJC3	5.83	57580	neXtProt	Q13217-1	35	57544	2	1	2	1	0.06	DnaJ homolog subfamily C member 3 isoform Iso 1
DPYL4	DPYSL4	6.64	61877	neXtProt	O14531-1	60	61838	1	1	1	1	0.06	Dihydropyrimidinase-related protein 4 isoform Iso 1
DPYL5	DPYSL5	6.73	61421	neXtProt	Q9BPU6-1	17	61382	1	1	1	1	0.06	Dihydropyrimidinase-related protein 5 isoform Iso 1
EI2BD	EIF2B4	9.45	57557	neXtProt	Q9UI10-1	32	57521	1	1	1	1	0.06	Translation initiation factor eIF-2B subunit delta isoform Iso 1
EIF3D	EIF3D	5.79	63972	neXtProt	O15371-1	33	63932	2	1	2	1	0.06	Eukaryotic translation initiation factor 3 subunit D isoform Iso 1
EIF3L	EIF3L	5.93	66726	neXtProt	Q9Y262-1	122	66684	1	1	1	1	0.06	Eukaryotic translation initiation factor 3 subunit L isoform Iso 1
ESYT1	ESYT1	5.57	122856	neXtProt	Q9BSJ8-1	101	122780	2	2	2	2	0.06	Extended synaptotagmin-1 isoform Iso 1
SYFA	FARSA	7.31	57563	neXtProt	Q9Y285-1	42	57528	2	1	2	1	0.06	Phenylalanine--tRNA ligase alpha subunit isoform Iso 1
FUBP3	FUBP3	8.6	61640	neXtProt	Q96I24-1	72	61602	2	1	2	1	0.06	Far upstream element-binding protein 3 isoform Iso 1
GGT3	GGT3P	6.68	61502	neXtProt	A6NGU5-1	34	61463	1	1	1	1	0.06	Putative gamma-glutamyltranspeptidase 3 isoform Iso 1
GSLG1	GLG1	6.52	134551	neXtProt	Q92896-1	118	134464	8	2	6	2	0.06	Golgi apparatus protein 1 isoform Iso 1
GNL3	GNL3	9.23	61993	neXtProt	Q9BVP2-1	28	61954	1	1	1	1	0.06	Guanine nucleotide-binding protein-like 3 isoform Iso 1
GPC3	GPC3	5.96	65563	neXtProt	P51654-1	61	65520	1	1	1	1	0.06	Glypican-3 isoform Iso 1
T2FA	GTF2F1	7.04	58240	neXtProt	P35269-1	100	58205	1	1	1	1	0.06	General transcription factor IIF subunit 1 isoform Iso 1
SYHC	HARS	5.72	57411	neXtProt	P12081-1	36	57374	3	1	3	1	0.06	Histidine--tRNA ligase, cytoplasmic isoform Iso 1
HEXB	HEXB	6.29	63111	neXtProt	P07686-1	63	63071	1	1	1	1	0.06	Beta-hexosaminidase subunit beta isoform Iso 1
ICAM1	ICAM1	8.31	57825	neXtProt	P05362-1	20	57789	1	1	1	1	0.06	Intercellular adhesion molecule 1 isoform Iso 1
IPO4	IPO4	4.88	118715	neXtProt	Q8TEX9-1	92	118640	3	2	3	2	0.06	Importin-4 isoform Iso 1
IPO4	IPO4	4.87	118901	neXtProt	Q8TEX9-2	69	118826	3	2	3	2	0.06	Importin-4 isoform Iso 2
IPO5	IPO5	4.83	123629	neXtProt	O00410-1	77	123550	3	2	3	2	0.06	Importin-5 isoform Iso 1
ITA2	ITGA2	5.16	129295	neXtProt	P17301-1	134	129214	2	2	2	2	0.06	Integrin alpha-2 isoform Iso 1
IMA4	KPNA3	4.8	57811	neXtProt	O00505-1	61	57775	1	1	1	1	0.06	Importin subunit alpha-4 isoform Iso 1
IMA3	KPNA4	4.8	57887	neXtProt	O00629-1	44	57851	1	1	1	1	0.06	Importin subunit alpha-3 isoform Iso 1
LPP	LPP	7.18	65746	neXtProt	Q93052-1	28	65704	1	1	1	1	0.06	Lipoma-preferred partner isoform Iso 1
AOFB	MAOB	7.2	58763	neXtProt	P27338-1	66	58725	1	1	1	1	0.06	Amine oxidase [flavin-containing] B isoform Iso 1
NU5M	MT-ND5	9.14	67027	neXtProt	P03915-1	25	66982	1	1	1	1	0.06	NADH-ubiquinone oxidoreductase chain 5 isoform Iso 1
NOP58	NOP58	9.03	59578	neXtProt	Q9Y2X3-1	97	59541	1	1	1	1	0.06	Nucleolar protein 58 isoform Iso 1
5NTC	NT5C2	5.75	64970	neXtProt	P49902-1	22	64928	2	1	2	1	0.06	Cytosolic purine 5'-nucleotidase isoform Iso 1
P4HA1	P4HA1	5.7	61049	neXtProt	P13674-1	87	61011	1	1	1	1	0.06	Prolyl 4-hydroxylase subunit alpha-1 isoform Iso 1
PAK2	PAK2	5.69	58042	neXtProt	Q13177-1	27	58006	2	1	2	1	0.06	Serine/threonine-protein kinase PAK 2 isoform Iso 1
PCCB	PCCB	7.56	58215	neXtProt	P05166-1	88	58179	1	1	1	1	0.06	Propionyl-CoA carboxylase beta chain, mitochondrial isoform Iso 1
PDE12	PDE12	6.11	67351	neXtProt	Q6L8Q7-1	62	67309	1	1	1	1	0.06	2',5'-phosphodiesterase 12 isoform Iso 1
PDLI5	PDLIM5	8.55	63945	neXtProt	Q96HC4-1	47	63904	1	1	1	1	0.06	PDZ and LIM domain protein 5 isoform Iso 1
GATB	PET112	8.85	61864	neXtProt	O75879-1	48	61825	1	1	1	1	0.06	Glutamyl-tRNA(Gln) amidotransferase subunit B, mitochondrial isoform Iso 1
PGM1	PGM1	6.3	61449	neXtProt	P36871-1	50	61411	2	1	2	1	0.06	Phosphoglucomutase-1 isoform Iso 1
AGM1	PGM3	5.84	59852	neXtProt	O95394-1	51	59814	1	1	1	1	0.06	Phosphoacetylglucosamine mutase isoform Iso 1
PUR1	PPAT	6.3	57398	neXtProt	Q06203-1	29	57362	1	1	1	1	0.06	Amidophosphoribosyltransferase isoform Iso 1
SAP	PSAP	5.06	58113	neXtProt	P07602-1	28	58074	1	1	1	1	0.06	Prosaposin isoform Sap-mu-0
PUF60	PUF60	5.19	59875	neXtProt	Q9UHX1-1	65	59838	2	1	2	1	0.06	Poly(U)-binding-splicing factor PUF60 isoform Iso 1
RANB3	RANBP3	4.7	60209.9	neXtProt	Q9H6Z4-1	39	60173	1	1	1	1	0.06	Ran-binding protein 3 isoform Iso 1
RAGP1	RANGAP1	4.63	63542	neXtProt	P46060-1	43	63502	1	1	1	1	0.06	Ran GTPase-activating protein 1 isoform Iso 1
RAVR1	RAVER1	8.79	63877	neXtProt	Q8IY67-1	24	63837	2	1	2	1	0.06	Ribonucleoprotein PTB-binding 1 isoform Iso 1
RBM39	RBM39	10.1	59380	neXtProt	Q14498-1	23	59343	1	1	1	1	0.06	RNA-binding protein 39 isoform Iso 1
SYSM	SARS2	8.35	58282	neXtProt	Q9NP81-1	23	58246	1	1	1	1	0.06	Serine--tRNA ligase, mitochondrial isoform Iso 1
SCRB1	SCARB1	8.55	60878	neXtProt	Q8WTV0-1	29	60838	1	1	1	1	0.06	Scavenger receptor class B member 1 isoform Iso 3
NLTP	SCP2	6.44	58993	neXtProt	P22307-1	53	58956	2	1	2	1	0.06	Non-specific lipid-transfer protein isoform SCPx
SHQ1	SHQ1	4.7	65125	neXtProt	Q6PI26-1	28	65084	1	1	1	1	0.06	Protein SHQ1 homolog isoform Iso 1
VGLU3	SLC17A8	5.95	64991	neXtProt	Q8NDX2-1	20	64949	1	1	1	1	0.06	Vesicular glutamate transporter 3 isoform Iso 1
SMU1	SMU1	6.74	57544	neXtProt	Q2TAY7-1	71	57507	1	1	1	1	0.06	WD40 repeat-containing protein SMU1 isoform Iso 1
SNTB1	SNTB1	8.81	58061	neXtProt	Q13884-1	41	58025	1	1	1	1	0.06	Beta-1-syntrophin isoform Iso 1
SNX1	SNX1	5.08	59070	neXtProt	Q13596-1	79	59033	1	1	1	1	0.06	Sorting nexin-1 isoform Iso 1
SPS2L	SPATS2L	9.67	61729	neXtProt	Q9NUQ6-1	77	61691	2	1	2	1	0.06	SPATS2-like protein isoform Iso 1
SRC	SRC	7.1	59834	neXtProt	P12931-1	17	59797	1	1	1	1	0.06	Proto-oncogene tyrosine-protein kinase Src isoform Iso 1
STIP1	STIP1	6.4	62639	neXtProt	P31948-1	76	62599	4	1	4	1	0.06	Stress-induced-phosphoprotein 1 isoform Iso 1
SP16H	SUPT16H	5.5	119913	neXtProt	Q9Y5B9-1	68	119838	4	2	4	2	0.06	FACT complex subunit SPT16 isoform Iso 1
TOM70	TOMM70A	6.75	67454	neXtProt	O94826-1	57	67412	1	1	1	1	0.06	Mitochondrial import receptor subunit TOM70 isoform Iso 1
TOIP1	TOR1AIP1	8.22	66248	neXtProt	Q5JTV8-1	52	66208	1	1	1	1	0.06	Torsin-1A-interacting protein 1 isoform Iso 1
TPP1	TPP1	6.01	61247	neXtProt	O14773-1	39	61210	1	1	1	1	0.06	Tripeptidyl-peptidase 1 isoform Iso 1
RO60	TROVE2	8.27	60670	neXtProt	P10155-1	47	60631	1	1	1	1	0.06	60 kDa SS-A/Ro ribonucleoprotein isoform Long
UAP1	UAP1	5.92	58769	neXtProt	Q16222-1	29	58732	1	1	1	1	0.06	UDP-N-acetylhexosamine pyrophosphorylase isoform AGX2
UBQL2	UBQLN2	5.15	65696.1	neXtProt	Q9UHD9-1	38	65655	1	1	1	1	0.06	Ubiquilin-2 isoform Iso 1
UBQL4	UBQLN4	5.14	63852.9	neXtProt	Q9NRR5-1	28	63812	2	1	2	1	0.06	Ubiquilin-4 isoform Iso 1
UGGG1	UGGT1	5.42	177189	neXtProt	Q9NYU2-1	196	177078	4	3	4	3	0.06	UDP-glucose:glycoprotein glucosyltransferase 1 isoform Iso 1
ZYX	ZYX	6.22	61277	neXtProt	Q15942-1	37	61238	1	1	1	1	0.06	Zyxin isoform Iso 1
ABCD3	ABCD3	9.41	75475	neXtProt	P28288-1	87	75428	2	1	2	1	0.05	ATP-binding cassette sub-family D member 3 isoform Iso 1
ACSF2	ACSF2	7.5	68124	neXtProt	Q96CM8-1	68	68081	1	1	1	1	0.05	Acyl-CoA synthetase family member 2, mitochondrial isoform Iso 1
ACSA	ACSS2	6.02	78579	neXtProt	Q9NR19-1	36	78529	1	1	1	1	0.05	Acetyl-coenzyme A synthetase, cytoplasmic isoform Iso 1
ADCK3	ADCK3	6.51	71950	neXtProt	Q8NI60-1	59	71904	2	1	2	1	0.05	Atypical kinase ADCK3, mitochondrial isoform Iso 1
AKAP8	AKAP8	5.03	76108	neXtProt	O43823-1	43	76061	1	1	1	1	0.05	A-kinase anchor protein 8 isoform Iso 1
ACPH	APEH	5.29	81225	neXtProt	P13798-1	46	81173	1	1	1	1	0.05	Acylamino-acid-releasing enzyme isoform Iso 1
RHG18	ARHGAP18	6.1	74977	neXtProt	Q8N392-1	72	74930	2	1	2	1	0.05	Rho GTPase-activating protein 18 isoform Iso 1
ARPC4	ARPC4	5.59	71719	neXtProt	P59998-2	47	71673	3	1	2	1	0.05	Actin-related protein 2/3 complex subunit 4 isoform Iso 2
CAN1	CAPN1	5.49	81890	neXtProt	P07384-1	48	81838	1	1	1	1	0.05	Calpain-1 catalytic subunit isoform Iso 1
CAPR1	CAPRIN1	5.14	78366	neXtProt	Q14444-1	74	78318	1	1	1	1	0.05	Caprin-1 isoform Iso 1
CLPX	CLPX	7.51	69224	neXtProt	O76031-1	60	69181	2	1	2	1	0.05	ATP-dependent Clp protease ATP-binding subunit clpX-like, mitochondrial isoform Iso 1
CPSF3	CPSF3	5.37	77486	neXtProt	Q9UKF6-1	59	77436	1	1	1	1	0.05	Cleavage and polyadenylation specificity factor subunit 3 isoform Iso 1
DDX18	DDX18	9.52	75406	neXtProt	Q9NVP1-1	78	75359	1	1	1	1	0.05	ATP-dependent RNA helicase DDX18 isoform Iso 1
ODP2	DLAT	7.96	68997	neXtProt	P10515-1	21	68953	2	1	2	1	0.05	Dihydrolipoyllysine-residue acetyltransferase component of pyruvate dehydrogenase complex, mitochondrial isoform Iso 1
DC1I2	DYNC1I2	5.08	71456.6	neXtProt	Q13409-1	85	71412	1	1	1	1	0.05	Cytoplasmic dynein 1 intermediate chain 2 isoform 2A
IF4B	EIF4B	5.54	69151	neXtProt	P23588-1	20	69110	4	1	3	1	0.05	Eukaryotic translation initiation factor 4B isoform Iso 1
ES8L2	EPS8L2	6.39	80620	neXtProt	Q9H6S3-1	18	80570	2	1	2	1	0.05	Epidermal growth factor receptor kinase substrate 8-like protein 2 isoform Iso 1
EZRI	EZR	5.94	69412	neXtProt	P15311-1	68	69370	2	1	2	1	0.05	Ezrin isoform Iso 1
FXR1	FXR1	5.84	69720	neXtProt	P51114-1	21	69678	1	1	1	1	0.05	Fragile X mental retardation syndrome-related protein 1 isoform Iso 1
GLGB	GBE1	5.87	80473	neXtProt	Q04446-1	91	80423	1	1	1	1	0.05	1,4-alpha-glucan-branching enzyme isoform Iso 1
GSH1	GCLC	5.74	72766	neXtProt	P48506-1	28	72719	3	1	3	1	0.05	Glutamate--cysteine ligase catalytic subunit isoform Iso 1
GFPT1	GFPT1	6.66	78806.4	neXtProt	Q06210-1	37	78756	3	1	3	1	0.05	Glutamine--fructose-6-phosphate aminotransferase [isomerizing] 1 isoform Iso 1
GUAA	GMPS	6.42	76715	neXtProt	P49915-1	33	76667	1	1	1	1	0.05	GMP synthase [glutamine-hydrolyzing] isoform Iso 1
ERF3B	GSPT2	5.31	68883	neXtProt	Q8IYD1-1	47	68840	1	1	1	1	0.05	Eukaryotic peptide chain release factor GTP-binding subunit ERF3B isoform Iso 1
HUNK	HUNK	9.24	79686	neXtProt	P57058-1	21	79635	5	1	2	1	0.05	Hormonally up-regulated neu tumor-associated kinase isoform Iso 1
JPH1	JPH1	9.37	71686	neXtProt	Q9HDC5-1	17	71642	1	1	1	1	0.05	Junctophilin-1 isoform Iso 1
SYK	KARS	6.34	71497	neXtProt	Q15046-2	39	71451	2	1	2	1	0.05	Lysine--tRNA ligase isoform Mitochondrial
KLC4	KLC4	5.95	70551	neXtProt	Q9NSK0-3	80	70509	2	1	2	1	0.05	Kinesin light chain 4 isoform Iso 3
KTN1	KTN1	5.52	156275	neXtProt	Q86UP2-1	51	156179	3	2	3	2	0.05	Kinectin isoform Iso 1
PLSL	LCP1	5.29	70288	neXtProt	P13796-1	32	70244	3	1	2	1	0.05	Plastin-2 isoform Iso 1
LMNB2	LMNB2	5.29	67689	neXtProt	Q03252-1	50	69906	1	1	1	1	0.05	Lamin-B2 isoform Iso 1
LKHA4	LTA4H	5.79	69285	neXtProt	P09960-1	43	69241	3	1	3	1	0.05	Leukotriene A-4 hydrolase isoform Iso 1
MCM5	MCM5	8.64	82285	neXtProt	P33992-1	94	82233	1	1	1	1	0.05	DNA replication licensing factor MCM5 isoform Iso 1
MYH9	MYH9	5.5	226532	neXtProt	P35579-1	63	226392	7	3	6	3	0.05	Myosin-9 isoform Iso 1
NACA	NACA	9.6	205422	neXtProt	E9PAV3-1	131	205295	4	3	4	3	0.05	Nascent polypeptide-associated complex subunit alpha, muscle-specific form isoform skNAC
ANAG	NAGLU	6.2	82266	neXtProt	P54802-1	42	82214	1	1	1	1	0.05	Alpha-N-acetylglucosaminidase isoform Iso 1
NEUL	NLN	6.21	80651	neXtProt	Q9BYT8-1	15	80600	3	1	3	1	0.05	Neurolysin, mitochondrial isoform Iso 1
NPL4	NPLOC4	5.94	68120	neXtProt	Q8TAT6-1	84	68077	1	1	1	1	0.05	Nuclear protein localization protein 4 homolog isoform Iso 1
NUP85	NUP85	5.36	75019	neXtProt	Q9BW27-1	86	74971	1	1	1	1	0.05	Nuclear pore complex protein Nup85 isoform Iso 1
PCCA	PCCA	7.24	80058	neXtProt	P05165-1	63	80008	3	1	2	1	0.05	Propionyl-CoA carboxylase alpha chain, mitochondrial isoform Iso 1
PEG10	PEG10	5.94	80172	neXtProt	Q86TG7-1	122	80122	1	1	1	1	0.05	Retrotransposon-derived protein PEG10 isoform RF1/RF2
PESC	PES1	6.93	68003	neXtProt	O00541-1	29	67960	1	1	1	1	0.05	Pescadillo homolog isoform Iso 1
PTPRE	PTPRE	6.28	71382	neXtProt	P23469-3	15	71336	2	1	1	1	0.05	Receptor-type tyrosine-protein phosphatase epsilon isoform Iso 3
RADI	RDX	6.03	68563	neXtProt	P35241-1	49	68521	3	1	2	1	0.05	Radixin isoform Iso 1
RFA1	RPA1	6.92	68138	neXtProt	P27694-1	61	68095	2	1	1	1	0.05	Replication protein A 70 kDa DNA-binding subunit isoform Iso 1
SAMH1	SAMHD1	6.69	72200	neXtProt	Q9Y3Z3-1	16	72155	2	1	2	1	0.05	Deoxynucleoside triphosphate triphosphohydrolase SAMHD1 isoform Iso 1
SDA1	SDAD1	9.29	79871	neXtProt	Q9NVU7-1	21	79820	5	1	3	1	0.05	Protein SDA1 homolog isoform Iso 1
SF01	SF1	9.61	71751	neXtProt	Q15637-5	13	71706	2	1	2	1	0.05	Splicing factor 1 isoform Iso 5
S39A4	SLC39A4	5.27	68392	neXtProt	Q6P5W5-1	13	68348	1	1	1	1	0.05	Zinc transporter ZIP4 isoform Iso 1
SRPK1	SRPK1	5.81	74324	neXtProt	Q96SB4-2	30	74278	1	1	1	1	0.05	SRSF protein kinase 1 isoform Iso 2
TGM2	TGM2	5.11	77328.8	neXtProt	P21980-1	82	77280	1	1	1	1	0.05	Protein-glutamine gamma-glutamyltransferase 2 isoform Iso 1
THOP1	THOP1	5.72	78839	neXtProt	P52888-1	32	78789	1	1	1	1	0.05	Thimet oligopeptidase isoform Iso 1
TM9S2	TM9SF2	7.22	75775	neXtProt	Q99805-1	18	75725	3	2	2	1	0.05	Transmembrane 9 superfamily member 2 isoform Iso 1
TM181	TMEM181	9.1	69325	neXtProt	Q9P2C4-1	69	69280	1	1	1	1	0.05	Transmembrane protein 181 isoform Iso 1
LAP2A	TMPO	7.56	75492	neXtProt	P42166-1	52	75446	1	1	1	1	0.05	Lamina-associated polypeptide 2, isoform alpha isoform Alpha
TRM1	TRMT1	7.77	72234	neXtProt	Q9NXH9-1	37	72188	1	1	1	1	0.05	tRNA (guanine(26)-N(2))-dimethyltransferase isoform Iso 1
TTL12	TTLL12	5.33	74404	neXtProt	Q14166-1	13	74356	2	1	2	1	0.05	Tubulin--tyrosine ligase-like protein 12 isoform Iso 1
SAE2	UBA2	5.15	71224	neXtProt	Q9UBT2-1	96	71179	4	1	4	1	0.05	SUMO-activating enzyme subunit 2 isoform Iso 1
XPO5	XPO5	5.56	136311	neXtProt	Q9HAV4-1	46	136222	2	2	2	2	0.05	Exportin-5 isoform Iso 1
ZN304	ZNF304	8.73	75047	neXtProt	Q9HCX3-1	17	74998	1	1	1	1	0.05	Zinc finger protein 304 isoform Iso 1
ACOC	ACO1	6.23	98398	neXtProt	P21399-1	25	98337	4	1	4	1	0.04	Cytoplasmic aconitate hydratase isoform Iso 1
AHR	AHR	5.94	96147	neXtProt	P35869-1	13	96086	1	1	1	1	0.04	Aryl hydrocarbon receptor isoform Iso 1
AMOL2	AMOTL2	6.81	85764	neXtProt	Q9Y2J4-1	24	85713	1	1	1	1	0.04	Angiomotin-like protein 2 isoform Iso 1
ANKK1	ANKK1	6.6	84632	neXtProt	Q8NFD2-1	13	84579	1	1	1	1	0.04	Ankyrin repeat and protein kinase domain-containing protein 1 isoform Iso 1
AP2A2	AP2A2	6.53	103960	neXtProt	O94973-1	21	103895	1	1	1	1	0.04	AP-2 complex subunit alpha-2 isoform Iso 1
ATRIP	ATRIP	5.9	85837	neXtProt	Q8WXE1-1	15	85783	1	1	1	1	0.04	ATR-interacting protein isoform Iso 1
CALD1	CALD1	5.62	93231	neXtProt	Q05682-1	32	93175	2	1	2	1	0.04	Caldesmon isoform Iso 1
SYCC	CARS	6.31	85473	neXtProt	P49589-1	64	85419	3	1	2	1	0.04	Cysteine--tRNA ligase, cytoplasmic isoform Iso 1
DDX1	DDX1	6.8	82432	neXtProt	Q92499-1	36	82380	2	1	2	1	0.04	ATP-dependent RNA helicase DDX1 isoform Iso 1
DDX21	DDX21	9.32	87344	neXtProt	Q9NR30-1	45	87290	2	1	2	1	0.04	Nucleolar RNA helicase 2 isoform Iso 1
DDX23	DDX23	9.58	95582	neXtProt	Q9BUQ8-1	35	95524	3	1	3	1	0.04	Probable ATP-dependent RNA helicase DDX23 isoform Iso 1
DDX42	DDX42	6.54	102975	neXtProt	Q86XP3-1	56	102912	2	1	2	1	0.04	ATP-dependent RNA helicase DDX42 isoform Iso 1
DYN1	DNM1	6.44	97263	neXtProt	Q05193-2	24	97202	2	1	2	1	0.04	Dynamin-1 isoform Iso 2
DPP4	DPP4	5.67	88278.6	neXtProt	P27487-1	54	88222	1	1	1	1	0.04	Dipeptidyl peptidase 4 isoform Iso 1
EIFCL	EIF3CL	5.45	105472	neXtProt	B5ME19-1	19	105407	3	1	3	1	0.04	Eukaryotic translation initiation factor 3 subunit C-like protein isoform Iso 1
IF4G1	EIF4G1	5.25	175491	neXtProt	Q04637-1	84	175382	5	2	5	2	0.04	Eukaryotic translation initiation factor 4 gamma 1 isoform A
IF4G1	EIF4G1	5.27	176237	neXtProt	Q04637-9	28	176128	5	2	4	2	0.04	Eukaryotic translation initiation factor 4 gamma 1 isoform Iso 9
IF4G2	EIF4G2	6.69	102361	neXtProt	P78344-1	49	102297	3	2	2	1	0.04	Eukaryotic translation initiation factor 4 gamma 2 isoform Iso 1
ENPP1	ENPP1	6.76	104924	neXtProt	P22413-1	80	104857	2	1	2	1	0.04	Ectonucleotide pyrophosphatase/phosphodiesterase family member 1 isoform Iso 1
FIBA	FGA	5.7	94973	neXtProt	P02671-1	38	94914	1	1	1	1	0.04	Fibrinogen alpha chain isoform Iso 1
GCN1L	GCN1L1	7.29	292758	neXtProt	Q92616-1	79	292572	9	3	7	3	0.04	Translational activator GCN1 isoform Iso 1
HXK2	HK2	5.71	102380	neXtProt	P52789-1	31	102313	3	1	3	1	0.04	Hexokinase-2 isoform Iso 1
HNRL1	HNRNPUL1	6.49	95738	neXtProt	Q9BUJ2-1	60	95679	2	1	2	1	0.04	Heterogeneous nuclear ribonucleoprotein U-like protein 1 isoform Iso 1
HNRL2	HNRNPUL2	4.85	85105	neXtProt	Q1KMD3-1	106	85052	1	1	1	1	0.04	Heterogeneous nuclear ribonucleoprotein U-like protein 2 isoform Iso 1
IQGA1	IQGAP1	6.08	189252	neXtProt	P46940-1	112	189134	6	2	5	2	0.04	Ras GTPase-activating-like protein IQGAP1 isoform Iso 1
ITB1	ITGB1	5.27	88415.3	neXtProt	P05556-1	24	88357	2	1	2	1	0.04	Integrin beta-1 isoform Iso 1
ITB1	ITGB1	5.35	88884	neXtProt	P05556-5	16	88825	3	1	3	1	0.04	Integrin beta-1 isoform Iso 5
IWS1	IWS1	4.58	91954	neXtProt	Q96ST2-1	15	91899	1	1	1	1	0.04	Protein IWS1 homolog isoform Iso 1
LETM1	LETM1	6.3	83354	neXtProt	O95202-1	19	83302	3	1	2	1	0.04	LETM1 and EF-hand domain-containing protein 1, mitochondrial isoform Iso 1
ERG7	LSS	6.16	83309	neXtProt	P48449-1	38	83255	3	1	2	1	0.04	Lanosterol synthase isoform Iso 1
MARH6	MARCH6	5.85	102545	neXtProt	O60337-4	13	102478	2	1	1	1	0.04	E3 ubiquitin-protein ligase MARCH6 isoform Iso 1
MCM2	MCM2	5.34	101896	neXtProt	P49736-1	32	101832	1	1	1	1	0.04	DNA replication licensing factor MCM2 isoform Iso 1
MCM3	MCM3	5.53	90981	neXtProt	P25205-1	47	90924	1	1	1	1	0.04	DNA replication licensing factor MCM3 isoform Iso 1
MCM6	MCM6	5.28	92889	neXtProt	Q14566-1	14	92831	1	1	1	1	0.04	DNA replication licensing factor MCM6 isoform Iso 1
MSH2	MSH2	5.58	104743	neXtProt	P43246-1	49	104677	2	1	2	1	0.04	DNA mismatch repair protein Msh2 isoform Iso 1
NAA15	NAA15	7.23	101272	neXtProt	Q9BXJ9-1	55	101208	1	1	1	1	0.04	N-alpha-acetyltransferase 15, NatA auxiliary subunit isoform Iso 1
NASP	NASP	4.26	85238	neXtProt	P49321-1	25	85186	2	1	2	1	0.04	Nuclear autoantigenic sperm protein isoform Iso 1
NOP2	NOP2	9.27	89302	neXtProt	P46087-1	52	89247	1	1	1	1	0.04	Probable 28S rRNA (cytosine(4447)-C(5))-methyltransferase isoform Iso 1
NSUN2	NSUN2	6.33	86470	neXtProt	Q08J23-1	63	86416	3	1	3	1	0.04	tRNA (cytosine(34)-C(5))-methyltransferase isoform Iso 1
NUP93	NUP93	5.5	93488	neXtProt	Q8N1F7-1	93	93430	3	1	3	1	0.04	Nuclear pore complex protein Nup93 isoform Iso 1
OSBP1	OSBP	6.91	89420	neXtProt	P22059-1	38	89365	1	1	1	1	0.04	Oxysterol-binding protein 1 isoform Iso 1
PDC6I	PDCD6IP	6.13	96023	neXtProt	Q8WUM4-1	20	95963	1	1	1	1	0.04	Programmed cell death 6-interacting protein isoform Iso 1
PEG3	PEG3	5.31	180827	neXtProt	Q9GZU2-1	80	180715	2	2	2	2	0.04	Paternally-expressed gene 3 protein isoform Iso 1
PLOD1	PLOD1	6.46	83550	neXtProt	Q02809-1	14	83497	2	1	2	1	0.04	Procollagen-lysine,2-oxoglutarate 5-dioxygenase 1 isoform Iso 1
PLOD2	PLOD2	6.24	84685	neXtProt	O00469-1	98	84632	2	1	2	1	0.04	Procollagen-lysine,2-oxoglutarate 5-dioxygenase 2 isoform Iso 1
PLOD3	PLOD3	5.69	84785	neXtProt	O60568-1	50	84731	1	1	1	1	0.04	Procollagen-lysine,2-oxoglutarate 5-dioxygenase 3 isoform Iso 1
PNPT1	PNPT1	7.87	85951	neXtProt	Q8TCS8-1	42	85897	1	1	1	1	0.04	Polyribonucleotide nucleotidyltransferase 1, mitochondrial isoform Iso 1
DPOLN	POLN	8.57	100307	neXtProt	Q7Z5Q5-1	13	100244	1	1	1	1	0.04	DNA polymerase nu isoform Iso 1
RBM12	RBM12	8.74	97395	neXtProt	Q9NTZ6-1	15	97333	2	1	2	1	0.04	RNA-binding protein 12 isoform Iso 1
RBM25	RBM25	6.06	100185	neXtProt	P49756-1	19	100124	1	1	1	1	0.04	RNA-binding protein 25 isoform Iso 1
RIR1	RRM1	6.76	90070	neXtProt	P23921-1	95	90013	3	1	3	1	0.04	Ribonucleoside-diphosphate reductase large subunit isoform Iso 1
RRP1B	RRP1B	9.77	84427	neXtProt	Q14684-1	23	84375	1	1	1	1	0.04	Ribosomal RNA processing protein 1 homolog B isoform Iso 1
SF3B2	SF3B2	5.52	100228	neXtProt	Q13435-1	77	100165	2	1	2	1	0.04	Splicing factor 3B subunit 2 isoform Iso 1
SORT	SORT1	5.46	92068	neXtProt	Q99523-1	35	92009	1	1	1	1	0.04	Sortilin isoform Iso 1
SPAT5	SPATA5	5.5	97904	neXtProt	Q8NB90-1	45	97843	1	1	1	1	0.04	Spermatogenesis-associated protein 5 isoform Iso 1
SRRT	SRRT	5.7	100666	neXtProt	Q9BXP5-1	34	100604	3	1	2	1	0.04	Serrate RNA effector molecule homolog isoform Iso 1
STAT3	STAT3	5.94	88067	neXtProt	P40763-1	92	88011	3	1	3	1	0.04	Signal transducer and activator of transcription 3 isoform Iso 1
STRN3	STRN3	5.17	87209.3	neXtProt	Q13033-1	62	87155	2	1	2	1	0.04	Striatin-3 isoform Beta
SYNPO	SYNPO	8.92	99463	neXtProt	Q8N3V7-1	15	99402	1	1	1	1	0.04	Synaptopodin isoform Iso 1
TBL3	TBL3	6.44	89034	neXtProt	Q12788-1	47	88978	1	1	1	1	0.04	Transducin beta-like protein 3 isoform Iso 1
TLN1	TLN1	5.77	269767	neXtProt	Q9Y490-1	198	269599	8	3	8	3	0.04	Talin-1 isoform Iso 1
TRPV3	TRPV3	6.17	90636	neXtProt	Q8NET8-1	40	90578	1	1	1	1	0.04	Transient receptor potential cation channel subfamily V member 3 isoform Iso 1
UBP5	USP5	4.91	95786	neXtProt	P45974-1	111	95725	1	1	1	1	0.04	Ubiquitin carboxyl-terminal hydrolase 5 isoform Long
DSRAD	ADAR	8.86	136066	neXtProt	P55265-1	36	135981	1	1	1	1	0.03	Double-stranded RNA-specific adenosine deaminase isoform Iso 1
AMPN	ANPEP	5.31	109540	neXtProt	P15144-1	18	109471	2	1	2	1	0.03	Aminopeptidase N isoform Iso 1
AP2A1	AP2A1	6.63	107545	neXtProt	O95782-1	19	107478	2	1	2	1	0.03	AP-2 complex subunit alpha-1 isoform A
AP3B1	AP3B1	5.75	121320	neXtProt	O00203-1	86	121244	1	1	1	1	0.03	AP-3 complex subunit beta-1 isoform Iso 1
AT2B4	ATP2B4	6.19	137920	neXtProt	P23634-1	52	137833	2	1	2	1	0.03	Plasma membrane calcium-transporting ATPase 4 isoform XD
ATX2L	ATXN2L	8.7	113373	neXtProt	Q8WWM7-1	22	113304	1	1	1	1	0.03	Ataxin-2-like protein isoform Iso 1
BAG6	BAG6	5.4	119409	neXtProt	P46379-1	43	119334	4	2	3	1	0.03	Large proline-rich protein BAG6 isoform Iso 1
BCLF1	BCLAF1	9.99	106122	neXtProt	Q9NYF8-1	48	106059	2	1	2	1	0.03	Bcl-2-associated transcription factor 1 isoform Iso 1
CAND1	CAND1	5.52	136376	neXtProt	Q86VP6-1	53	136289	3	1	3	1	0.03	Cullin-associated NEDD8-dissociated protein 1 isoform Iso 1
CEBPZ	CEBPZ	5.65	120974	neXtProt	Q03701-1	28	120898	1	1	1	1	0.03	CCAAT/enhancer-binding protein zeta isoform Iso 1
CLU	CLUH	5.75	146669	neXtProt	O75153-1	39	146577	1	1	1	1	0.03	Clustered mitochondria protein homolog isoform Iso 1
CTND1	CTNND1	5.86	108170	neXtProt	O60716-1	26	108103	3	1	2	1	0.03	Catenin delta-1 isoform 1ABC
DDX46	DDX46	9.33	117362	neXtProt	Q7L014-1	47	117290	1	1	1	1	0.03	Probable ATP-dependent RNA helicase DDX46 isoform Iso 1
DIAP1	DIAPH1	5.31	141347	neXtProt	O60610-1	15	141258	1	1	1	1	0.03	Protein diaphanous homolog 1 isoform Iso 1
IF2P	EIF5B	5.39	138826	neXtProt	O60841-1	74	138742	1	1	1	1	0.03	Eukaryotic translation initiation factor 5B isoform Iso 1
EMC1	EMC1	7.38	111759	neXtProt	Q8N766-1	43	111689	2	1	2	1	0.03	ER membrane protein complex subunit 1 isoform Iso 1
ERAP1	ERAP1	6.02	107235	neXtProt	Q9NZ08-1	65	107166	1	1	1	1	0.03	Endoplasmic reticulum aminopeptidase 1 isoform Iso 1
FND3B	FNDC3B	5.64	132888	neXtProt	Q53EP0-1	34	132803	1	1	1	1	0.03	Fibronectin type III domain-containing protein 3B isoform Iso 1
PUR2	GART	6.26	107767	neXtProt	P22102-1	52	107699	3	1	2	1	0.03	Trifunctional purine biosynthetic protein adenosine-3 isoform Long
GCSP	GLDC	6.68	112729	neXtProt	P23378-1	76	112657	1	1	1	1	0.03	Glycine dehydrogenase (decarboxylating), mitochondrial isoform Iso 1
GNAS1	GNAS	4.96	109626	neXtProt	Q5JWF2-2	16	109558	2	1	2	1	0.03	Guanine nucleotide-binding protein G(s) subunit alpha isoforms XLas isoform XLas-2
GTF2I	GTF2I	6.09	112416	neXtProt	P78347-1	52	112346	4	1	2	1	0.03	General transcription factor II-I isoform Iso 1
SYIM	IARS2	6.78	113791	neXtProt	Q9NSE4-1	59	113719	2	1	2	1	0.03	Isoleucine--tRNA ligase, mitochondrial isoform Iso 1
IDE	IDE	6.16	117968	neXtProt	P14735-1	25	117893	1	1	1	1	0.03	Insulin-degrading enzyme isoform Iso 1
INF2	INF2	5.26	135624	neXtProt	Q27J81-1	65	135540	1	1	1	1	0.03	Inverted formin-2 isoform Iso 1
IPO5	IPO5	4.83	116982	neXtProt	O00410-2	15	116906	5	1	3	1	0.03	Importin-5 isoform Iso 2
IPO7	IPO7	4.7	119516	neXtProt	O95373-1	78	119440	1	1	1	1	0.03	Importin-7 isoform Iso 1
ITIH2	ITIH2	6.4	106463	neXtProt	P19823-1	92	106397	1	1	1	1	0.03	Inter-alpha-trypsin inhibitor heavy chain H2 isoform Iso 1
MA2A1	MAN2A1	7.24	131141	neXtProt	Q16706-1	94	131057	2	1	2	1	0.03	Alpha-mannosidase 2 isoform Iso 1
MOV10	MOV10	9	113671	neXtProt	Q9HCE1-1	26	113599	3	1	2	1	0.03	Putative helicase MOV-10 isoform Iso 1
C1TM	MTHFD1L	8.32	105789	neXtProt	Q6UB35-1	14	105724	1	1	1	1	0.03	Monofunctional C1-tetrahydrofolate synthase, mitochondrial isoform Iso 1
NNTM	NNT	8.31	113895	neXtProt	Q13423-1	17	113823	3	1	3	1	0.03	NAD(P) transhydrogenase, mitochondrial isoform Iso 1
NOMO2	NOMO2	5.5	139439	neXtProt	Q5JPE7-1	50	139351	3	1	3	1	0.03	Nodal modulator 2 isoform Iso 1
ODO1	OGDH	6.39	115935	neXtProt	Q02218-1	86	115861	2	1	2	1	0.03	2-oxoglutarate dehydrogenase, mitochondrial isoform Iso 1
OPLA	OPLAH	6.12	137457	neXtProt	O14841-1	55	137371	1	1	1	1	0.03	5-oxoprolinase isoform Iso 1
PELP1	PELP1	4.29	119699	neXtProt	Q8IZL8-1	79	119624	1	1	1	1	0.03	Proline-, glutamic acid- and leucine-rich protein 1 isoform Iso 1
MYPT1	PPP1R12A	5.31	115281	neXtProt	O14974-1	13	115211	2	1	2	1	0.03	Protein phosphatase 1 regulatory subunit 12A isoform Iso 1
PRP6	PRPF6	8.49	106924	neXtProt	O94906-1	48	106858	2	1	2	1	0.03	Pre-mRNA-processing factor 6 isoform Iso 1
RAD50	RAD50	6.17	138432	neXtProt	Q92878-3	50	138346	2	1	2	1	0.03	DNA repair protein RAD50 isoform Iso 3
RTN3	RTN3	4.85	112611	neXtProt	O95197-1	50	112541	3	1	2	1	0.03	Reticulon-3 isoform Iso 1
RTN4	RTN4	4.42	129931	neXtProt	Q9NQC3-1	78	129851	1	1	1	1	0.03	Reticulon-4 isoform Iso 1
SAFB2	SAFB2	5.84	107473	neXtProt	Q14151-1	71	107408	1	1	1	1	0.03	Scaffold attachment factor B2 isoform Iso 1
SART3	SART3	5.45	109934	neXtProt	Q15020-1	68	109865	2	1	1	1	0.03	Squamous cell carcinoma antigen recognized by T-cells 3 isoform Iso 1
SC24C	SEC24C	6.71	118324	neXtProt	P53992-1	49	118249	4	1	4	1	0.03	Protein transport protein Sec24C isoform Iso 1
SMC3	SMC3	6.77	141541	neXtProt	Q9UQE7-1	14	141454	2	1	2	1	0.03	Structural maintenance of chromosomes protein 3 isoform Iso 1
SPTN2	SPTBN2	5.79	271324	neXtProt	O15020-1	52	271157	7	2	5	2	0.03	Spectrin beta chain, non-erythrocytic 2 isoform Iso 1
SRBP1	SREBF1	8.43	121675	neXtProt	P36956-1	36	121599	2	2	1	1	0.03	Sterol regulatory element-binding protein 1 isoform SREBP-1A
TCRG1	TCERG1	8.71	123901	neXtProt	O14776-1	37	123823	2	1	2	1	0.03	Transcription elongation regulator 1 isoform Iso 1
ZO2	TJP2	6.96	133958	neXtProt	Q9UDY2-1	43	133876	1	1	1	1	0.03	Tight junction protein ZO-2 isoform A1
SR140	U2SURP	8.59	118291	neXtProt	O15042-1	39	118219	1	1	1	1	0.03	U2 snRNP-associated SURP motif-containing protein isoform Iso 1
UBA6	UBA6	5.76	117969	neXtProt	A0AVT1-1	61	117895	2	1	2	1	0.03	Ubiquitin-like modifier-activating enzyme 6 isoform Iso 1
UBE2O	UBE2O	5.01	141293	neXtProt	Q9C0C9-1	43	141205	6	1	4	1	0.03	(E3-independent) E2 ubiquitin-conjugating enzyme isoform Iso 1
UBP11	USP11	5.28	109817	neXtProt	P51784-1	15	109747	2	1	2	1	0.03	Ubiquitin carboxyl-terminal hydrolase 11 isoform Iso 1
VINC	VCL	5.5	123799	neXtProt	P18206-1	60	123722	1	1	1	1	0.03	Vinculin isoform Iso 2
WDR3	WDR3	6.2	106099	neXtProt	Q9UNX4-1	25	106032	1	1	1	1	0.03	WD repeat-containing protein 3 isoform Iso 1
XPO1	XPO1	5.71	123385	neXtProt	O14980-1	53	123306	1	1	1	1	0.03	Exportin-1 isoform Iso 1
ZFR	ZFR	9.17	117012	neXtProt	Q96KR1-1	91	116939	2	1	2	1	0.03	Zinc finger RNA-binding protein isoform Iso 1
ACINU	ACIN1	6.08	151862	neXtProt	Q9UKV3-1	71	151771	1	1	1	1	0.02	Apoptotic chromatin condensation inducer in the nucleus isoform Iso 1
AHNK	AHNAK	5.8	629101	neXtProt	Q09666-1	109	628699	12	4	10	4	0.02	Neuroblast differentiation-associated protein AHNAK isoform Iso 1
BIG3	ARFGEF3	5.54	240652	neXtProt	Q5TH69-1	24	240498	4	1	3	1	0.02	Brefeldin A-inhibited guanine nucleotide-exchange protein 3 isoform Iso 1
CO4A	C4A	6.66	192785	neXtProt	P0C0L4-1	102	192664	4	1	3	1	0.02	Complement C4-A isoform Iso 1
PYR1	CAD	6.02	242983	neXtProt	P27708-1	107	242829	3	1	3	1	0.02	CAD protein isoform Iso 1
CHD4	CHD4	5.62	218005	neXtProt	Q14839-1	18	217867	1	1	1	1	0.02	Chromodomain-helicase-DNA-binding protein 4 isoform Iso 1
DLEC1	DLEC1	6.03	197898	neXtProt	Q9Y238-3	16	197771	1	1	1	1	0.02	Deleted in lung and esophageal cancer protein 1 isoform Iso 3
DYHC1	DYNC1H1	6.01	532407	neXtProt	Q14204-1	105	532072	8	3	8	3	0.02	Cytoplasmic dynein 1 heavy chain 1 isoform Iso 1
TF3C1	GTF3C1	7.01	238875	neXtProt	Q12789-2	41	238725	5	1	5	1	0.02	General transcription factor 3C polypeptide 1 isoform Iso 1
HCFC1	HCFC1	7.32	208732	neXtProt	P51610-1	57	208602	1	1	1	1	0.02	Host cell factor 1 isoform Iso 1
IGSF1	IGSF1	5.63	148935	neXtProt	Q8N6C5-1	86	148839	1	1	1	1	0.02	Immunoglobulin superfamily member 1 isoform Iso 1
ELP1	IKBKAP	5.61	150254	neXtProt	O95163-1	94	150159	2	1	2	1	0.02	Elongator complex protein 1 isoform Iso 1
IQGA2	IQGAP2	5.47	180577	neXtProt	Q13576-1	56	180465	5	1	5	1	0.02	Ras GTPase-activating-like protein IQGAP2 isoform Iso 1
LAMB1	LAMB1	4.83	198038	neXtProt	P07942-1	15	197909	4	1	4	1	0.02	Laminin subunit beta-1 isoform Iso 1
LAMC1	LAMC1	5.01	177602	neXtProt	P11047-1	75	177489	1	1	1	1	0.02	Laminin subunit gamma-1 isoform Iso 1
LMO7	LMO7	8.34	192695	neXtProt	Q8WWI1-1	61	192576	3	1	2	1	0.02	LIM domain only protein 7 isoform Iso 1
MSH6	MSH6	6.5	152786	neXtProt	P52701-1	15	152689	2	1	2	1	0.02	DNA mismatch repair protein Msh6 isoform GTBP-N
MBB1A	MYBBP1A	9.34	148854	neXtProt	Q9BQG0-1	55	148762	1	1	1	1	0.02	Myb-binding protein 1A isoform Iso 1
MY18A	MYO18A	5.95	233115	neXtProt	Q92614-1	45	232971	2	1	2	1	0.02	Unconventional myosin-XVIIIa isoform Iso 1
NU155	NUP155	5.78	155199	neXtProt	O75694-1	34	155100	1	1	1	1	0.02	Nuclear pore complex protein Nup155 isoform Iso 1
NU205	NUP205	5.81	227922	neXtProt	Q92621-1	27	227776	2	1	2	1	0.02	Nuclear pore complex protein Nup205 isoform Iso 1
PO210	NUP210	6.33	205111	neXtProt	Q8TEM1-1	24	204983	3	1	2	1	0.02	Nuclear pore membrane glycoprotein 210 isoform Iso 1
RRP5	PDCD11	8.99	208700	neXtProt	Q14690-1	33	208570	1	1	1	1	0.02	Protein RRP5 homolog isoform Iso 1
PLCH1	PLCH1	7.87	189223	neXtProt	Q4KWH8-1	43	189104	3	2	1	1	0.02	1-phosphatidylinositol 4,5-bisphosphate phosphodiesterase eta-1 isoform Iso 1
PR14L	PRR14L	5.93	237300	neXtProt	Q5THK1-1	17	237150	2	1	2	1	0.02	Protein PRR14L isoform Iso 1
PTPRK	PTPRK	5.59	162102	neXtProt	Q15262-1	35	161998	2	1	2	1	0.02	Receptor-type tyrosine-protein phosphatase kappa isoform Iso 1
ROCK2	ROCK2	5.75	160899	neXtProt	O75116-1	62	160799	2	1	2	1	0.02	Rho-associated protein kinase 2 isoform Iso 1
SC16A	SEC16A	5.4	233517	neXtProt	O15027-1	42	233373	1	1	1	1	0.02	Protein transport protein Sec16A isoform Iso 1
SMHD1	SMCHD1	6.95	226373	neXtProt	A6NHR9-1	21	226231	3	1	3	1	0.02	Structural maintenance of chromosomes flexible hinge domain-containing protein 1 isoform Iso 1
U520	SNRNP200	5.73	244508	neXtProt	O75643-1	33	244353	4	1	4	1	0.02	U5 small nuclear ribonucleoprotein 200 kDa helicase isoform Iso 1
UTRO	UTRN	5.2	394466	neXtProt	P46939-1	45	394220	9	2	6	2	0.02	Utrophin isoform Iso 1
ACACA	ACACA	5.95	265553	neXtProt	Q13085-1	58	265385	6	1	3	1	0.01	Acetyl-CoA carboxylase 1 isoform Iso 1
APOB	APOB	6.58	515604	neXtProt	P04114-1	15	515283	5	1	5	1	0.01	Apolipoprotein B-100 isoform Iso 1
DYH7	DNAH7	5.7	461159	neXtProt	Q8WXX0-1	15	460862	11	1	7	1	0.01	Dynein heavy chain 7, axonemal isoform Iso 1
DESP	DSP	6.44	331773	neXtProt	P15924-1	85	331569	4	1	4	1	0.01	Desmoplakin isoform DPI
EPIPL	EPPK1	5.44	555621	neXtProt	P58107-1	135	555279	4	1	4	1	0.01	Epiplakin isoform Iso 1
FINC	FN1	5.46	262624	neXtProt	P02751-1	26	262460	1	1	1	1	0.01	Fibronectin isoform Iso 1
MPRI	IGF2R	5.64	274375	neXtProt	P11717-1	35	274199	2	1	2	1	0.01	Cation-independent mannose-6-phosphate receptor isoform Iso 1
PLEC	PLEC	5.74	531791	neXtProt	Q15149-1	30	531466	4	1	4	1	0.01	Plectin isoform Iso 1
PLEC	PLEC	5.6	518472	neXtProt	Q15149-2	45	518157	6	1	5	1	0.01	Plectin isoform Iso 2
PRP8	PRPF8	8.95	273600	neXtProt	Q6P2Q9-1	35	273427	5	1	4	1	0.01	Pre-mRNA-processing-splicing factor 8 isoform Iso 1
SETX	SETX	6.83	302880	neXtProt	Q7Z333-1	13	302689	3	1	2	1	0.01	Probable helicase senataxin isoform Iso 1
SPTA1	SPTA1	4.95	280014	neXtProt	P02549-1	21	279842	1	1	1	1	0.01	Spectrin alpha chain, erythrocytic 1 isoform Iso 1
SRRM2	SRRM2	12.05	299615	neXtProt	Q9UQ35-1	20	299438	3	1	3	1	0.01	Serine/arginine repetitive matrix protein 2 isoform Iso 1
TPR	TPR	4.97	267292	neXtProt	P12270-1	60	267131	3	1	3	1	0.01	Nucleoprotein TPR isoform Iso 1
UBR4	UBR4	5.7	573840	neXtProt	Q5T4S7-1	47	573476	13	1	4	1	0.01	E3 ubiquitin-protein ligase UBR4 isoform Iso 1
